# Supplementary material for: Rapid evolution of an adaptive multicellular morphology of Candida auris during systemic infection
Source: Nat Commun. 2024 Mar 16;15:2381. doi: 10.1038/s41467-024-46786-8 (PMC10944540; doi:10.1038/s41467-024-46786-8)
Supplement: Supplementary file 4 — Dataset S1 [file 41467_2024_46786_MOESM4_ESM.xlsx]

## Sheet: Mutants isolated from 5 tissues
96 evolved mutants isolated from the brain, liver, spleen, lung, and kidney tissues of infected mice
(Totally 27 mutated genes were identified)
Name of evolved mutant	Parent	Clade	Mutated gene	Mutation type (DNA sequence alteration)	Mutation type (protein sequence alteration)	Tissue source	Pathway	C. auris gene ID	Gene ID of C. albicans ortholog	Annotation
FDAG1	BJCA001	Clade I	CAS4	3861insertA	p.1288fs	Spleen	RAM pathway	B9J08_000181	orf19.1693	RAM cell wall integrity signaling network protein; cell separation, azole sensitivity; needed for hyphal growth; insertion mutation near 3' end of gene increases caspofungin sensitivity; pheromone/hyphal induced; flow
FDAG2	BJCA001	Clade I	CAS4	3861insertA	p.1288fs	Spleen	RAM pathway	B9J08_000181	orf19.1693	RAM cell wall integrity signaling network protein; cell separation, azole sensitivity; needed for hyphal growth; insertion mutation near 3' end of gene increases caspofungin sensitivity; pheromone/hyphal induced; flow
FDAG3	BJCA001	Clade I	ACE2	A760T	p.K254*	Lung	RAM pathway	B9J08_000468	orf19.6124	Transcription factor; similar to S. cerevisiae Ace2 and Swi5; regulates morphogenesis, cell separation, adherence, virulence in a mice; mutant is hyperfilamentous; rat catheter and Spider biofilm induced
FDAG4	BJCA001	Clade I	CHS1	C2476T	p.Q826*	Brain	Cell wall related	B9J08_003879	orf19.5188	Chitin synthase; essential; for primary septum synthesis in yeast and hyphae; 1 of several chitin synthases; enzymatically activated by proteolytic processing; complements defects of S. cerevisiae chs1 or chs2; Spider
FDAG8	BJCA001	Clade I	LRG1	A1279T	p.K427*	Brain	GTPase regulator	B9J08_000748	orf19.7489	for small GTPase Rho1p, involved in signaling pathway that controls morphogenesis in response to environmental signals
FDAG9	BJCA001	Clade I	LRG1	A1279T	p.K427*	Brain	GTPase regulator	B9J08_000748	orf19.7489	for small GTPase Rho1p, involved in signaling pathway that controls morphogenesis in response to environmental signals
FDAG10	BJCA001	Clade I	LRG1	A1279T	p.K427*	Brain	GTPase regulator	B9J08_000748	orf19.7489	for small GTPase Rho1p, involved in signaling pathway that controls morphogenesis in response to environmental signals
FDAG11	BJCA001	Clade I	VAN1	A486delete	p.139fs	Lung	Cell wall related	B9J08_003572	orf19.6738	Member of Mnn9 family of mannosyltransferases; ortholog of S. cerevisiae Van1p; fungal-specific (no human or murine homolog)
FDAG14	BJCA001	Clade I	CHS1	C2476T	p.Q826*	Brain	Cell wall related	B9J08_003879	orf19.5188	Chitin synthase; essential; for primary septum synthesis in yeast and hyphae; 1 of several chitin synthases; enzymatically activated by proteolytic processing; complements defects of S. cerevisiae chs1 or chs2; Spider
FDAG17	BJCA001	Clade I	CHS1	C2476T	p.Q826*	Brain	Cell wall related	B9J08_003879	orf19.5188	Chitin synthase; essential; for primary septum synthesis in yeast and hyphae; 1 of several chitin synthases; enzymatically activated by proteolytic processing; complements defects of S. cerevisiae chs1 or chs2; Spider
FDAG18	BJCA001	Clade I	CHS1	C2476T	p.Q826*	Brain	Cell wall related	B9J08_003879	orf19.5188	Chitin synthase; essential; for primary septum synthesis in yeast and hyphae; 1 of several chitin synthases; enzymatically activated by proteolytic processing; complements defects of S. cerevisiae chs1 or chs2; Spider
FDAG19	BJCA001	Clade I	CHS1	C2476T	p.Q826*	Brain	Cell wall related	B9J08_003879	orf19.5188	Chitin synthase; essential; for primary septum synthesis in yeast and hyphae; 1 of several chitin synthases; enzymatically activated by proteolytic processing; complements defects of S. cerevisiae chs1 or chs2; Spider
FDAG20	BJCA001	Clade I	CHS1	C2476T	p.Q826*	Brain	Cell wall related	B9J08_003879	orf19.5188	Chitin synthase; essential; for primary septum synthesis in yeast and hyphae; 1 of several chitin synthases; enzymatically activated by proteolytic processing; complements defects of S. cerevisiae chs1 or chs2; Spider
FDAG21	BJCA001	Clade I	CHS1	C2476T	p.Q826*	Brain	Cell wall related	B9J08_003879	orf19.5188	Chitin synthase; essential; for primary septum synthesis in yeast and hyphae; 1 of several chitin synthases; enzymatically activated by proteolytic processing; complements defects of S. cerevisiae chs1 or chs2; Spider
FDAG22	BJCA001	Clade I	LRG1	A1279T	p.K427*	Brain	GTPase regulator	B9J08_000748	orf19.7489	for small GTPase Rho1p, involved in signaling pathway that controls morphogenesis in response to environmental signals
FDAG25	BJCA001	Clade I	KIC1	T236A	p.L79H	Spleen	RAM pathway	B9J08_002945	orf19.191	Member of the GCK-III subfamily of eukaryotic Ste20p kinases; in RAM cell wall integrity signaling network; role in cell separation, azole sensitivity; required for hyphal growth; constitutive expression is MTL, white
FDAG26	BJCA001	Clade I	CHS1	C2476T	p.Q826*	Brain	Cell wall related	B9J08_003879	orf19.5188	Chitin synthase; essential; for primary septum synthesis in yeast and hyphae; 1 of several chitin synthases; enzymatically activated by proteolytic processing; complements defects of S. cerevisiae chs1 or chs2; Spider
FDAG27	BJCA001	Clade I	KIC1	2237insertA	p.745fs	Spleen	RAM pathway	B9J08_002945	orf19.191	Member of the GCK-III subfamily of eukaryotic Ste20p kinases; in RAM cell wall integrity signaling network; role in cell separation, azole sensitivity; required for hyphal growth; constitutive expression is MTL, white
FDAG30	BJCA001	Clade I	BNI1	CAGCAAG616GCACCACCA	p.206fs	Brain	Polarization	B9J08_004138	orf19.4927	Formin; role in cytoskeletal organization, cell polarity; role in systemic virulence in mouse; cell-cycle regulated localization to site of polarized growth, bud neck; localizes to Spitzenkorper of hyphae, minor local
FDAG31	BJCA001	Clade I	CHS1	C2476T	p.Q826*	Brain	Cell wall related	B9J08_003879	orf19.5188	Chitin synthase; essential; for primary septum synthesis in yeast and hyphae; 1 of several chitin synthases; enzymatically activated by proteolytic processing; complements defects of S. cerevisiae chs1 or chs2; Spider
FDAG32	BJCA001	Clade I	CHS1	G1669T	p.G557*	Kidney	Cell wall related	B9J08_003879	orf19.5188	Chitin synthase; essential; for primary septum synthesis in yeast and hyphae; 1 of several chitin synthases; enzymatically activated by proteolytic processing; complements defects of S. cerevisiae chs1 or chs2; Spider
FDAG33	BJCA001	Clade I	KIC1	C2145delete	p.716fs	Liver	RAM pathway	B9J08_002945	orf19.191	Member of the GCK-III subfamily of eukaryotic Ste20p kinases; in RAM cell wall integrity signaling network; role in cell separation, azole sensitivity; required for hyphal growth; constitutive expression is MTL, white
FDAG34	BJCA001	Clade I	CHS1	C2476T	p.Q826*	Brain	Cell wall related	B9J08_003879	orf19.5188	Chitin synthase; essential; for primary septum synthesis in yeast and hyphae; 1 of several chitin synthases; enzymatically activated by proteolytic processing; complements defects of S. cerevisiae chs1 or chs2; Spider
FDAG35	BJCA001	Clade I	CAS4	T609A	p.Y203*	Lung	RAM pathway	B9J08_000181	orf19.1693	RAM cell wall integrity signaling network protein; cell separation, azole sensitivity; needed for hyphal growth; insertion mutation near 3' end of gene increases caspofungin sensitivity; pheromone/hyphal induced; flow
FDAG36	BJCA001	Clade I	ACE2	C748T	p.R250*	Liver	RAM pathway	B9J08_000468	orf19.6124	Transcription factor; similar to S. cerevisiae Ace2 and Swi5; regulates morphogenesis, cell separation, adherence, virulence in a mice; mutant is hyperfilamentous; rat catheter and Spider biofilm induced
FDAG40	BJCA001	Clade I	OCH1	C610T	p.Q204*	Brain	Cell wall related	B9J08_002123	orf19.7391	Alpha-1,6-mannosyltransferase; initiates N-glycan outer chain branch addition; similar to S. cerevisiae Och1p; required for wild-type virulence in mouse intravenous infection; fungal-specific (no human or murine homol
FDAG67	BJCA001	Clade I	LAA1	G6316A	p.D2106N	Spleen	Actin patch development	B9J08_002998	orf19.3247	Ortholog(s) have role in clathrin-coated vesicle cargo loading, AP-1-mediated, endocytosis, protein localization, retrograde transport, endosome to Golgi and endocytic vesicle, nucleus localization
FDAG68	BJCA001	Clade I	LAA1	G6316A	p.D2106N	Spleen	Actin patch development	B9J08_002998	orf19.3247	Ortholog(s) have role in clathrin-coated vesicle cargo loading, AP-1-mediated, endocytosis, protein localization, retrograde transport, endosome to Golgi and endocytic vesicle, nucleus localization
FDAG71	BJCA001	Clade I	CHS1	C2476T	p.Q826*	Brain	Cell wall related	B9J08_003879	orf19.5188	Chitin synthase; essential; for primary septum synthesis in yeast and hyphae; 1 of several chitin synthases; enzymatically activated by proteolytic processing; complements defects of S. cerevisiae chs1 or chs2; Spider
FDAG72	BJCA001	Clade I	CHS1	C2476T	p.Q826*	Brain	Cell wall related	B9J08_003879	orf19.5188	Chitin synthase; essential; for primary septum synthesis in yeast and hyphae; 1 of several chitin synthases; enzymatically activated by proteolytic processing; complements defects of S. cerevisiae chs1 or chs2; Spider
FDAG73	BJCA001	Clade I	CHS1	C2476T	p.Q826*	Brain	Cell wall related	B9J08_003879	orf19.5188	Chitin synthase; essential; for primary septum synthesis in yeast and hyphae; 1 of several chitin synthases; enzymatically activated by proteolytic processing; complements defects of S. cerevisiae chs1 or chs2; Spider
FDAG74	BJCA001	Clade I	CHS1	C2476T	p.Q826*	Brain	Cell wall related	B9J08_003879	orf19.5188	Chitin synthase; essential; for primary septum synthesis in yeast and hyphae; 1 of several chitin synthases; enzymatically activated by proteolytic processing; complements defects of S. cerevisiae chs1 or chs2; Spider
FDAG75	BJCA001	Clade I	CHS1	C2476T	p.Q826*	Brain	Cell wall related	B9J08_003879	orf19.5188	Chitin synthase; essential; for primary septum synthesis in yeast and hyphae; 1 of several chitin synthases; enzymatically activated by proteolytic processing; complements defects of S. cerevisiae chs1 or chs2; Spider
FDAG76	BJCA001	Clade I	CHS1	C2476T	p.Q826*	Brain	Cell wall related	B9J08_003879	orf19.5188	Chitin synthase; essential; for primary septum synthesis in yeast and hyphae; 1 of several chitin synthases; enzymatically activated by proteolytic processing; complements defects of S. cerevisiae chs1 or chs2; Spider
FDAG77	BJCA001	Clade I	CHS1	C2476T	p.Q826*	Brain	Cell wall related	B9J08_003879	orf19.5188	Chitin synthase; essential; for primary septum synthesis in yeast and hyphae; 1 of several chitin synthases; enzymatically activated by proteolytic processing; complements defects of S. cerevisiae chs1 or chs2; Spider
FDAG78	BJCA001	Clade I	CHS1	C2476T	p.Q826*	Brain	Cell wall related	B9J08_003879	orf19.5188	Chitin synthase; essential; for primary septum synthesis in yeast and hyphae; 1 of several chitin synthases; enzymatically activated by proteolytic processing; complements defects of S. cerevisiae chs1 or chs2; Spider
FDAG79	BJCA001	Clade I	CHS1	C2476T	p.Q826*	Brain	Cell wall related	B9J08_003879	orf19.5188	Chitin synthase; essential; for primary septum synthesis in yeast and hyphae; 1 of several chitin synthases; enzymatically activated by proteolytic processing; complements defects of S. cerevisiae chs1 or chs2; Spider
FDAG80	BJCA001	Clade I	CHS1	C2476T	p.Q826*	Brain	Cell wall related	B9J08_003879	orf19.5188	Chitin synthase; essential; for primary septum synthesis in yeast and hyphae; 1 of several chitin synthases; enzymatically activated by proteolytic processing; complements defects of S. cerevisiae chs1 or chs2; Spider
FDAG81	BJCA001	Clade I	CHS1	C2476T	p.Q826*	Brain	Cell wall related	B9J08_003879	orf19.5188	Chitin synthase; essential; for primary septum synthesis in yeast and hyphae; 1 of several chitin synthases; enzymatically activated by proteolytic processing; complements defects of S. cerevisiae chs1 or chs2; Spider
FDAG82	BJCA001	Clade I	CHS1	C2476T	p.Q826*	Brain	Cell wall related	B9J08_003879	orf19.5188	Chitin synthase; essential; for primary septum synthesis in yeast and hyphae; 1 of several chitin synthases; enzymatically activated by proteolytic processing; complements defects of S. cerevisiae chs1 or chs2; Spider
FDAG83	BJCA001	Clade I	CHS1	C2476T	p.Q826*	Brain	Cell wall related	B9J08_003879	orf19.5188	Chitin synthase; essential; for primary septum synthesis in yeast and hyphae; 1 of several chitin synthases; enzymatically activated by proteolytic processing; complements defects of S. cerevisiae chs1 or chs2; Spider
FDAG84	BJCA001	Clade I	CHS1	C2476T	p.Q826*	Brain	Cell wall related	B9J08_003879	orf19.5188	Chitin synthase; essential; for primary septum synthesis in yeast and hyphae; 1 of several chitin synthases; enzymatically activated by proteolytic processing; complements defects of S. cerevisiae chs1 or chs2; Spider
FDAG85	BJCA001	Clade I	CHS1	C2476T	p.Q826*	Brain	Cell wall related	B9J08_003879	orf19.5188	Chitin synthase; essential; for primary septum synthesis in yeast and hyphae; 1 of several chitin synthases; enzymatically activated by proteolytic processing; complements defects of S. cerevisiae chs1 or chs2; Spider
FDAG86	BJCA001	Clade I	CHS1	C2476T	p.Q826*	Brain	Cell wall related	B9J08_003879	orf19.5188	Chitin synthase; essential; for primary septum synthesis in yeast and hyphae; 1 of several chitin synthases; enzymatically activated by proteolytic processing; complements defects of S. cerevisiae chs1 or chs2; Spider
FDAG87	BJCA001	Clade I	CHS1	C2476T	p.Q826*	Brain	Cell wall related	B9J08_003879	orf19.5188	Chitin synthase; essential; for primary septum synthesis in yeast and hyphae; 1 of several chitin synthases; enzymatically activated by proteolytic processing; complements defects of S. cerevisiae chs1 or chs2; Spider
FDAG88	BJCA001	Clade I	CHS1	C2476T	p.Q826*	Brain	Cell wall related	B9J08_003879	orf19.5188	Chitin synthase; essential; for primary septum synthesis in yeast and hyphae; 1 of several chitin synthases; enzymatically activated by proteolytic processing; complements defects of S. cerevisiae chs1 or chs2; Spider
FDAG89	BJCA001	Clade I	CHS1	C2476T	p.Q826*	Brain	Cell wall related	B9J08_003879	orf19.5188	Chitin synthase; essential; for primary septum synthesis in yeast and hyphae; 1 of several chitin synthases; enzymatically activated by proteolytic processing; complements defects of S. cerevisiae chs1 or chs2; Spider
FDAG90	BJCA001	Clade I	CHS1	C2476T	p.Q826*	Brain	Cell wall related	B9J08_003879	orf19.5188	Chitin synthase; essential; for primary septum synthesis in yeast and hyphae; 1 of several chitin synthases; enzymatically activated by proteolytic processing; complements defects of S. cerevisiae chs1 or chs2; Spider
FDAG91	BJCA001	Clade I	CHS1	C2476T	p.Q826*	Brain	Cell wall related	B9J08_003879	orf19.5188	Chitin synthase; essential; for primary septum synthesis in yeast and hyphae; 1 of several chitin synthases; enzymatically activated by proteolytic processing; complements defects of S. cerevisiae chs1 or chs2; Spider
FDAG92	BJCA001	Clade I	CHS1	C2476T	p.Q826*	Brain	Cell wall related	B9J08_003879	orf19.5188	Chitin synthase; essential; for primary septum synthesis in yeast and hyphae; 1 of several chitin synthases; enzymatically activated by proteolytic processing; complements defects of S. cerevisiae chs1 or chs2; Spider
FDAG93	BJCA001	Clade I	CHS1	C2476T	p.Q826*	Brain	Cell wall related	B9J08_003879	orf19.5188	Chitin synthase; essential; for primary septum synthesis in yeast and hyphae; 1 of several chitin synthases; enzymatically activated by proteolytic processing; complements defects of S. cerevisiae chs1 or chs2; Spider
FDAG94	BJCA001	Clade I	CHS1	C2476T	p.Q826*	Brain	Cell wall related	B9J08_003879	orf19.5188	Chitin synthase; essential; for primary septum synthesis in yeast and hyphae; 1 of several chitin synthases; enzymatically activated by proteolytic processing; complements defects of S. cerevisiae chs1 or chs2; Spider
FDAG98	BJCA001	Clade I	LAA1	5571insetG	p.1858fs	Kidney	Actin patch development	B9J08_002998	orf19.3247	Ortholog(s) have role in clathrin-coated vesicle cargo loading, AP-1-mediated, endocytosis, protein localization, retrograde transport, endosome to Golgi and endocytic vesicle, nucleus localization
FDAG29	CBS10913	Clade II	PAN1	2225insertAGAAATT	p.743fs	Spleen	Actin patch development	B9J08_004286	orf19.886	Essential protein involved in endocytosis and polarized growth; ortholog of S. cerevisiae Pan1, which is a part of a complex that regulates actin cytoskeleton; Spider biofilm repressed
FDAG42	CBS10913	Clade II	KIN3	A1000T	p.K334*	Brain	Polarization	B9J08_002993	orf19.5325	Protein similar to S. cerevisiae Kin3p; induced under Cdc5p depletion; shows Mob2p-dependent hyphal regulation; mutants are hypersensitive to caspofungin
FDAG43	CBS10913	Clade II	KIN3	A1000T	p.K334*	Brain	Polarization	B9J08_002993	orf19.5325	Protein similar to S. cerevisiae Kin3p; induced under Cdc5p depletion; shows Mob2p-dependent hyphal regulation; mutants are hypersensitive to caspofungin
FDAG44	CBS10913	Clade II	BNI1	C3566A	p.S1189*	Lung	Polarization	B9J08_004138	orf19.4927	Formin; role in cytoskeletal organization, cell polarity; role in systemic virulence in mouse; cell-cycle regulated localization to site of polarized growth, bud neck; localizes to Spitzenkorper of hyphae, minor local
FDAG45	CBS10913	Clade II	KIN3	A1000T	p.K334*	Kidney	Polarization	B9J08_002993	orf19.5325	Protein similar to S. cerevisiae Kin3p; induced under Cdc5p depletion; shows Mob2p-dependent hyphal regulation; mutants are hypersensitive to caspofungin
FDAG46	CBS10913	Clade II	KIN3	A1000T	p.K334*	Brain	Polarization	B9J08_002993	orf19.5325	Protein similar to S. cerevisiae Kin3p; induced under Cdc5p depletion; shows Mob2p-dependent hyphal regulation; mutants are hypersensitive to caspofungin
FDAG47	CBS10913	Clade II	KIN3	A1000T	p.K334*	Brain	Polarization	B9J08_002993	orf19.5325	Protein similar to S. cerevisiae Kin3p; induced under Cdc5p depletion; shows Mob2p-dependent hyphal regulation; mutants are hypersensitive to caspofungin
FDAG48	CBS10913	Clade II	KIN3	A1000T	p.K334*	Liver	Polarization	B9J08_002993	orf19.5325	Protein similar to S. cerevisiae Kin3p; induced under Cdc5p depletion; shows Mob2p-dependent hyphal regulation; mutants are hypersensitive to caspofungin
FDAG49	CBS10913	Clade II	KIN3	A1000T	p.K334*	Kidney	Polarization	B9J08_002993	orf19.5325	Protein similar to S. cerevisiae Kin3p; induced under Cdc5p depletion; shows Mob2p-dependent hyphal regulation; mutants are hypersensitive to caspofungin
FDAG50	CBS12372	Clade II	CAS4	A2567G	p.N857S	Lung	RAM pathway	B9J08_000181	orf19.1693	RAM cell wall integrity signaling network protein; cell separation, azole sensitivity; needed for hyphal growth; insertion mutation near 3' end of gene increases caspofungin sensitivity; pheromone/hyphal induced; flow
FDAG51	CBS10913	Clade II	KIN3	A1000T	p.K334*	Kidney	Polarization	B9J08_002993	orf19.5325	Protein similar to S. cerevisiae Kin3p; induced under Cdc5p depletion; shows Mob2p-dependent hyphal regulation; mutants are hypersensitive to caspofungin
FDAG52	CBS10913	Clade II	KIN3	A1000T	p.K334*	Lung	Polarization	B9J08_002993	orf19.5325	Protein similar to S. cerevisiae Kin3p; induced under Cdc5p depletion; shows Mob2p-dependent hyphal regulation; mutants are hypersensitive to caspofungin
FDAG54	CBS12372	Clade II	HSL1	C3604delete	p.1202fs	Brain	Polarization	B9J08_000290	orf19.4308	Probable protein kinase involved in determination of morphology during the cell cycle of both yeast-form and hyphal cells via regulation of Swe1p and Cdc28p; required for full virulence and kidney colonization in mous
FDAG55	CBS10913	Clade II	KIN3	A1000T	p.K334*	Kidney	Polarization	B9J08_002993	orf19.5325	Protein similar to S. cerevisiae Kin3p; induced under Cdc5p depletion; shows Mob2p-dependent hyphal regulation; mutants are hypersensitive to caspofungin
FDAG56	CBS10913	Clade II	KIN3	A1000T	p.K334*	Brain	Polarization	B9J08_002993	orf19.5325	Protein similar to S. cerevisiae Kin3p; induced under Cdc5p depletion; shows Mob2p-dependent hyphal regulation; mutants are hypersensitive to caspofungin
FDAG57	CBS10913	Clade II	KIN3	A1000T	p.K334*	Kidney	Polarization	B9J08_002993	orf19.5325	Protein similar to S. cerevisiae Kin3p; induced under Cdc5p depletion; shows Mob2p-dependent hyphal regulation; mutants are hypersensitive to caspofungin
FDAG59	CBS10913	Clade II	BNI1	C3566A	p.S1189*	Lung	Polarization	B9J08_004138	orf19.4927	Formin; role in cytoskeletal organization, cell polarity; role in systemic virulence in mouse; cell-cycle regulated localization to site of polarized growth, bud neck; localizes to Spitzenkorper of hyphae, minor local
FDAG60	CBS10913	Clade II	BNI1	C3566A	p.S1189*	Lung	Polarization	B9J08_004138	orf19.4927	Formin; role in cytoskeletal organization, cell polarity; role in systemic virulence in mouse; cell-cycle regulated localization to site of polarized growth, bud neck; localizes to Spitzenkorper of hyphae, minor local
FDAG65	CBS10913	Clade II	KIN3	A1000T	p.K334*	Kidney	Polarization	B9J08_002993	orf19.5325	Protein similar to S. cerevisiae Kin3p; induced under Cdc5p depletion; shows Mob2p-dependent hyphal regulation; mutants are hypersensitive to caspofungin
FDAG66	CBS10913	Clade II	KIN3	A1000T	p.K334*	Brain	Polarization	B9J08_002993	orf19.5325	Protein similar to S. cerevisiae Kin3p; induced under Cdc5p depletion; shows Mob2p-dependent hyphal regulation; mutants are hypersensitive to caspofungin
FDAG69	CBS12373	Clade II	orf19.3456 (KIC1)	C443T	p.T148M	Spleen	RAM pathway	B9J08_000549	orf19.3456	Ortholog(s) have role in regulation of mitotic cytokinesis, septation initiation signaling and mitotic spindle pole body localization
FDAG70	CBS12372	Clade II	BSP1	Loss	loss	Spleen	Cytokinesis	B9J08_003556	orf19.998	Ortholog(s) have protein-macromolecule adaptor activity, role in actin cortical patch localization and actin cortical patch, cellular bud neck, cellular bud tip, membrane localization
FDAG41	SJ01	Clade III	HYM1	G972C	p.E324D	Brain	RAM pathway	B9J08_002454	orf19.796	Ortholog(s) have role in budding cell apical bud growth, conidium formation, hyphal growth, regulation of transcription, DNA-templated, septum digestion after cytokinesis
FDAG62	SJ01	Clade III	NIP100	T1391A	p.L464*	Kidney	Others	B9J08_001844	orf19.486	p150 subunit of dynactin; required for normal spindle formation and position
FDAG63	RICU4	Clade III	VRG4	CGTCACAAACAAGTATGTGCTTGG141insert	p.48insertVTNKYVLG	Brain	Cell wall related	B9J08_001592	orf19.1232	GDP-mannose transporter; essential; required for glycosylation, hyphal growth; functional homolog of S. cerevisiae Vrg4p, which imports GDP-mannose from cytoplasm to Golgi for protein and lipid mannosylation; no mamma
FDAG96	SJ02RE	Clade III	IQG1	C1705T	p.R569*	Kidney	Cytokinesis	B9J08_004935	orf19.6536	Ortholog(s) have actin filament binding, calmodulin binding, myosin II heavy chain binding, myosin II light chain binding, myosin light chain binding activity
FDAG5	AR0386	Clade IV	APL2	T1163delete	p.388fs	Liver	Actin patch development	B9J08_002371	orf19.231	Phosphorylated protein of unknown function; mutation confers hypersensitivity to toxic ergosterol analog
FDAG6	AR0386	Clade IV	DIG2	T678G	p.Y226*	Liver	MAPK	B9J08_001906	orf19.1666	Ortholog of Dig2, a MAP kinase-responsive inhibitor of Ste12; regulates mating-specific genes and invasive growth in S. cerevisiae; induced by alpha pheromone in SpiderM medium
FDAG7	AR0386	Clade IV	DIG2	T678G	p.Y226*	Liver	MAPK	B9J08_001906	orf19.1666	Ortholog of Dig2, a MAP kinase-responsive inhibitor of Ste12; regulates mating-specific genes and invasive growth in S. cerevisiae; induced by alpha pheromone in SpiderM medium
FDAG12	AR0386	Clade IV	ARV1	G468delete	p.157fs	Brain	Others	B9J08_003759	orf19.5931	Lipid transporter involved in sterol trafficking and transport of glycosylphosphatidylinositol and sphingolipid precursors
FDAG13	AR0386	Clade IV	CHS1	1955insertTTTGG	p.652fs	Liver	Cell wall related	B9J08_003879	orf19.5188	Chitin synthase; essential; for primary septum synthesis in yeast and hyphae; 1 of several chitin synthases; enzymatically activated by proteolytic processing; complements defects of S. cerevisiae chs1 or chs2; Spider
FDAG15	AR0386	Clade IV	KTR2	G596C	p.R199T	Liver	Cell wall related	B9J08_003123	orf19.4494	Mannosyltransferase; transcription elevated in chk1, nik1, and sln1 homozygous null mutants; fungal-specific (no human or murine homolog); possibly an essential gene, disruptants not obtained by UAU1 method
FDAG16	AR0386	Clade IV	ARC19	GA144,145deletion	p.31fs	Spleen	Actin patch development	B9J08_003478	orf19.3251	Putative ARP2/3 complex subunit; Hap43-induced gene; mutation confers hypersensitivity to cytochalasin D; rat catheter biofilm repressed
FDAG23	AR0386	Clade IV	APM1	Loss	loss	Lung	Actin patch development	B9J08_005244	orf19.4036	Ortholog(s) have role in Golgi to vacuole transport and AP-1 adaptor complex localization
FDAG24	AR0386	Clade IV	APM1	Loss	loss	Lung	Actin patch development	B9J08_005244	orf19.4036	Ortholog(s) have role in Golgi to vacuole transport and AP-1 adaptor complex localization
FDAG28	AR0386	Clade IV	VAN1	CCACGCAGAGACCGAGGCATTCGGAAAGATGGCAAA1230delete	p.410fs	Spleen	Cell wall related	B9J08_003572	orf19.6738	Member of Mnn9 family of mannosyltransferases; ortholog of S. cerevisiae Van1p; fungal-specific (no human or murine homolog)
FDAG37	AR0386	Clade IV	ACE2	GGAT3delete	p.1-94 loss	Spleen	RAM pathway	B9J08_000468	orf19.6124	Transcription factor; similar to S. cerevisiae Ace2 and Swi5; regulates morphogenesis, cell separation, adherence, virulence in a mice; mutant is hyperfilamentous; rat catheter and Spider biofilm induced
FDAG38	AR0386	Clade IV	CAS4	C1302delete	p.435fs	Spleen	RAM pathway	B9J08_000181	orf19.1693	RAM cell wall integrity signaling network protein; cell separation, azole sensitivity; needed for hyphal growth; insertion mutation near 3' end of gene increases caspofungin sensitivity; pheromone/hyphal induced; flow
FDAG39	AR0386	Clade IV	CAS4	T2030A	p.L678*	Liver	RAM pathway	B9J08_000181	orf19.1693	RAM cell wall integrity signaling network protein; cell separation, azole sensitivity; needed for hyphal growth; insertion mutation near 3' end of gene increases caspofungin sensitivity; pheromone/hyphal induced; flow
FDAG53	AR0386	Clade IV	APL4	A1307miss	p.436fs	Brain	Actin patch development	B9J08_005282	orf19.2844	complex; that binds clathrin and is involved in vesicle mediated transport; induced in core caspofungin response; rat catheter biofilm repressed
FDAG64	AR0386	Clade IV	SGS1	GA2170delete	p.724fs	Brain	Others	B9J08_003586	orf19.5335	RecQ-related DNA helicase; Bloom's syndrome-related gene; haploinsufficient for wild-type lifespan; upregulated in farnesol treated biofilm
FDAG99	AR0386	Clade IV	HOF1	C259T	p.Q87*	Brain	Cytokinesis	B9J08_002838	orf19.5664	Ortholog(s) have cytoskeletal protein binding, cytoskeletal protein-membrane anchor activity, myosin II heavy chain binding, phospholipid binding, protein-containing complex binding activity
FDAG100	AR0386	Clade IV	HOF1	C259T	p.Q87*	Brain	Cytokinesis	B9J08_002838	orf19.5664	Ortholog(s) have cytoskeletal protein binding, cytoskeletal protein-membrane anchor activity, myosin II heavy chain binding, phospholipid binding, protein-containing complex binding activity
Notes：
1.The analysis was based on the genomic sequence of C. auris strain B8441 (https://www.ncbi.nlm.nih.gov/genome/38761?genome_assembly_id=353836)
2 C. albicans gene IDs and descriptions were according to the CGD database (http://www.candidagenome.org/).
3. Homology alignments were based on CGOB (http://cgob3.ucd.ie/).
4. SNP, INDEL, and CNVs analyses were performed using samtools and the GATK pipeline in house.
5. Amino acid mutation analysis was performed using in-house script.
6.Amino acid mutation types: *, termination codon; fs, frameshift mutation; loss, loss of the whole or partial protein-coding region.

## Sheet: Mutants isolated from the brain
17 evolved mutants isolated from the mouse brain only
(Totally 8 mutated genes were identified. This was a comparative analysis for isolation of C. auris mutants with or without phloxine B.)
Phloxine B	Name of evolved mutant	Parent	Clade	Mutated gene	Mutation type (DNA sequence alteration)	Mutation type (protein sequence alteration)	Tissue source	Pathway	C. auris gene ID	Gene ID of C. albicans ortholog	Annotation
Added	FDAG134	BJCA001	Clade I	ACE2	104insertA	p.N35fs	Brain	RAM pathway	B9J08_000468	orf19.6124	Transcription factor; similar to S. cerevisiae Ace2 and Swi5; regulates morphogenesis, cell separation, adherence, virulence in a mice; mutant is hyperfilamentous; rat catheter and Spider biofilm induced
Added	FDAG135	BJCA001	Clade I	ACE2	104insertA	p.N35fs	Brain	RAM pathway	B9J08_000468	orf19.6124	Transcription factor; similar to S. cerevisiae Ace2 and Swi5; regulates morphogenesis, cell separation, adherence, virulence in a mice; mutant is hyperfilamentous; rat catheter and Spider biofilm induced
Added	FDAG136	BJCA001	Clade I	ACE2	104insertA	p.N35fs	Brain	RAM pathway	B9J08_000468	orf19.6124	Transcription factor; similar to S. cerevisiae Ace2 and Swi5; regulates morphogenesis, cell separation, adherence, virulence in a mice; mutant is hyperfilamentous; rat catheter and Spider biofilm induced
Not added	FDAG137	BJCA001	Clade I	ACE2	104insertA	p.N35fs	Brain	RAM pathway	B9J08_000468	orf19.6124	Transcription factor; similar to S. cerevisiae Ace2 and Swi5; regulates morphogenesis, cell separation, adherence, virulence in a mice; mutant is hyperfilamentous; rat catheter and Spider biofilm induced
Not added	FDAG138	BJCA001	Clade I	ACE2	104insertA	p.N35fs	Brain	RAM pathway	B9J08_000468	orf19.6124	Transcription factor; similar to S. cerevisiae Ace2 and Swi5; regulates morphogenesis, cell separation, adherence, virulence in a mice; mutant is hyperfilamentous; rat catheter and Spider biofilm induced
Added	FDAG139	BJCA001	Clade I	APM1	T2A	p.M1K	Brain	Actin patch development	B9J08_005244	orf19.4036	Ortholog(s) have role in Golgi to vacuole transport and AP-1 adaptor complex localization
Not added	FDAG140	BJCA001	Clade I	APM1	T2A	p.M1K	Brain	Actin patch development	B9J08_005244	orf19.4036	Ortholog(s) have role in Golgi to vacuole transport and AP-1 adaptor complex localization
Added	FDAG141	BJCA001	Clade I	CHS1	T975A	p.Y325*	Brain	Cell wall related	B9J08_003879	orf19.5188	Chitin synthase; essential; for primary septum synthesis in yeast and hyphae; 1 of several chitin synthases; enzymatically activated by proteolytic processing; complements defects of S. cerevisiae chs1 or chs2; Spider
Added	FDAG142	BJCA001	Clade I	CHS1	T975A	p.Y325*	Brain	Cell wall related	B9J08_003879	orf19.5188	Chitin synthase; essential; for primary septum synthesis in yeast and hyphae; 1 of several chitin synthases; enzymatically activated by proteolytic processing; complements defects of S. cerevisiae chs1 or chs2; Spider
Not added	FDAG143	BJCA001	Clade I	CHS1	T975A	p.Y325*	Brain	Cell wall related	B9J08_003879	orf19.5188	Chitin synthase; essential; for primary septum synthesis in yeast and hyphae; 1 of several chitin synthases; enzymatically activated by proteolytic processing; complements defects of S. cerevisiae chs1 or chs2; Spider
Added	FDAG144	BJCA001	Clade I	CBK1	G1465A	p.G489R	Brain	RAM pathway	B9J08_000822	orf19.4909	Ser/Thr kinase of cell wall integrity pathway; mutants show abnormal morphology and aggregation; Mob2p associated; required for wild-type hyphal growth and transcriptional regulation of cell-wall-associated genes
Not added	FDAG145	BJCA001	Clade I	CBK1	G1465A	p.G489R	Brain	RAM pathway	B9J08_000822	orf19.4909	Ser/Thr kinase of cell wall integrity pathway; mutants show abnormal morphology and aggregation; Mob2p associated; required for wild-type hyphal growth and transcriptional regulation of cell-wall-associated genes
Added	FDAG146	BJCA001	Clade I	MOB2	C403T	p.Q135*	Brain	RAM pathway	B9J08_003241	orf19.6044	Mob1/phocein domain protein of RAM signaling network; cell wall integrity; role in cell separation, cortical actin polarization; required for hyphal growth; phosphorylated by Cdc28 on hyphal induction; activates Cbk1; mRNA binds She3
Not added	FDAG147	BJCA001	Clade I	MOB2	C403T	p.Q135*	Brain	RAM pathway	B9J08_003241	orf19.6044	Mob1/phocein domain protein of RAM signaling network; cell wall integrity; role in cell separation, cortical actin polarization; required for hyphal growth; phosphorylated by Cdc28 on hyphal induction; activates Cbk1; mRNA binds She3
Added	FDAG148	BJCA001	Clade I	MNN11	G346T	p.E116*	Brain	Cell wall related	B9J08_000963	orf19.2927	Ortholog(s) have alpha-1,6-mannosyltransferase activity, role in protein N-linked glycosylation, protein glycosylation and Golgi apparatus, mannan polymerase complex localization
Added	FDAG149	BJCA001	Clade I	LRG1	C277T	p.Q93*	Brain	GTPase regulator	B9J08_000748	orf19.7489	for small GTPase Rho1p, involved in signaling pathway that controls morphogenesis in response to environmental signals
Added	FDAG150	BJCA001	Clade I	KRE5	2315insertGC	p.K772fs	Brain	Cell wall related	B9J08_000408	orf19.290	UDP-glucose:glycoprotein glucosyltransferase; 1,6-beta-D-glucan biosynthesis, hyphal growth, virulence in mouse IV model; partially complements S. cerevisiae kre5 mutant defects; flow biofilm repressed, Bcr1-repressed in RPMI a/a biofilms
Notes：
1.The analysis was based on the genomic sequence of C. auris strain B8441 (https://www.ncbi.nlm.nih.gov/genome/38761?genome_assembly_id=353836)
2 C. albicans gene IDs and descriptions were according to the CGD database (http://www.candidagenome.org/).
3. Homology alignments were based on CGOB (http://cgob3.ucd.ie/).
4. SNP, INDEL, and CNVs analyses were performed using samtools and the GATK pipeline in house.
5. Amino acid mutation analysis was performed using in-house script.
6.Amino acid mutation types: *, termination codon; fs, frameshift mutation; loss, loss of the whole or partial protein-coding region.
7. Phloxine B: the brain tissue of the same mice was equally plated on the YPD mudium with (added) or without (not added) phloxine B.

## Sheet: Antimicrbial peptide
33 evolved mutants isolated from antimicrobial peptide treatment assays.
(Totally 24 mutated genes were identified)
Name of evolved mutant	Parent	Clade	Mutated gene	Mutation type (DNA sequence alteration)	Mutation type (protein sequence alteration)	Human antimicrobial peptide	Pathway	C. auris gene ID	Gene ID of C. albicans ortholog	Annotation
FDAG101	BJCA001	Clade I	CBK1	1123insertA	p.375fs	LL-37	RAM pathway	B9J08_000822	orf19.4909	Ser/Thr kinase of cell wall integrity pathway; mutants show abnormal morphology and aggregation; Mob2p associated; required for wild-type hyphal growth and transcriptional regulation of cell-wall-associated genes
FDAG102	AR0386	Clade IV	ARC40	C788A	p.S263*	LL-37	Actin patch development	B9J08_000803	orf19.3873	Protein similar to S. cerevisiae Arc40; involved in actin filament organization in S. cerevisiae; transposon mutation affects filamentous growth; rat catheter and Spider biofilm repressed
FDAG103	SJ01	Clade III	SPA2	C1207T	p.Q403*	LL-37	Polarization	B9J08_003960	orf19.6362	Protein involved in cell polarity, Spitzenkorper formation; required for mouse virulence; localizes to hyphal tip; cell-cycle regulated localization in yeast-form cells; functional domains conserved with S. cerevisiae
FDAG104	BJCA001	Clade I	ACE2	GTA1561deletion	p.D521delete	LL-37	RAM pathway	B9J08_000468	orf19.6124	Transcription factor; similar to S. cerevisiae Ace2 and Swi5; regulates morphogenesis, cell separation, adherence, virulence in a mice; mutant is hyperfilamentous; rat catheter and Spider biofilm induced
FDAG105	BJCA001	Clade I	ENG1	T1794A	p.Y598*	LL-37	Cell wall related	B9J08_002109	orf19.3066	Endo-1,3-beta-glucanase; ortholog of S. cerevisiae Dse4 needed for cell separation; caspofungin, fluconazole repressed; repressed by alpha pheromone in SpiderM medium; flow model biofilm induced; rat catheter biofilm
FDAG106	CBS12766	Clade I	KIC1	G1354T	p.E452*	LL-37	RAM pathway	B9J08_002945	orf19.191	Member of the GCK-III subfamily of eukaryotic Ste20p kinases; in RAM cell wall integrity signaling network; role in cell separation, azole sensitivity; required for hyphal growth; constitutive expression is MTL, white
FDAG107	BJCA002	Clade III	LRG1	ATGAG1627delete	p.544fs	LL-37	GTPase regulator	B9J08_000748	orf19.7489	for small GTPase Rho1p, involved in signaling pathway that controls morphogenesis in response to environmental signals
FDAG108	AR0386	Clade IV	VAN1	A682T	p.R228*	LL-37	Cell wall related	B9J08_003572	orf19.6738	Member of Mnn9 family of mannosyltransferases; ortholog of S. cerevisiae Van1p; fungal-specific (no human or murine homolog)
FDAG109	AR0386	Clade IV	CHS3	C1118delete	p.373fs	LL-37	Cytokinesis, cell wall related	B9J08_004150	orf19.4937	Major chitin synthase of yeast and hyphae; synthesizes short-chitin fibrils; Chs4-activated; transcript induced at yeast-hyphal transition; Chs1 and Chs2, but not Chs3, are inhibited by the protoberberine HWY-289; Spi
FDAG110	BJCA002	Clade III	MYO5	3351insertC	p.1118fs	LL-37	Actin patch development	B9J08_005213	orf19.738	Class I myosin; nonessential; role in cortical actin patch polarity and polar budding; required for hyphal growth, white-opaque switch; regulatory phosphorylation on S366; downregulated on adherence to polystyrene
FDAG111	BJCA002	Clade III	SLA2	1497insertGA	p.498fs	LL-37	Actin patch development	B9J08_001427	orf19.7201	Actin binding protein with roles in growth control and morphogenesis; required for alkaline pH-induced hyphal formation; localized to actin patches; rat catheter biofilm repressed
FDAG112	CBS10913	Clade II	PEX5	G625T	p.E209*	LL-37	Others	B9J08_003462	orf19.5640	Ortholog(s) have peroxisome matrix targeting signal-1 binding, protein-macromolecule adaptor activity
FDAG113	BJCA001	Clade I	CHS6	C225A	p.Y85*	LL-37	Cell wall related	B9J08_004541	orf19.5155	Protein with tetratricopeptide repeats (TPRs); ortholog of S. cerevisiae Chs6, which has role in localizing chitin synthase; Cyr1-regulated in hyphae; possibly essential, disruptants not obtained by UAU1 method; flow
FDAG114	BJCA001	Clade I	LAA1	TTT3062AGA	p.LF1021QI	LL-37	Actin patch development	B9J08_002998	orf19.3247	Ortholog(s) have role in clathrin-coated vesicle cargo loading, AP-1-mediated, endocytosis, protein localization, retrograde transport, endosome to Golgi and endocytic vesicle, nucleus localization
FDAG115	RICU2	Clade III	LMO1	C160G	p.S54V	LL-37	GTPase regulator	B9J08_001511	orf19.5147	Ortholog(s) have role in autophagy of mitochondrion, intracellular signal transduction and mitochondrion, plasma membrane localization
FDAG116	SJ01	Clade III	SOG2	G1330delete	p.444fs	LL-37	RAM pathway	B9J08_003868	orf19.4448	Leucine-rich-repeat domain protein of RAM cell wall integrity signaling network; role in cell separation, azole sensitivity; required for hyphal growth; lacks orthologs in higher eukaryotes
FDAG117	BJCA001	Clade I	CAS4	G340T	p.E114*	LL-37	RAM pathway	B9J08_000181	orf19.1693	RAM cell wall integrity signaling network protein; cell separation, azole sensitivity; needed for hyphal growth; insertion mutation near 3' end of gene increases caspofungin sensitivity; pheromone/hyphal induced; flow
FDAG118	BJCA001	Clade I	SLA2	2593Adelete	p.865fs	LL-37	Actin patch development	B9J08_001427	orf19.7201	Actin binding protein with roles in growth control and morphogenesis; required for alkaline pH-induced hyphal formation; localized to actin patches; rat catheter biofilm repressed
FDAG119	BJCA001	Clade I	CHS4	C434A	p.S145*	LL-37	Cell wall related	B9J08_004972	orf19.7349	Activator of Chs3p chitin synthase; required for wild-type wall chitin content, but not for hyphal growth; mutant resistant to Calcofluor white; prenylation and 2 transmembrane segments predicted; functional homolog o
FDAG120	BJCA001	Clade I	ENO1	C329T	p.A110V	LL-37	Cell wall related	B9J08_000274	orf19.395	Enolase; glycolysis and gluconeogenesis; major cell-surface antigen; binds host plasmin/plasminogen; immunoprotective; Hap43, phagocytosis induced; farnesol-repressed; flow model biofilm induced; Spider biofilm repres
FDAG121	BJCA001	Clade I	CAS4	G3785A	p.R1263K	LL-37	RAM pathway	B9J08_000181	orf19.1693	RAM cell wall integrity signaling network protein; cell separation, azole sensitivity; needed for hyphal growth; insertion mutation near 3' end of gene increases caspofungin sensitivity; pheromone/hyphal induced; flow
FDAG122	BJCA001	Clade I	LAA1	2511insertAAGTGTGA	p.837fs	PACAP	Actin patch development	B9J08_002998	orf19.3247	Ortholog(s) have role in clathrin-coated vesicle cargo loading, AP-1-mediated, endocytosis, protein localization, retrograde transport, endosome to Golgi and endocytic vesicle, nucleus localization
FDAG123	BJCA001	Clade I	VRG4	T755G	p.M252R	PACAP	Cell wall related	B9J08_001592	orf19.1232	GDP-mannose transporter; essential; required for glycosylation, hyphal growth; functional homolog of S. cerevisiae Vrg4p, which imports GDP-mannose from cytoplasm to Golgi for protein and lipid mannosylation; no mamma
FDAG124	BJCA001	Clade I	CAS4	T3339A	p.Y1113*	PACAP	RAM pathway	B9J08_000181	orf19.1693	RAM cell wall integrity signaling network protein; cell separation, azole sensitivity; needed for hyphal growth; insertion mutation near 3' end of gene increases caspofungin sensitivity; pheromone/hyphal induced; flow
FDAG125	BJCA001	Clade I	CAS4	TAAGTATC6396del	p.2132fs	PACAP	RAM pathway	B9J08_000181	orf19.1693	RAM cell wall integrity signaling network protein; cell separation, azole sensitivity; needed for hyphal growth; insertion mutation near 3' end of gene increases caspofungin sensitivity; pheromone/hyphal induced; flow
FDAG126	BJCA001	Clade I	CAS4	AAGAA3903del	p.1301fs	PACAP	RAM pathway	B9J08_000181	orf19.1693	RAM cell wall integrity signaling network protein; cell separation, azole sensitivity; needed for hyphal growth; insertion mutation near 3' end of gene increases caspofungin sensitivity; pheromone/hyphal induced; flow
FDAG127	BJCA001	Clade I	LAA1	1467insertT	p.490fs	PACAP	Actin patch development	B9J08_002998	orf19.3247	Ortholog(s) have role in clathrin-coated vesicle cargo loading, AP-1-mediated, endocytosis, protein localization, retrograde transport, endosome to Golgi and endocytic vesicle, nucleus localization
FDAG128	AR0386	Clade IV	HYM1	GA99del	p.33fs	PACAP	RAM pathway	B9J08_002454	orf19.796	Ortholog(s) have role in budding cell apical bud growth, conidium formation, hyphal growth, regulation of transcription, DNA-templated, septum digestion after cytokinesis
FDAG129	AR0386	Clade IV	SAC6	1415insertGGAAA	p.472fs	PACAP	Actin patch development	B9J08_001432	orf19.5544	Fimbrin; actin filament bundling protein; involved in hyphal growth, oxidative stress response and virulence; transcript regulated by Nrg1 and Mig1; protein level decreases in stationary phase
FDAG130	BJCA001	Clade I	CHS1	C1613T	p.P538L	PACAP	Cell wall related	B9J08_003879	orf19.5188	Chitin synthase; essential; for primary septum synthesis in yeast and hyphae; 1 of several chitin synthases; enzymatically activated by proteolytic processing; complements defects of S. cerevisiae chs1 or chs2; Spider
FDAG131	CBS10913	Clade II	CBK1	A1802T	p.E601V	PACAP	RAM pathway	B9J08_000822	orf19.4909	Ser/Thr kinase of cell wall integrity pathway; mutants show abnormal morphology and aggregation; Mob2p associated; required for wild-type hyphal growth and transcriptional regulation of cell-wall-associated genes
FDAG132	CBS10913	Clade II	INP52	C1276T	p.Q426*	PACAP	Actin patch development	B9J08_004734	orf19.7052	Putative polyphosphatidylinositol phosphatase; possibly an essential gene, disruptants not obtained by UAU1 method
FDAG133	BJCA001	Clade I	INP52	C1639T	p.Q547*	PACAP	Actin patch development	B9J08_004734	orf19.7052	Putative polyphosphatidylinositol phosphatase; possibly an essential gene, disruptants not obtained by UAU1 method
Notes：
1.The analysis was based on the genomic sequence of C. auris strain B8441 (https://www.ncbi.nlm.nih.gov/genome/38761?genome_assembly_id=353836)
2 C. albicans gene IDs and descriptions were according to the CGD database (http://www.candidagenome.org/).
3. Homology alignments were based on CGOB (http://cgob3.ucd.ie/).
4. SNP, INDEL, and CNVs analyses were performed using samtools and the GATK pipeline in house.
5. Amino acid mutation analysis was performed using in-house script.
6.Amino acid mutation types: *, termination codon; fs, frameshift mutation; loss, loss of the whole or partial protein-coding region.

## Sheet: Strains construted in this stud
C. auris deletion mutants and GFP expressing-strains construted in this study.
Strain name	Parent	Genotype	Used in this study
FSR1319	BJCA001	cauhis1::FRT
FDBJ282	FSR1319	chs1::cauHIS1	Figure 7,S4
FDBJ286	FSR1319	bni1::cauHIS1	Figure 7,S4
FDBJ288	FSR1319	cas4::cauHIS1	Figure 7,S4
FDBJ292	FSR1319	cauhis1::FRT::CauHIS1	Figure 7,S4
FDBJ295	FSR1319	apl2::cauHIS1	Figure S4
FDBJ329	FSR1319	ace2::cauHIS1	Figure S4
FDBJ333	FSR1319	lrg1::cauHIS1	Figure 7,S4
FDBJ334	FSR1319	van1::cauHIS1	Figure S4
FDBJ339	FSR1319	ssd1::cauHIS1	Figure S4
FDBJ350	FSR1319	apm1::cauHIS1	Figure S4
FDBJ354	FSR1319	iqg1::cauHIS1	Figure S4
FDBJ358	FSR1319	hof1::cauHIS1	Figure S4
FDBJ362	FSR1319	sgs1::cauHIS1	Figure S4
FDBJ366	FSR1319	och1::cauHIS1	Figure S4
FDBJ370	FSR1319	nip100::cauHIS1	Figure S4
GZY121	BJCA001	As BJCA001, but pTDH3-GFP	Figure S11
GZY127	FDAG4	As FDAG4, but pTDH3-GFP	Figure S11
GZY144	FDAG30	As FDAG30, but pTDH3-GFP	Figure S11
