# Supplementary material for: Rapid evolution of an adaptive multicellular morphology of Candida auris during systemic infection
Source: Nat Commun. 2024 Mar 16;15:2381. doi: 10.1038/s41467-024-46786-8 (PMC10944540; doi:10.1038/s41467-024-46786-8)
Supplement: Supplementary file 5 — Dataset S2 [file 41467_2024_46786_MOESM5_ESM.xlsx]

## Sheet: SRA in this study
SRA accession numbers for C. auris genomic sequences and RNA-Seq data (this study).
Isolates	SRA accessions	BioProject	Sequence type
FDAG1	SRR26034041	PRJNA1015296	WGS
FDAG2	SRR26034040	PRJNA1015296	WGS
FDAG3	SRR26034020	PRJNA1015296	WGS
FDAG4	SRR26034009	PRJNA1015296	WGS
FDAG5	SRR26033998	PRJNA1015296	WGS
FDAG6	SRR26033987	PRJNA1015296	WGS
FDAG7	SRR26033976	PRJNA1015296	WGS
FDAG8	SRR26033965	PRJNA1015296	WGS
FDAG9	SRR26033954	PRJNA1015296	WGS
FDAG10	SRR26033943	PRJNA1015296	WGS
FDAG11	SRR26034039	PRJNA1015296	WGS
FDAG12	SRR26034029	PRJNA1015296	WGS
FDAG13	SRR26034028	PRJNA1015296	WGS
FDAG14	SRR26034027	PRJNA1015296	WGS
FDAG15	SRR26034026	PRJNA1015296	WGS
FDAG16	SRR26034025	PRJNA1015296	WGS
FDAG17	SRR26034024	PRJNA1015296	WGS
FDAG18	SRR26034023	PRJNA1015296	WGS
FDAG19	SRR26034022	PRJNA1015296	WGS
FDAG20	SRR26034021	PRJNA1015296	WGS
FDAG21	SRR26034019	PRJNA1015296	WGS
FDAG22	SRR26034018	PRJNA1015296	WGS
FDAG23	SRR26034017	PRJNA1015296	WGS
FDAG24	SRR26034016	PRJNA1015296	WGS
FDAG25	SRR26034015	PRJNA1015296	WGS
FDAG26	SRR26034014	PRJNA1015296	WGS
FDAG27	SRR26034013	PRJNA1015296	WGS
FDAG28	SRR26034012	PRJNA1015296	WGS
FDAG29	SRR26034011	PRJNA1015296	WGS
FDAG30	SRR26034010	PRJNA1015296	WGS
FDAG31	SRR26034008	PRJNA1015296	WGS
FDAG32	SRR26034007	PRJNA1015296	WGS
FDAG33	SRR26034006	PRJNA1015296	WGS
FDAG34	SRR26034005	PRJNA1015296	WGS
FDAG35	SRR26034004	PRJNA1015296	WGS
FDAG36	SRR26034003	PRJNA1015296	WGS
FDAG37	SRR26034002	PRJNA1015296	WGS
FDAG38	SRR26034001	PRJNA1015296	WGS
FDAG39	SRR26034000	PRJNA1015296	WGS
FDAG40	SRR26033999	PRJNA1015296	WGS
FDAG41	SRR26033997	PRJNA1015296	WGS
FDAG42	SRR26033996	PRJNA1015296	WGS
FDAG43	SRR26033995	PRJNA1015296	WGS
FDAG44	SRR26033994	PRJNA1015296	WGS
FDAG45	SRR26033993	PRJNA1015296	WGS
FDAG46	SRR26033992	PRJNA1015296	WGS
FDAG47	SRR26033991	PRJNA1015296	WGS
FDAG48	SRR26033990	PRJNA1015296	WGS
FDAG49	SRR26033989	PRJNA1015296	WGS
FDAG50	SRR26033988	PRJNA1015296	WGS
FDAG51	SRR26033986	PRJNA1015296	WGS
FDAG52	SRR26033985	PRJNA1015296	WGS
FDAG53	SRR26033984	PRJNA1015296	WGS
FDAG54	SRR26033983	PRJNA1015296	WGS
FDAG55	SRR26033982	PRJNA1015296	WGS
FDAG56	SRR26033981	PRJNA1015296	WGS
FDAG57	SRR26033980	PRJNA1015296	WGS
FDAG59	SRR26033978	PRJNA1015296	WGS
FDAG60	SRR26033977	PRJNA1015296	WGS
FDAG62	SRR26033974	PRJNA1015296	WGS
FDAG63	SRR26033973	PRJNA1015296	WGS
FDAG64	SRR26033972	PRJNA1015296	WGS
FDAG65	SRR26033971	PRJNA1015296	WGS
FDAG66	SRR26033970	PRJNA1015296	WGS
FDAG67	SRR26033969	PRJNA1015296	WGS
FDAG68	SRR26033968	PRJNA1015296	WGS
FDAG69	SRR26033967	PRJNA1015296	WGS
FDAG70	SRR26033966	PRJNA1015296	WGS
FDAG96	SRR26033963	PRJNA1015296	WGS
FDAG98	SRR26033961	PRJNA1015296	WGS
FDAG99	SRR26033960	PRJNA1015296	WGS
FDAG100	SRR26033959	PRJNA1015296	WGS
FDAG101	SRR26033958	PRJNA1015296	WGS
FDAG102	SRR26033957	PRJNA1015296	WGS
FDAG103	SRR26033956	PRJNA1015296	WGS
FDAG104	SRR26033955	PRJNA1015296	WGS
FDAG105	SRR26033953	PRJNA1015296	WGS
FDAG106	SRR26033952	PRJNA1015296	WGS
FDAG107	SRR26033951	PRJNA1015296	WGS
FDAG108	SRR26033950	PRJNA1015296	WGS
FDAG109	SRR26033949	PRJNA1015296	WGS
FDAG110	SRR26033948	PRJNA1015296	WGS
FDAG111	SRR26033947	PRJNA1015296	WGS
FDAG112	SRR26033946	PRJNA1015296	WGS
FDAG113	SRR26033945	PRJNA1015296	WGS
FDAG114	SRR26033944	PRJNA1015296	WGS
FDAG115	SRR26033942	PRJNA1015296	WGS
FDAG116	SRR26033941	PRJNA1015296	WGS
FDAG117	SRR26033940	PRJNA1015296	WGS
FDAG118	SRR26033939	PRJNA1015296	WGS
FDAG119	SRR26033938	PRJNA1015296	WGS
FDAG120	SRR26033937	PRJNA1015296	WGS
FDAG121	SRR26033936	PRJNA1015296	WGS
FDAG122	SRR26033935	PRJNA1015296	WGS
FDAG123	SRR26033934	PRJNA1015296	WGS
FDAG124	SRR26033933	PRJNA1015296	WGS
FDAG125	SRR26034038	PRJNA1015296	WGS
FDAG126	SRR26034037	PRJNA1015296	WGS
FDAG127	SRR26034036	PRJNA1015296	WGS
FDAG128	SRR26034035	PRJNA1015296	WGS
FDAG129	SRR26034034	PRJNA1015296	WGS
FDAG130	SRR26034033	PRJNA1015296	WGS
FDAG131	SRR26034032	PRJNA1015296	WGS
FDAG132	SRR26034031	PRJNA1015296	WGS
FDAG133	SRR26034030	PRJNA1015296	WGS
FDAG134	SRR27717951	PRJNA1015296	WGS
FDAG135	SRR27717950	PRJNA1015296	WGS
FDAG136	SRR27717942	PRJNA1015296	WGS
FDAG137	SRR27717941	PRJNA1015296	WGS
FDAG138	SRR27717940	PRJNA1015296	WGS
FDAG139	SRR27717939	PRJNA1015296	WGS
FDAG140	SRR27717938	PRJNA1015296	WGS
FDAG141	SRR27717937	PRJNA1015296	WGS
FDAG142	SRR27717936	PRJNA1015296	WGS
FDAG143	SRR27717935	PRJNA1015296	WGS
FDAG144	SRR27717949	PRJNA1015296	WGS
FDAG145	SRR27717948	PRJNA1015296	WGS
FDAG146	SRR27717947	PRJNA1015296	WGS
FDAG147	SRR27717946	PRJNA1015296	WGS
FDAG148	SRR27717945	PRJNA1015296	WGS
FDAG149	SRR27717944	PRJNA1015296	WGS
FDAG150	SRR27717943	PRJNA1015296	WGS
476-1	SRR27704983	PRJNA1015296	RNAseq
476-2	SRR27704982	PRJNA1015296	RNAseq
476-3	SRR27704976	PRJNA1015296	RNAseq
CAS4-1	SRR27704975	PRJNA1015296	RNAseq
CAS4-2	SRR27704974	PRJNA1015296	RNAseq
CAS4-3	SRR27704973	PRJNA1015296	RNAseq
CHS1-1	SRR27704972	PRJNA1015296	RNAseq
CHS1-2	SRR27704971	PRJNA1015296	RNAseq
CHS1-3	SRR27704970	PRJNA1015296	RNAseq
LRG1-1	SRR27704969	PRJNA1015296	RNAseq
LRG1-2	SRR27704981	PRJNA1015296	RNAseq
LRG1-3	SRR27704980	PRJNA1015296	RNAseq
BNI1-1	SRR27704979	PRJNA1015296	RNAseq
BNI1-2	SRR27704978	PRJNA1015296	RNAseq
BNI1-3	SRR27704977	PRJNA1015296	RNAseq

## Sheet: SRA of previous study
Public available C. auris genomic sequences in the SRA database used in this study (4482 samples).
Acc. number	Acc. number	Acc. number	Acc. number	Acc. number	Acc. number	Acc. number	Acc. number	Acc. number
DRR129819	SRR12659404	SRR19664394	SRR21675880	SRR22971376	SRR23109202	SRR23696726	SRR24486930	SRR3883456
DRR129820	SRR12659405	SRR19664395	SRR21675881	SRR22971377	SRR23109203	SRR23696727	SRR24486931	SRR3883457
DRR129821	SRR12667428	SRR19664396	SRR21675882	SRR22971378	SRR23109204	SRR23696728	SRR24486932	SRR3883458
DRR129822	SRR12667429	SRR19664397	SRR21675883	SRR22971379	SRR23109205	SRR23696729	SRR24486933	SRR3883459
DRR129823	SRR12667430	SRR19664398	SRR21675884	SRR22971380	SRR23109206	SRR23696730	SRR24486934	SRR3883460
DRR129824	SRR12667431	SRR19664399	SRR21675885	SRR22971381	SRR23109207	SRR23696731	SRR24486935	SRR3883461
DRR129825	SRR12667432	SRR19664400	SRR21675886	SRR22971382	SRR23109208	SRR23696732	SRR24486936	SRR3883462
ERR1519357	SRR12667433	SRR19664401	SRR21675887	SRR22971383	SRR23109209	SRR23696733	SRR24486937	SRR3883463
ERR1519357	SRR12667434	SRR19664402	SRR21675888	SRR22971384	SRR23109210	SRR23696734	SRR24486938	SRR3883464
ERR1519358	SRR12667435	SRR19664403	SRR21675889	SRR22971385	SRR23109211	SRR23696735	SRR24486939	SRR3883465
ERR1519358	SRR12667436	SRR19664404	SRR21675890	SRR22971386	SRR23109212	SRR23696736	SRR24486940	SRR3883466
ERR1519359	SRR12667437	SRR19664405	SRR21675891	SRR22971387	SRR23109213	SRR23696737	SRR24486941	SRR3883467
ERR1519359	SRR12784120	SRR19664406	SRR21675892	SRR22971388	SRR23109214	SRR23696738	SRR24486942	SRR3883468
ERR2299868	SRR12784121	SRR19664407	SRR21675893	SRR22971389	SRR23109215	SRR23696739	SRR24486943	SRR3883470
ERR2299869	SRR12784122	SRR19664408	SRR21675894	SRR22971390	SRR23109216	SRR23696740	SRR24486944	SRR3883471
ERR2299870	SRR12784123	SRR19664409	SRR21675895	SRR22971391	SRR23109217	SRR23696741	SRR24486945	SRR3883472
ERR2299871	SRR12784124	SRR19664410	SRR21675896	SRR22971392	SRR23109218	SRR23696742	SRR24486946	SRR3883473
ERR2299872	SRR12784125	SRR19664607	SRR21675897	SRR22971393	SRR23109219	SRR23696743	SRR24486947	SRR3883474
ERR2299873	SRR12784126	SRR19664608	SRR21675898	SRR22971394	SRR23109220	SRR23696744	SRR24486948	SRR6220384
ERR2299874	SRR12784127	SRR19664609	SRR21675899	SRR22971395	SRR23109221	SRR23696745	SRR24486949	SRR7140001
ERR2299875	SRR12784128	SRR19664610	SRR21675900	SRR22971396	SRR23109222	SRR23696746	SRR24486959	SRR7140002
ERR2299876	SRR12784129	SRR19664611	SRR21675901	SRR22971397	SRR23109223	SRR23696747	SRR24486960	SRR7140003
ERR2299877	SRR12784130	SRR19696163	SRR21675902	SRR22971398	SRR23109224	SRR23696748	SRR24486961	SRR7140004
ERR2299878	SRR12784131	SRR19696164	SRR21675903	SRR22971399	SRR23109225	SRR23696749	SRR24486962	SRR7140005
ERR2299879	SRR12784132	SRR19696165	SRR21758524	SRR22971400	SRR23109226	SRR23696750	SRR24486963	SRR7140006
ERR2299880	SRR12784133	SRR19738636	SRR21758525	SRR22971401	SRR23109227	SRR23800576	SRR24486964	SRR7140007
ERR2299881	SRR12784134	SRR19738637	SRR21943166	SRR22971402	SRR23109228	SRR23800577	SRR24486965	SRR7140008
ERR2299882	SRR12784135	SRR19738638	SRR21943167	SRR22971403	SRR23109229	SRR23800578	SRR24486966	SRR7140009
ERR2299883	SRR12784136	SRR19738639	SRR21943168	SRR22971404	SRR23109230	SRR23800579	SRR24486967	SRR7140010
ERR2299884	SRR12784137	SRR19738640	SRR21943169	SRR22971405	SRR23109231	SRR23800580	SRR24486968	SRR7140011
ERR2299885	SRR12784138	SRR19738641	SRR21943170	SRR22971406	SRR23109232	SRR23800581	SRR24486969	SRR7140012
ERR2299886	SRR12784139	SRR19738642	SRR21943171	SRR22971407	SRR23137725	SRR23800582	SRR24486970	SRR7140013
ERR2299887	SRR12784140	SRR19738643	SRR21943172	SRR22971408	SRR23137726	SRR23800583	SRR24486971	SRR7140014
ERR2299888	SRR12784141	SRR19738644	SRR21943173	SRR22971409	SRR23137727	SRR23800584	SRR24486972	SRR7140015
ERR2299889	SRR12784142	SRR19738645	SRR21943174	SRR22971410	SRR23137728	SRR23800585	SRR24486973	SRR7140016
ERR2299890	SRR12787995	SRR19738646	SRR21943175	SRR22971411	SRR23137729	SRR23800586	SRR24486974	SRR7140017
ERR2299891	SRR12916691	SRR19738647	SRR21943176	SRR22971412	SRR23137730	SRR23800587	SRR24486975	SRR7140018
ERR2299892	SRR12916692	SRR19738648	SRR21943177	SRR22971413	SRR23137731	SRR23800588	SRR24486976	SRR7140019
ERR2299893	SRR12916693	SRR19738649	SRR21943178	SRR22971414	SRR23137732	SRR23800589	SRR24486977	SRR7140020
ERR2299894	SRR12916694	SRR19738650	SRR21943179	SRR22971415	SRR23137733	SRR23800590	SRR24486978	SRR7140021
ERR2300769	SRR13075213	SRR19738651	SRR21943180	SRR22971416	SRR23137734	SRR23800591	SRR24486979	SRR7140022
ERR2300770	SRR13094247	SRR19738652	SRR21943181	SRR22971417	SRR23137735	SRR23800592	SRR24486980	SRR7140023
ERR2300771	SRR13094248	SRR19738653	SRR21943182	SRR22971418	SRR23137736	SRR23800593	SRR24486981	SRR7140024
ERR2300772	SRR13094249	SRR19738654	SRR21943183	SRR22971419	SRR23137737	SRR23800594	SRR24486982	SRR7140025
ERR2300773	SRR13094250	SRR19738655	SRR21943184	SRR22971420	SRR23137738	SRR23800595	SRR24486983	SRR7140026
ERR2300774	SRR13296417	SRR19738657	SRR21943185	SRR22971421	SRR23137739	SRR23800596	SRR24486984	SRR7140027
ERR2300775	SRR13296418	SRR19738660	SRR21943186	SRR22971422	SRR23137740	SRR23800597	SRR24486985	SRR7140028
ERR2300776	SRR13296419	SRR19738661	SRR21943187	SRR22971423	SRR23137741	SRR23800598	SRR24486986	SRR7140029
ERR2300777	SRR13296420	SRR19738662	SRR21943188	SRR22971424	SRR23137742	SRR23800599	SRR24486987	SRR7140030
ERR2300778	SRR13296421	SRR19738663	SRR21943189	SRR22971425	SRR23137743	SRR23800600	SRR24486988	SRR7140031
ERR2300779	SRR13296422	SRR19738664	SRR21943190	SRR22971426	SRR23137744	SRR23800601	SRR24486989	SRR7140032
ERR2300780	SRR13296423	SRR19738665	SRR21943191	SRR22971427	SRR23137745	SRR23800602	SRR24486990	SRR7140033
ERR2300781	SRR13296424	SRR19738666	SRR21943192	SRR22971428	SRR23137746	SRR23800603	SRR24486991	SRR7140034
ERR2300782	SRR13296425	SRR19738668	SRR21943193	SRR22971429	SRR23137747	SRR23800604	SRR24486992	SRR7140035
ERR2300783	SRR13303958	SRR19738669	SRR21943194	SRR22971430	SRR23137748	SRR23800605	SRR24486993	SRR7140036
ERR2300784	SRR13303959	SRR19738670	SRR21943195	SRR22971431	SRR23137749	SRR23800606	SRR24486994	SRR7140037
ERR2300785	SRR13303960	SRR19738671	SRR21943196	SRR22971432	SRR23137750	SRR23800607	SRR24486995	SRR7140038
ERR2300786	SRR13303961	SRR19738672	SRR21943197	SRR22971433	SRR23137751	SRR23800608	SRR24486996	SRR7140039
ERR2300787	SRR13303962	SRR19738673	SRR21943198	SRR22971434	SRR23137752	SRR23800609	SRR24486997	SRR7140040
ERR2300788	SRR13303963	SRR19738674	SRR21943199	SRR22971435	SRR23137753	SRR23800610	SRR24486998	SRR7140041
ERR2300789	SRR13303964	SRR19738675	SRR21943200	SRR22971436	SRR23137754	SRR23800611	SRR24486999	SRR7140042
ERR2300790	SRR13303965	SRR19738676	SRR21943201	SRR22971437	SRR23137755	SRR23800612	SRR24487000	SRR7140043
ERR2300791	SRR13303966	SRR19738677	SRR21943202	SRR22971438	SRR23137756	SRR23800613	SRR24487001	SRR7140044
ERR2300792	SRR13362216	SRR19738678	SRR21943203	SRR22971439	SRR23137757	SRR23800614	SRR24487002	SRR7140045
ERR2300793	SRR13362217	SRR19738679	SRR21943204	SRR22971440	SRR23137758	SRR23800615	SRR24487003	SRR7140046
ERR2300794	SRR13362218	SRR19738680	SRR21943205	SRR22971441	SRR23137759	SRR23800616	SRR24487004	SRR7140047
ERR2300795	SRR13362219	SRR19738681	SRR21943206	SRR22971442	SRR23137760	SRR23800617	SRR24487005	SRR7140048
ERR2300796	SRR13402267	SRR19738682	SRR21943207	SRR22971443	SRR23137761	SRR23800618	SRR24487006	SRR7140049
ERR2300797	SRR13710769	SRR19738683	SRR21943208	SRR22971444	SRR23137762	SRR23800619	SRR24487007	SRR7140050
ERR2300798	SRR13710770	SRR19738684	SRR21943209	SRR22971445	SRR23137763	SRR23800620	SRR24487008	SRR7140051
ERR2300799	SRR13710771	SRR19738685	SRR21943210	SRR22971446	SRR23137764	SRR23800621	SRR24487009	SRR7140052
ERR2300800	SRR13710772	SRR19738686	SRR21943211	SRR22971447	SRR23137765	SRR23800622	SRR24487010	SRR7140053
ERR2300801	SRR13710773	SRR19738687	SRR21943212	SRR22971448	SRR23137766	SRR23800623	SRR24487011	SRR7140054
ERR2300802	SRR13710774	SRR19738688	SRR21943213	SRR22971449	SRR23137767	SRR23800624	SRR24487012	SRR7140055
ERR2300803	SRR13710775	SRR19738689	SRR21943214	SRR22971450	SRR23137768	SRR23800625	SRR24487013	SRR7140056
ERR2300804	SRR13710776	SRR19738690	SRR21943215	SRR22971451	SRR23137769	SRR23800626	SRR24487014	SRR7140057
ERR2300805	SRR13710777	SRR19738691	SRR21943216	SRR22971452	SRR23137770	SRR23800627	SRR24487015	SRR7140058
ERR2300806	SRR13710778	SRR19738692	SRR21943217	SRR22971453	SRR23137771	SRR23800628	SRR24487016	SRR7140059
ERR2300807	SRR13710779	SRR19738693	SRR21943218	SRR22971454	SRR23137772	SRR23800629	SRR24487017	SRR7140060
ERR2300808	SRR13710780	SRR19738694	SRR21943219	SRR22971455	SRR23137773	SRR23800630	SRR24491626	SRR7140061
ERR2300809	SRR13710781	SRR19738695	SRR21943220	SRR22971456	SRR23137774	SRR23800631	SRR24491627	SRR7140062
ERR2300810	SRR13710782	SRR19738696	SRR21943221	SRR22971457	SRR23137775	SRR23801548	SRR24491628	SRR7140063
ERR2300811	SRR13710783	SRR19738697	SRR21943222	SRR22971458	SRR23137776	SRR23801549	SRR24491629	SRR7140064
ERR2300812	SRR13710784	SRR19738698	SRR21943223	SRR22971459	SRR23137777	SRR23801550	SRR24491630	SRR7140065
ERR2300813	SRR13710785	SRR19738699	SRR21943224	SRR22971460	SRR23137778	SRR23801551	SRR24491631	SRR7140066
ERR2300814	SRR13710786	SRR19738701	SRR21943225	SRR22971461	SRR23137779	SRR23801552	SRR24491632	SRR7140067
ERR2842675	SRR13710787	SRR19738702	SRR21943226	SRR22971462	SRR23137780	SRR23801553	SRR24491633	SRR7140068
ERR3503255	SRR13710788	SRR19738703	SRR21943227	SRR22971463	SRR23137781	SRR23801554	SRR24492091	SRR7140069
ERR3503256	SRR13710789	SRR19738704	SRR21943228	SRR22971464	SRR23137782	SRR23801555	SRR24492092	SRR7140070
ERR3503257	SRR13710790	SRR19738705	SRR21943229	SRR22971465	SRR23137783	SRR23801556	SRR24492093	SRR7140071
ERR3503258	SRR13710791	SRR19738706	SRR21943230	SRR22971466	SRR23137784	SRR23801557	SRR24492094	SRR7140072
ERR3503259	SRR13710792	SRR19738707	SRR21943231	SRR22971467	SRR23137785	SRR23801558	SRR24492095	SRR7140073
ERR3503260	SRR13710793	SRR19738708	SRR21943232	SRR22971468	SRR23137786	SRR23801559	SRR24492096	SRR7140074
ERR3503261	SRR13710794	SRR19738709	SRR21943233	SRR22971469	SRR23137787	SRR23801560	SRR24492097	SRR7140075
ERR3503262	SRR13710795	SRR19738710	SRR21943234	SRR22971470	SRR23137788	SRR23801561	SRR24492098	SRR7140076
ERR3503263	SRR13710796	SRR19738711	SRR21943235	SRR22971471	SRR23137789	SRR23801562	SRR24492099	SRR7140077
ERR3503264	SRR13710797	SRR19738712	SRR21943236	SRR22971472	SRR23137790	SRR23801563	SRR24492100	SRR7140078
ERR3503265	SRR13710798	SRR19738713	SRR21943237	SRR22971473	SRR23137791	SRR23801564	SRR24492101	SRR7140079
ERR3503266	SRR13710799	SRR19738714	SRR21943238	SRR22971474	SRR23137792	SRR23801565	SRR24495239	SRR7140080
ERR3503267	SRR13710800	SRR19738715	SRR21943239	SRR22971475	SRR23137793	SRR23801566	SRR24495240	SRR7140081
ERR3503268	SRR13710801	SRR19738716	SRR21943240	SRR22971476	SRR23137794	SRR23801567	SRR24495241	SRR7140082
ERR3503269	SRR13710802	SRR19738717	SRR21943241	SRR22971477	SRR23137795	SRR23801568	SRR24495242	SRR7507279
ERR3503270	SRR13710803	SRR19738718	SRR22141334	SRR22971478	SRR23137796	SRR23801569	SRR24495243	SRR7657927
ERR3503271	SRR13710804	SRR19901294	SRR22141335	SRR23043667	SRR23137797	SRR23801570	SRR24495244	SRR7701905
ERR3503272	SRR13710805	SRR19901295	SRR22141336	SRR23080876	SRR23137798	SRR23801571	SRR24495245	SRR7909129
ERR3503273	SRR13710806	SRR19901296	SRR22141337	SRR23080877	SRR23137799	SRR23801572	SRR24495246	SRR7909130
ERR4669816	SRR13710807	SRR19901297	SRR22141338	SRR23080878	SRR23137800	SRR23801573	SRR24495247	SRR7909131
ERR4669817	SRR13710808	SRR19901298	SRR22141339	SRR23080879	SRR23137801	SRR23801574	SRR24495248	SRR7909132
ERR4669818	SRR13710809	SRR19901299	SRR22141340	SRR23108757	SRR23137802	SRR23801575	SRR24495249	SRR7909133
ERR4669819	SRR13710810	SRR19901300	SRR22141341	SRR23108758	SRR23137803	SRR23801576	SRR24495250	SRR7909134
ERR4669820	SRR13710811	SRR19901301	SRR22141342	SRR23108759	SRR23137804	SRR23801577	SRR24495251	SRR7909135
ERR4669821	SRR13710812	SRR19901302	SRR22141343	SRR23108760	SRR23137805	SRR23801578	SRR24495252	SRR7909136
ERR4669822	SRR13908937	SRR19901303	SRR22141344	SRR23108761	SRR23137806	SRR23801579	SRR24495253	SRR7909137
ERR4669823	SRR13908938	SRR19901304	SRR22141345	SRR23108762	SRR23137807	SRR23801580	SRR24495254	SRR7909138
ERR4669824	SRR13908939	SRR19901305	SRR22141346	SRR23108763	SRR23137808	SRR23801581	SRR24495255	SRR7909139
ERR4669825	SRR13908940	SRR19901306	SRR22141347	SRR23108764	SRR23137809	SRR23801582	SRR24495256	SRR7909140
ERR4669826	SRR14252430	SRR19901307	SRR22141348	SRR23108765	SRR23137810	SRR23801583	SRR24495257	SRR7909141
ERR4669827	SRR14252431	SRR19901309	SRR22141349	SRR23108767	SRR23137811	SRR23801584	SRR24495258	SRR7909142
ERR4669828	SRR14252432	SRR19901310	SRR22141350	SRR23108769	SRR23137812	SRR23801585	SRR24495259	SRR7909143
ERR4669829	SRR14252433	SRR19901311	SRR22141351	SRR23108770	SRR23137813	SRR23801586	SRR24495260	SRR7909144
ERR4669830	SRR14252435	SRR19901312	SRR22141352	SRR23108771	SRR23137814	SRR23801587	SRR24495261	SRR7909145
ERR4669831	SRR14253779	SRR19901313	SRR22141353	SRR23108772	SRR23137815	SRR23801588	SRR24495262	SRR7909146
ERR4669832	SRR14253780	SRR19901314	SRR22141354	SRR23108773	SRR23137816	SRR23801589	SRR24495263	SRR7909147
ERR4669833	SRR14590379	SRR19901315	SRR22141355	SRR23108774	SRR23137817	SRR23801590	SRR24495264	SRR7909148
ERR4669834	SRR14590380	SRR19901316	SRR22141356	SRR23108775	SRR23137818	SRR23801591	SRR24495265	SRR7909149
ERR4669835	SRR14590381	SRR19901317	SRR22141357	SRR23108776	SRR23137819	SRR23801592	SRR24495266	SRR7909150
ERR899743	SRR14590382	SRR19901318	SRR22141358	SRR23108777	SRR23137820	SRR23801593	SRR24495267	SRR7909151
ERR9874074	SRR14590383	SRR19901319	SRR22141359	SRR23108778	SRR23137821	SRR23801594	SRR24495268	SRR7909152
ERR9874075	SRR14590384	SRR19901320	SRR22141360	SRR23108779	SRR23137822	SRR23801595	SRR24495269	SRR7909153
ERR9874078	SRR14590385	SRR19901321	SRR22141361	SRR23108780	SRR23137823	SRR23801596	SRR24495270	SRR7909154
ERR9874079	SRR14590386	SRR19901323	SRR22141362	SRR23108781	SRR23137824	SRR23801597	SRR24495271	SRR7909155
ERR9874080	SRR14590387	SRR19901325	SRR22141363	SRR23108782	SRR23137825	SRR23801598	SRR24495272	SRR7909156
ERR9874082	SRR14590388	SRR19901326	SRR22141364	SRR23108783	SRR23137826	SRR23919779	SRR24495273	SRR7909157
ERR9874083	SRR14590389	SRR19901327	SRR22141365	SRR23108784	SRR23137827	SRR23919780	SRR24495274	SRR7909158
ERR9874084	SRR14590390	SRR19901328	SRR22141366	SRR23108785	SRR23137828	SRR23919781	SRR24495275	SRR7909159
ERR9874085	SRR14631522	SRR19901329	SRR22141367	SRR23108786	SRR23137829	SRR23919782	SRR24495276	SRR7909160
ERR9874086	SRR14802832	SRR20016606	SRR22141368	SRR23108787	SRR23137830	SRR23919783	SRR24495277	SRR7909161
ERR9874088	SRR14802833	SRR20016607	SRR22141369	SRR23108789	SRR23137831	SRR23919784	SRR24495278	SRR7909162
ERR9874089	SRR14802834	SRR20016608	SRR22141370	SRR23108790	SRR23137832	SRR23919785	SRR24495279	SRR7909163
ERR9874090	SRR14802835	SRR20016609	SRR22141371	SRR23108791	SRR23137833	SRR23919786	SRR24510089	SRR7909164
ERR9874091	SRR14802837	SRR20016610	SRR22141372	SRR23108792	SRR23137834	SRR23919787	SRR24510090	SRR7909165
ERR9874092	SRR14802838	SRR20016611	SRR22141373	SRR23108793	SRR23137835	SRR23919788	SRR24510091	SRR7909166
ERR9874093	SRR14802839	SRR20016612	SRR22141374	SRR23108794	SRR23137836	SRR23919789	SRR24510092	SRR7909167
ERR9874094	SRR14802840	SRR20016613	SRR22141375	SRR23108795	SRR23137837	SRR23919790	SRR24510093	SRR7909168
ERR9874095	SRR14802841	SRR20016614	SRR22141376	SRR23108796	SRR23137838	SRR23920625	SRR24510094	SRR7909169
ERR9874096	SRR14802842	SRR20016615	SRR22141377	SRR23108797	SRR23137839	SRR23920627	SRR24510095	SRR7909170
ERR9874097	SRR14802843	SRR20016616	SRR22141378	SRR23108798	SRR23137840	SRR23920629	SRR24510096	SRR7909171
ERR9874098	SRR14802844	SRR20016617	SRR22141379	SRR23108799	SRR23137841	SRR23920630	SRR24510097	SRR7909172
ERR9874099	SRR14802846	SRR20016618	SRR22177563	SRR23108800	SRR23137842	SRR23920631	SRR24510098	SRR7909173
ERR9874100	SRR14802847	SRR20016619	SRR22177564	SRR23108801	SRR23137843	SRR23920632	SRR24510099	SRR7909174
ERR9874101	SRR14802848	SRR20016620	SRR22177565	SRR23108802	SRR23137844	SRR23920633	SRR24510100	SRR7909175
ERR9874102	SRR14802849	SRR20016621	SRR22177566	SRR23108803	SRR23137845	SRR23920634	SRR24510101	SRR7909176
ERR9874103	SRR14802850	SRR20016622	SRR22177567	SRR23108804	SRR23137846	SRR23920638	SRR24510102	SRR7909177
ERR9874104	SRR14802851	SRR20016623	SRR22177568	SRR23108805	SRR23137847	SRR23920641	SRR24510103	SRR7909178
ERR9874105	SRR14802852	SRR20016624	SRR22177569	SRR23108806	SRR23137848	SRR23920642	SRR24510104	SRR7909179
ERR9874106	SRR14802853	SRR20016625	SRR22177570	SRR23108807	SRR23137849	SRR23920643	SRR24510105	SRR7909180
ERR9874107	SRR14802854	SRR20016626	SRR22177571	SRR23108808	SRR23137850	SRR23920644	SRR24510106	SRR7909181
ERR9874108	SRR14802855	SRR20016628	SRR22177572	SRR23108809	SRR23137851	SRR23920645	SRR24510107	SRR7909182
ERR9874109	SRR14802856	SRR20016629	SRR22177573	SRR23108810	SRR23137852	SRR23920646	SRR24510108	SRR7909183
ERR9874110	SRR14802857	SRR20016630	SRR22177574	SRR23108811	SRR23137853	SRR23920647	SRR24510109	SRR7909184
ERR9874111	SRR14802858	SRR20016631	SRR22177575	SRR23108812	SRR23137854	SRR23920648	SRR24510110	SRR7909185
ERR9874112	SRR14802859	SRR20016632	SRR22177576	SRR23108813	SRR23137855	SRR23920649	SRR24510111	SRR7909186
ERR9874113	SRR14802860	SRR20016633	SRR22177577	SRR23108814	SRR23137856	SRR23920650	SRR24510112	SRR7909187
ERR9874114	SRR14802861	SRR20016634	SRR22177578	SRR23108815	SRR23137857	SRR23920651	SRR24510113	SRR7909188
ERR9874115	SRR14802862	SRR20016635	SRR22177579	SRR23108816	SRR23137858	SRR23920652	SRR24510114	SRR7909189
ERR9874116	SRR14802863	SRR20016636	SRR22177580	SRR23108817	SRR23137859	SRR23920653	SRR24510115	SRR7909190
ERR9874117	SRR14802864	SRR20016637	SRR22177581	SRR23108818	SRR23137860	SRR23920655	SRR24510116	SRR7909191
ERR9874118	SRR14802865	SRR20016638	SRR22177582	SRR23108819	SRR23137861	SRR23920656	SRR24510117	SRR7909192
ERR9874119	SRR14802866	SRR20016639	SRR22177583	SRR23108820	SRR23137862	SRR23920657	SRR24510118	SRR7909193
ERR9874120	SRR14802867	SRR20016640	SRR22177584	SRR23108821	SRR23137863	SRR23920658	SRR24510119	SRR7909195
ERR9874121	SRR14802868	SRR20081617	SRR22177585	SRR23108822	SRR23137864	SRR23920659	SRR24510120	SRR7909197
ERR9874122	SRR14802869	SRR20081618	SRR22177586	SRR23108823	SRR23137865	SRR23920660	SRR24510121	SRR7909198
ERR9874123	SRR14802870	SRR20081619	SRR22177587	SRR23108824	SRR23137866	SRR23920661	SRR24510122	SRR7909199
ERR9874125	SRR14802871	SRR20081620	SRR22177588	SRR23108825	SRR23137867	SRR23920662	SRR24510123	SRR7909200
ERR9874126	SRR14802872	SRR20081621	SRR22177589	SRR23108826	SRR23137868	SRR23920663	SRR24510124	SRR7909201
ERR9874127	SRR14802873	SRR20081622	SRR22177590	SRR23108827	SRR23137869	SRR23920664	SRR24510125	SRR7909202
SRR10102334	SRR14802874	SRR20081623	SRR22177591	SRR23108828	SRR23137870	SRR23920665	SRR24510126	SRR7909203
SRR10102335	SRR14802875	SRR20081624	SRR22177592	SRR23108829	SRR23137871	SRR23920666	SRR24510127	SRR7909204
SRR10102336	SRR14802876	SRR20081625	SRR22177593	SRR23108830	SRR23137872	SRR23920667	SRR24510128	SRR7909205
SRR10102337	SRR14802877	SRR20081626	SRR22177594	SRR23108831	SRR23137873	SRR23920668	SRR24510129	SRR7909206
SRR10102338	SRR14802878	SRR20081627	SRR22177595	SRR23108832	SRR23137874	SRR23920669	SRR24510130	SRR7909207
SRR10102339	SRR14802879	SRR20081628	SRR22177596	SRR23108833	SRR23137875	SRR23920670	SRR24510131	SRR7909208
SRR10102340	SRR14802880	SRR20081629	SRR22177597	SRR23108834	SRR23137876	SRR23920671	SRR24510132	SRR7909209
SRR10277313	SRR14802881	SRR20081630	SRR22177598	SRR23108835	SRR23137877	SRR23920672	SRR24510133	SRR7909210
SRR10290272	SRR14802882	SRR20081631	SRR22177599	SRR23108836	SRR23137878	SRR23920673	SRR24510134	SRR7909211
SRR10290621	SRR14802883	SRR20081632	SRR22177600	SRR23108837	SRR23137879	SRR23920674	SRR24510135	SRR7909212
SRR10292063	SRR14802884	SRR20081633	SRR22177601	SRR23108838	SRR23137880	SRR23920675	SRR24510136	SRR7909213
SRR10292114	SRR14802885	SRR20081634	SRR22177602	SRR23108839	SRR23137881	SRR23920676	SRR24510137	SRR7909214
SRR10292311	SRR14802886	SRR20081635	SRR22177603	SRR23108840	SRR23137882	SRR23920677	SRR24510138	SRR7909215
SRR10461118	SRR14802887	SRR20081636	SRR22177604	SRR23108841	SRR23137883	SRR23920679	SRR24510139	SRR7909216
SRR10461119	SRR14802888	SRR20081637	SRR22177605	SRR23108842	SRR23137884	SRR23920680	SRR24510140	SRR7909217
SRR10461120	SRR14802889	SRR20081638	SRR22177606	SRR23108843	SRR23137885	SRR23920681	SRR24510141	SRR7909218
SRR10461121	SRR14802890	SRR20081639	SRR22177607	SRR23108844	SRR23137886	SRR23920682	SRR24510142	SRR7909219
SRR10461122	SRR14802891	SRR20081640	SRR22177608	SRR23108845	SRR23137887	SRR23920683	SRR24510143	SRR7909220
SRR10461123	SRR14802892	SRR20081641	SRR22177609	SRR23108846	SRR23137888	SRR23920684	SRR24510144	SRR7909221
SRR10461124	SRR14802893	SRR20081642	SRR22177610	SRR23108847	SRR23137889	SRR23920685	SRR24510145	SRR7909222
SRR10461125	SRR14802894	SRR20081643	SRR22177611	SRR23108848	SRR23137890	SRR23920686	SRR24510146	SRR7909223
SRR10461126	SRR14802895	SRR20081644	SRR22177612	SRR23108849	SRR23248973	SRR23920687	SRR24510147	SRR7909224
SRR10461127	SRR14802896	SRR20081645	SRR22214623	SRR23108850	SRR23248974	SRR23920688	SRR24510148	SRR7909225
SRR10461128	SRR14802897	SRR20081646	SRR22214624	SRR23108851	SRR23248975	SRR23920689	SRR24510149	SRR7909226
SRR10461129	SRR14802898	SRR20081647	SRR22214625	SRR23108852	SRR23248976	SRR23920690	SRR24510150	SRR7909227
SRR10461130	SRR14802899	SRR20227074	SRR22214626	SRR23108853	SRR23248977	SRR23920691	SRR24510151	SRR7909228
SRR10461131	SRR14802900	SRR20227075	SRR22214627	SRR23108854	SRR23248978	SRR23920692	SRR24510152	SRR7909229
SRR10461132	SRR14802901	SRR20227077	SRR22214628	SRR23108855	SRR23248979	SRR23920693	SRR24510153	SRR7909230
SRR10461133	SRR14802902	SRR20227079	SRR22214629	SRR23108856	SRR23248980	SRR23920694	SRR24523982	SRR7909231
SRR10461134	SRR14802903	SRR20227082	SRR22214630	SRR23108857	SRR23248981	SRR23920695	SRR24523983	SRR7909232
SRR10461135	SRR14802904	SRR20227086	SRR22214631	SRR23108858	SRR23248982	SRR23920696	SRR24523984	SRR7909233
SRR10461136	SRR14802905	SRR20227089	SRR22214632	SRR23108859	SRR23248983	SRR23920697	SRR24523985	SRR7909234
SRR10461137	SRR14802906	SRR21497165	SRR22214633	SRR23108860	SRR23248984	SRR23920698	SRR24523986	SRR7909235
SRR10461138	SRR14802907	SRR21497167	SRR22214634	SRR23108861	SRR23248985	SRR23920699	SRR24523987	SRR7909236
SRR10461139	SRR14802908	SRR21497172	SRR22214635	SRR23108862	SRR23248986	SRR23920700	SRR24523988	SRR7909237
SRR10461140	SRR14802909	SRR21497173	SRR22214636	SRR23108863	SRR23248987	SRR23920701	SRR24523989	SRR7909238
SRR10461141	SRR14802910	SRR21497175	SRR22214637	SRR23108864	SRR23248988	SRR23920703	SRR24523990	SRR7909239
SRR10461142	SRR14802911	SRR21497176	SRR22214638	SRR23108865	SRR23248989	SRR23920704	SRR24523991	SRR7909240
SRR10461143	SRR14802912	SRR21497182	SRR22214639	SRR23108866	SRR23248990	SRR23920705	SRR24523992	SRR7909241
SRR10461144	SRR14802913	SRR21497187	SRR22214640	SRR23108867	SRR23248991	SRR23920706	SRR24523993	SRR7909242
SRR10461145	SRR14802914	SRR21497188	SRR22214641	SRR23108868	SRR23248992	SRR23920707	SRR24523994	SRR7909243
SRR10461146	SRR14802915	SRR21498103	SRR22214642	SRR23108869	SRR23248994	SRR23920708	SRR24523995	SRR7909244
SRR10461147	SRR14802916	SRR21498110	SRR22214643	SRR23108870	SRR23248995	SRR23920709	SRR24523996	SRR7909245
SRR10461148	SRR14802917	SRR21530297	SRR22214644	SRR23108871	SRR23248996	SRR23920710	SRR24523997	SRR7909246
SRR10461149	SRR14802918	SRR21530298	SRR22214645	SRR23108872	SRR23248997	SRR23920711	SRR24523998	SRR7909247
SRR10461150	SRR14802919	SRR21530299	SRR22214646	SRR23108873	SRR23248998	SRR23920714	SRR24523999	SRR7909248
SRR10461151	SRR14802920	SRR21530300	SRR22214647	SRR23108874	SRR23248999	SRR23920715	SRR24524000	SRR7909249
SRR10461152	SRR14802921	SRR21530302	SRR22214648	SRR23108875	SRR23249000	SRR23920716	SRR24524001	SRR7909250
SRR10461153	SRR14802922	SRR21530303	SRR22214649	SRR23108876	SRR23249001	SRR23920717	SRR24524002	SRR7909251
SRR10461154	SRR14802923	SRR21530304	SRR22214650	SRR23108877	SRR23249002	SRR23920718	SRR24524003	SRR7909252
SRR10461155	SRR14802924	SRR21530305	SRR22214651	SRR23108878	SRR23249003	SRR23920719	SRR24621116	SRR7909253
SRR10461156	SRR14802925	SRR21530306	SRR22214652	SRR23108879	SRR23249004	SRR23920720	SRR24621117	SRR7909254
SRR10461157	SRR14802926	SRR21530307	SRR22214653	SRR23108880	SRR23249005	SRR23920721	SRR24621118	SRR7909255
SRR10461158	SRR14802927	SRR21530308	SRR22214654	SRR23108881	SRR23249006	SRR23920722	SRR24621119	SRR7909256
SRR10461159	SRR14802928	SRR21530309	SRR22214655	SRR23108882	SRR23249007	SRR23920723	SRR24621120	SRR7909257
SRR10461160	SRR14802929	SRR21530310	SRR22214656	SRR23108883	SRR23249008	SRR23920724	SRR24621121	SRR7909258
SRR10461161	SRR14802930	SRR21530311	SRR22214657	SRR23108884	SRR23249009	SRR23920725	SRR24621122	SRR7909259
SRR10461162	SRR14802931	SRR21530312	SRR22214658	SRR23108885	SRR23249010	SRR23920726	SRR24621123	SRR7909260
SRR10461163	SRR14802932	SRR21530313	SRR22214659	SRR23108886	SRR23249011	SRR23920727	SRR24621124	SRR7909261
SRR10461164	SRR14802933	SRR21530315	SRR22214660	SRR23108887	SRR23249012	SRR23920729	SRR24621125	SRR7909262
SRR10461165	SRR14802934	SRR21530318	SRR22214661	SRR23108888	SRR23249013	SRR23920730	SRR24621126	SRR7909263
SRR10461166	SRR14802935	SRR21530319	SRR22214662	SRR23108889	SRR23249014	SRR23920731	SRR24621127	SRR7909264
SRR10461167	SRR14802936	SRR21530321	SRR22214663	SRR23108890	SRR23249015	SRR23920732	SRR24621128	SRR7909265
SRR10461168	SRR14802937	SRR21530322	SRR22214664	SRR23108891	SRR23249016	SRR23920733	SRR24621129	SRR7909266
SRR10461169	SRR14802938	SRR21530323	SRR22214665	SRR23108892	SRR23249018	SRR23920734	SRR24621130	SRR7909267
SRR10461170	SRR14802939	SRR21530324	SRR22214666	SRR23108893	SRR23249019	SRR23920735	SRR24621131	SRR7909268
SRR10461171	SRR14802940	SRR21530325	SRR22214667	SRR23108894	SRR23249020	SRR23920736	SRR24621132	SRR7909269
SRR10461172	SRR14802941	SRR21530334	SRR22214668	SRR23108895	SRR23249021	SRR23920737	SRR24621133	SRR7909270
SRR10461173	SRR14802942	SRR21530337	SRR22214669	SRR23108896	SRR23249022	SRR23920738	SRR24621134	SRR7909271
SRR10461174	SRR14802943	SRR21530338	SRR22214670	SRR23108897	SRR23249023	SRR23920739	SRR24621135	SRR7909272
SRR10461175	SRR14802944	SRR21530339	SRR22214671	SRR23108898	SRR23249024	SRR23920740	SRR24621136	SRR7909273
SRR10461176	SRR14802945	SRR21530340	SRR22214672	SRR23108899	SRR23249025	SRR23920741	SRR24621137	SRR7909274
SRR10461177	SRR14802946	SRR21530341	SRR22214673	SRR23108900	SRR23249027	SRR23920742	SRR24621138	SRR7909275
SRR10461178	SRR14890850	SRR21530342	SRR22214674	SRR23108901	SRR23249028	SRR23920743	SRR24621139	SRR7909276
SRR10461179	SRR14906880	SRR21530343	SRR22214675	SRR23108902	SRR23335558	SRR23920744	SRR24621140	SRR7909277
SRR10461180	SRR14996553	SRR21530344	SRR22214676	SRR23108903	SRR23335559	SRR23920745	SRR24621141	SRR7909278
SRR10461181	SRR14996554	SRR21530345	SRR22214677	SRR23108904	SRR23335560	SRR23920746	SRR24621142	SRR7909279
SRR10461182	SRR14996555	SRR21530413	SRR22214678	SRR23108905	SRR23335561	SRR23920747	SRR24621143	SRR7909280
SRR10461183	SRR14996556	SRR21530414	SRR22214679	SRR23108906	SRR23335562	SRR23920748	SRR24621144	SRR7909281
SRR10461184	SRR14996557	SRR21530415	SRR22214680	SRR23108907	SRR23335563	SRR23920749	SRR24621145	SRR7909282
SRR10461185	SRR14996558	SRR21530417	SRR22393495	SRR23108908	SRR23335564	SRR23920750	SRR24621146	SRR7909283
SRR10461186	SRR14996559	SRR21530418	SRR22393496	SRR23108909	SRR23335565	SRR23920751	SRR24621147	SRR7909284
SRR10461187	SRR14996560	SRR21530419	SRR22393497	SRR23108910	SRR23335566	SRR23920752	SRR24621148	SRR7909285
SRR10461188	SRR14996561	SRR21530420	SRR22393498	SRR23108911	SRR23335567	SRR23920753	SRR24621149	SRR7909286
SRR10461190	SRR14996562	SRR21530421	SRR22393499	SRR23108912	SRR23335568	SRR23920754	SRR24621150	SRR7909287
SRR10461191	SRR14996563	SRR21530422	SRR22393500	SRR23108913	SRR23335569	SRR23920755	SRR24621151	SRR7909288
SRR10461192	SRR14996564	SRR21530423	SRR22541059	SRR23108914	SRR23335570	SRR23920756	SRR24621152	SRR7909289
SRR10461193	SRR14996565	SRR21530424	SRR22541060	SRR23108915	SRR23335571	SRR23920757	SRR24621153	SRR7909290
SRR10461194	SRR14996566	SRR21530425	SRR22739672	SRR23108916	SRR23335572	SRR23920758	SRR24621154	SRR7909291
SRR10461195	SRR15006194	SRR21530426	SRR22739673	SRR23108917	SRR23335573	SRR23920759	SRR24621155	SRR7909292
SRR10461196	SRR15006195	SRR21530428	SRR22739674	SRR23108918	SRR23335574	SRR23920760	SRR24621156	SRR7909293
SRR10461197	SRR15006196	SRR21530431	SRR22739675	SRR23108919	SRR23335575	SRR23920761	SRR24621157	SRR7909294
SRR10461198	SRR15006197	SRR21530432	SRR22739676	SRR23108920	SRR23335576	SRR23920762	SRR24621158	SRR7909295
SRR10461199	SRR15006198	SRR21530433	SRR22739677	SRR23108921	SRR23335577	SRR23920763	SRR24621159	SRR7909296
SRR10461200	SRR15006199	SRR21530434	SRR22739678	SRR23108922	SRR23335578	SRR23920764	SRR24621160	SRR7909297
SRR10461201	SRR15006200	SRR21530435	SRR22739679	SRR23108923	SRR23335579	SRR23920765	SRR24621161	SRR7909298
SRR10461202	SRR15006201	SRR21530436	SRR22739680	SRR23108924	SRR23335580	SRR23920766	SRR24621162	SRR7909299
SRR10461203	SRR15006202	SRR21530437	SRR22739681	SRR23108925	SRR23335581	SRR23920767	SRR24621163	SRR7909300
SRR10461204	SRR15006561	SRR21530438	SRR22739682	SRR23108926	SRR23335582	SRR23920768	SRR24621164	SRR7909301
SRR10461205	SRR15006562	SRR21530439	SRR22739683	SRR23108927	SRR23335583	SRR23920769	SRR24621165	SRR7909302
SRR10461206	SRR15006563	SRR21530440	SRR22739684	SRR23108928	SRR23335584	SRR23920770	SRR24621166	SRR7909303
SRR10461207	SRR15192303	SRR21530441	SRR22739685	SRR23108929	SRR23335585	SRR23920771	SRR24621167	SRR7909304
SRR10461208	SRR15192304	SRR21530442	SRR22739686	SRR23108930	SRR23335586	SRR23920772	SRR24621168	SRR7909305
SRR10461209	SRR15192305	SRR21530443	SRR22739687	SRR23108931	SRR23335587	SRR23920773	SRR24621169	SRR7909306
SRR10461210	SRR15192306	SRR21530444	SRR22739688	SRR23108932	SRR23335588	SRR23958460	SRR24621170	SRR7909307
SRR10461211	SRR15192307	SRR21530445	SRR22739689	SRR23108933	SRR23335589	SRR23958461	SRR24621171	SRR7909308
SRR10461212	SRR15192308	SRR21530446	SRR22739690	SRR23108984	SRR23335590	SRR23958462	SRR24621172	SRR7909309
SRR10461213	SRR15192309	SRR21530447	SRR22739691	SRR23108985	SRR23335591	SRR23958463	SRR24621173	SRR7909310
SRR10461214	SRR15192310	SRR21530448	SRR22739692	SRR23108986	SRR23335592	SRR23958464	SRR24621174	SRR7909311
SRR10461215	SRR15192311	SRR21530449	SRR22739693	SRR23108987	SRR23335593	SRR23958465	SRR24673375	SRR7909312
SRR10461216	SRR15192312	SRR21530450	SRR22739694	SRR23108988	SRR23335594	SRR23958466	SRR24673376	SRR7909313
SRR10461217	SRR15192313	SRR21530451	SRR22739695	SRR23108989	SRR23335595	SRR23958467	SRR24673377	SRR7909314
SRR10461218	SRR15192314	SRR21530452	SRR22739696	SRR23108990	SRR23335596	SRR23958468	SRR24673378	SRR7909315
SRR10461219	SRR15192315	SRR21530453	SRR22739697	SRR23108991	SRR23335597	SRR23958469	SRR24673379	SRR7909316
SRR10461220	SRR15192316	SRR21530454	SRR22739698	SRR23108992	SRR23335598	SRR23958470	SRR24673380	SRR7909317
SRR10461221	SRR15192317	SRR21530512	SRR22739699	SRR23108993	SRR23335599	SRR23958471	SRR24673381	SRR7909318
SRR10461222	SRR15192318	SRR21530513	SRR22739700	SRR23108994	SRR23335600	SRR23958472	SRR24673382	SRR7909319
SRR10461223	SRR15192319	SRR21530514	SRR22739701	SRR23108995	SRR23335601	SRR23958473	SRR24673383	SRR7909320
SRR10461224	SRR15309580	SRR21530515	SRR22739702	SRR23108996	SRR23335602	SRR23958475	SRR24673384	SRR7909321
SRR10461225	SRR15309581	SRR21530516	SRR22739703	SRR23108997	SRR23335603	SRR23958476	SRR24673385	SRR7909322
SRR10461226	SRR15309582	SRR21530517	SRR22739704	SRR23108998	SRR23335604	SRR23958477	SRR24673386	SRR7909323
SRR10461227	SRR15309583	SRR21530518	SRR22739705	SRR23108999	SRR23335605	SRR23958478	SRR24673387	SRR7909324
SRR10461228	SRR15309584	SRR21530519	SRR22739706	SRR23109000	SRR23347376	SRR23958479	SRR24673388	SRR7909325
SRR10461229	SRR15309585	SRR21530520	SRR22739707	SRR23109001	SRR23347377	SRR23958480	SRR24673389	SRR7909326
SRR10461230	SRR15309586	SRR21530521	SRR22739708	SRR23109002	SRR23347378	SRR23958481	SRR24673390	SRR7909327
SRR10461231	SRR15309587	SRR21530522	SRR22739709	SRR23109003	SRR23347379	SRR23958482	SRR24673391	SRR7909328
SRR10461232	SRR15309588	SRR21530523	SRR22739710	SRR23109004	SRR23347380	SRR23958483	SRR24673392	SRR7909329
SRR10461233	SRR15309589	SRR21530524	SRR22739711	SRR23109005	SRR23347381	SRR23958484	SRR24673393	SRR7909330
SRR10461234	SRR15309590	SRR21530525	SRR22739712	SRR23109006	SRR23347382	SRR23958485	SRR24673394	SRR7909331
SRR10461235	SRR15309591	SRR21530526	SRR22739713	SRR23109007	SRR23347383	SRR23958486	SRR24673395	SRR7909332
SRR10461236	SRR15309592	SRR21530528	SRR22739714	SRR23109008	SRR23347384	SRR23958487	SRR24673396	SRR7909333
SRR10461237	SRR15309593	SRR21530529	SRR22739715	SRR23109009	SRR23347385	SRR23958488	SRR24673397	SRR7909334
SRR10461238	SRR15309594	SRR21530530	SRR22739716	SRR23109010	SRR23347386	SRR23958489	SRR24673398	SRR7909335
SRR10461239	SRR15309595	SRR21530531	SRR22739717	SRR23109011	SRR23347387	SRR23958490	SRR24673399	SRR7909336
SRR10461240	SRR15309596	SRR21530532	SRR22739718	SRR23109012	SRR23347388	SRR23958491	SRR24673400	SRR7909337
SRR10461241	SRR15309597	SRR21530533	SRR22739719	SRR23109013	SRR23347389	SRR23958492	SRR24673401	SRR7909338
SRR10461242	SRR15309598	SRR21530534	SRR22739720	SRR23109014	SRR23347390	SRR23958493	SRR24673402	SRR7909339
SRR10461243	SRR15309599	SRR21530535	SRR22739721	SRR23109015	SRR23347391	SRR23958494	SRR24673403	SRR7909340
SRR10461244	SRR15309600	SRR21530536	SRR22739722	SRR23109016	SRR23347392	SRR23958495	SRR24673404	SRR7909341
SRR10461245	SRR15309601	SRR21530537	SRR22739723	SRR23109017	SRR23347393	SRR23958496	SRR24673405	SRR7909342
SRR10461246	SRR15309602	SRR21530538	SRR22739725	SRR23109018	SRR23347394	SRR23958497	SRR24673406	SRR7909343
SRR10461247	SRR15309603	SRR21530539	SRR22739726	SRR23109019	SRR23347395	SRR23958498	SRR24673407	SRR7909344
SRR10461248	SRR15309604	SRR21530540	SRR22739727	SRR23109020	SRR23347396	SRR23958499	SRR24673408	SRR7909345
SRR10461249	SRR15309605	SRR21530541	SRR22739728	SRR23109021	SRR23347397	SRR23958500	SRR24673409	SRR7909346
SRR10461250	SRR15309606	SRR21530542	SRR22739729	SRR23109022	SRR23347398	SRR23958501	SRR24673410	SRR7909347
SRR10461251	SRR15309607	SRR21530543	SRR22739730	SRR23109023	SRR23347399	SRR23958502	SRR24673411	SRR7909348
SRR10461252	SRR15309608	SRR21530544	SRR22739731	SRR23109024	SRR23347400	SRR23958503	SRR24673412	SRR7909349
SRR10461253	SRR15309609	SRR21530546	SRR22739732	SRR23109025	SRR23347401	SRR23958504	SRR24673413	SRR7909350
SRR10461254	SRR15309610	SRR21530547	SRR22739733	SRR23109026	SRR23347402	SRR23958505	SRR24673414	SRR7909351
SRR10461255	SRR15309611	SRR21530548	SRR22739734	SRR23109027	SRR23347403	SRR23958506	SRR24673415	SRR7909352
SRR10461256	SRR15309612	SRR21530549	SRR22739735	SRR23109028	SRR23347404	SRR23958507	SRR24673416	SRR7909353
SRR10461257	SRR15309613	SRR21530550	SRR22764527	SRR23109029	SRR23347405	SRR23958508	SRR24673417	SRR7909354
SRR10461258	SRR15309614	SRR21530551	SRR22764528	SRR23109030	SRR23347406	SRR23958509	SRR24673418	SRR7909355
SRR10461259	SRR15309615	SRR21530552	SRR22764529	SRR23109031	SRR23347407	SRR23958510	SRR24673419	SRR7909356
SRR10461260	SRR15309616	SRR21543826	SRR22764530	SRR23109032	SRR23347408	SRR23958511	SRR24673420	SRR7909357
SRR10461261	SRR15309617	SRR21543827	SRR22764531	SRR23109033	SRR23347409	SRR23958512	SRR24673421	SRR7909358
SRR10461262	SRR15309618	SRR21543828	SRR22764532	SRR23109034	SRR23347410	SRR23958513	SRR24673422	SRR7909359
SRR10461263	SRR15309619	SRR21543829	SRR22764533	SRR23109035	SRR23347411	SRR23958514	SRR24673423	SRR7909360
SRR10461264	SRR15309620	SRR21543830	SRR22764534	SRR23109036	SRR23347412	SRR23958515	SRR24673424	SRR7909361
SRR10461265	SRR15309621	SRR21543831	SRR22764535	SRR23109037	SRR23347413	SRR23958516	SRR24673425	SRR7909362
SRR10461266	SRR15309622	SRR21543832	SRR22764536	SRR23109038	SRR23347414	SRR23958517	SRR24673426	SRR7909363
SRR10461267	SRR15309623	SRR21543833	SRR22764537	SRR23109039	SRR23347415	SRR23958518	SRR24673427	SRR7909364
SRR10554762	SRR15309624	SRR21543834	SRR22764538	SRR23109040	SRR23347416	SRR23958519	SRR24673428	SRR7909365
SRR10554763	SRR15309625	SRR21543835	SRR22764539	SRR23109041	SRR23347417	SRR23958520	SRR24673429	SRR7909366
SRR10723347	SRR15309626	SRR21543836	SRR22764540	SRR23109042	SRR23347418	SRR23958521	SRR24673430	SRR7909367
SRR10723348	SRR15309627	SRR21543837	SRR22764541	SRR23109043	SRR23347419	SRR23958522	SRR24673431	SRR7909368
SRR10851769	SRR16481592	SRR21543838	SRR22764542	SRR23109044	SRR23347420	SRR23958523	SRR24673432	SRR7909369
SRR10852068	SRR16481613	SRR21543839	SRR22764543	SRR23109045	SRR23347421	SRR23958524	SRR24673433	SRR7909370
SRR11485317	SRR16481629	SRR21543840	SRR22764544	SRR23109046	SRR23347422	SRR23958525	SRR24673434	SRR7909371
SRR11485318	SRR1664626	SRR21543841	SRR22764545	SRR23109047	SRR23347758	SRR23958526	SRR24673435	SRR7909372
SRR11485319	SRR1664627	SRR21543842	SRR22764546	SRR23109048	SRR23347759	SRR23958527	SRR24806672	SRR7909373
SRR11485320	SRR1664628	SRR21543843	SRR22764547	SRR23109049	SRR23353631	SRR23958528	SRR24806673	SRR7909374
SRR11485321	SRR17326411	SRR21543844	SRR22764548	SRR23109050	SRR23353632	SRR23958529	SRR24806674	SRR7909375
SRR11485323	SRR17326412	SRR21543845	SRR22764549	SRR23109051	SRR23353633	SRR23958530	SRR24806675	SRR7909376
SRR11485324	SRR17326413	SRR21543846	SRR22764550	SRR23109052	SRR23353634	SRR23958531	SRR24806676	SRR7909377
SRR11485325	SRR17326414	SRR21543847	SRR22764551	SRR23109053	SRR23353635	SRR23958532	SRR24806677	SRR7909378
SRR11485326	SRR17326415	SRR21543848	SRR22764552	SRR23109054	SRR23353636	SRR23958533	SRR24806678	SRR7909379
SRR11485327	SRR17326416	SRR21543849	SRR22764553	SRR23109055	SRR23353637	SRR23958534	SRR24806679	SRR7909380
SRR11485328	SRR17326417	SRR21543850	SRR22764554	SRR23109056	SRR23353638	SRR23958535	SRR24806680	SRR7909381
SRR11485329	SRR17577038	SRR21543851	SRR22764555	SRR23109057	SRR23353639	SRR23958536	SRR24806681	SRR7909382
SRR11485330	SRR17577039	SRR21543852	SRR22764556	SRR23109058	SRR23353640	SRR23958537	SRR24806682	SRR7909383
SRR11485331	SRR17577040	SRR21543853	SRR22764557	SRR23109059	SRR23353641	SRR23958538	SRR24806683	SRR7909384
SRR11485332	SRR17577041	SRR21543854	SRR22764558	SRR23109060	SRR23353642	SRR23958539	SRR24806684	SRR7909385
SRR11485333	SRR17577042	SRR21543855	SRR22764559	SRR23109061	SRR23353643	SRR23958540	SRR24806685	SRR7909386
SRR11485334	SRR17577043	SRR21543856	SRR22764560	SRR23109062	SRR23353644	SRR23958541	SRR24806686	SRR7909387
SRR11851712	SRR17577044	SRR21543857	SRR22764561	SRR23109063	SRR23353645	SRR23958542	SRR24806687	SRR7909388
SRR11851713	SRR17577045	SRR21543858	SRR22764562	SRR23109064	SRR23353646	SRR23958543	SRR24806688	SRR7909389
SRR11851714	SRR17577046	SRR21543859	SRR22764563	SRR23109065	SRR23353647	SRR23958544	SRR24806689	SRR7909390
SRR11851715	SRR17577047	SRR21543860	SRR22764564	SRR23109066	SRR23353648	SRR23958545	SRR24806690	SRR7909391
SRR11851716	SRR17577048	SRR21543861	SRR22764565	SRR23109067	SRR23353649	SRR23958546	SRR24806691	SRR7909392
SRR11851717	SRR17577049	SRR21543862	SRR22764566	SRR23109068	SRR23353650	SRR23958547	SRR24806692	SRR7909393
SRR11851718	SRR17577050	SRR21543863	SRR22764567	SRR23109069	SRR23353651	SRR23958548	SRR24806693	SRR7909394
SRR11851719	SRR17577051	SRR21543864	SRR22764568	SRR23109070	SRR23353652	SRR23958549	SRR24806694	SRR7909395
SRR11851720	SRR17577052	SRR21543865	SRR22764569	SRR23109071	SRR23353653	SRR23958550	SRR24806695	SRR7909396
SRR11851721	SRR17577053	SRR21543866	SRR22764570	SRR23109072	SRR23353654	SRR23958551	SRR24806696	SRR7909397
SRR11851722	SRR17577054	SRR21543867	SRR22764571	SRR23109073	SRR23630606	SRR23958552	SRR24806697	SRR7909398
SRR11851723	SRR17577055	SRR21543868	SRR22944121	SRR23109074	SRR23630607	SRR23958553	SRR24806698	SRR7909399
SRR11851724	SRR17577056	SRR21543869	SRR22944122	SRR23109075	SRR23630608	SRR23958554	SRR24806699	SRR7909400
SRR11851725	SRR17577057	SRR21543870	SRR22971250	SRR23109076	SRR23630609	SRR23958555	SRR24806700	SRR7909401
SRR11851898	SRR17577058	SRR21543871	SRR22971251	SRR23109077	SRR23630610	SRR23958556	SRR24806701	SRR7909402
SRR11851899	SRR17577059	SRR21543872	SRR22971252	SRR23109078	SRR23630611	SRR23958557	SRR24806702	SRR7909403
SRR11851900	SRR17577060	SRR21543873	SRR22971253	SRR23109079	SRR23630612	SRR23958558	SRR24806703	SRR7909404
SRR11851901	SRR17577061	SRR21543875	SRR22971254	SRR23109080	SRR23630613	SRR24010546	SRR24806704	SRR7909405
SRR11851902	SRR17577062	SRR21543876	SRR22971255	SRR23109081	SRR23630614	SRR24029166	SRR24806705	SRR7909406
SRR11851903	SRR17577063	SRR21578040	SRR22971256	SRR23109082	SRR23630615	SRR24029167	SRR24806706	SRR7909407
SRR11851904	SRR17577064	SRR21578042	SRR22971257	SRR23109083	SRR23630616	SRR24029168	SRR24806707	SRR7909408
SRR11851905	SRR17577065	SRR21578043	SRR22971258	SRR23109084	SRR23630617	SRR24029169	SRR24806708	SRR7909409
SRR11851906	SRR17577066	SRR21578044	SRR22971259	SRR23109085	SRR23630618	SRR24029170	SRR24806709	SRR7909410
SRR11851907	SRR17577067	SRR21578045	SRR22971260	SRR23109086	SRR23630619	SRR24029171	SRR24806710	SRR7909411
SRR11851908	SRR17577068	SRR21578046	SRR22971261	SRR23109087	SRR23630620	SRR24029172	SRR24806711	SRR7909412
SRR11851909	SRR17577069	SRR21578047	SRR22971262	SRR23109088	SRR23630622	SRR24029173	SRR24806712	SRR7909413
SRR11851910	SRR17577070	SRR21578048	SRR22971263	SRR23109089	SRR23630623	SRR24029174	SRR24806713	SRR7909414
SRR11851911	SRR17577071	SRR21578049	SRR22971264	SRR23109090	SRR23630624	SRR24029175	SRR24806714	SRR7909415
SRR11851912	SRR17577072	SRR21578050	SRR22971265	SRR23109091	SRR23630625	SRR24029176	SRR24806715	SRR7909416
SRR11851913	SRR17577073	SRR21578051	SRR22971266	SRR23109092	SRR23630626	SRR24029177	SRR24806716	SRR7909417
SRR11851914	SRR17577074	SRR21578052	SRR22971267	SRR23109093	SRR23630627	SRR24029178	SRR24806717	SRR7909418
SRR11851915	SRR17577075	SRR21578053	SRR22971268	SRR23109094	SRR23630628	SRR24029179	SRR24806718	SRR7909419
SRR11851916	SRR17577076	SRR21578054	SRR22971269	SRR23109095	SRR23630629	SRR24029180	SRR24806719	SRR7909420
SRR11851917	SRR17577077	SRR21578055	SRR22971270	SRR23109096	SRR23630630	SRR24029181	SRR24806720	SRR7909421
SRR11851918	SRR17577078	SRR21578056	SRR22971271	SRR23109097	SRR23630631	SRR24029182	SRR24806721	SRR7909422
SRR11851920	SRR17577079	SRR21578057	SRR22971272	SRR23109098	SRR23630632	SRR24029183	SRR24806722	SRR7976540
SRR11851921	SRR17577080	SRR21578058	SRR22971273	SRR23109099	SRR23630633	SRR24029184	SRR24806723	SRR7976541
SRR11851922	SRR17577081	SRR21578059	SRR22971274	SRR23109100	SRR23630634	SRR24029185	SRR24806724	SRR7976542
SRR11851923	SRR17577082	SRR21578060	SRR22971275	SRR23109101	SRR23630635	SRR24029186	SRR24806725	SRR7976543
SRR11851924	SRR17577083	SRR21578061	SRR22971276	SRR23109102	SRR23630636	SRR24029187	SRR24806726	SRR7976544
SRR12057693	SRR17577084	SRR21578062	SRR22971277	SRR23109103	SRR23630637	SRR24029188	SRR24806727	SRR7976545
SRR12057694	SRR17577085	SRR21578063	SRR22971278	SRR23109104	SRR23630638	SRR24029189	SRR24806728	SRR7976546
SRR12057695	SRR17577086	SRR21578064	SRR22971279	SRR23109105	SRR23630639	SRR24029190	SRR24806729	SRR7976547
SRR12057696	SRR17577087	SRR21578065	SRR22971280	SRR23109106	SRR23630640	SRR24029191	SRR24806730	SRR7976548
SRR12073435	SRR17577088	SRR21578066	SRR22971281	SRR23109107	SRR23630641	SRR24029192	SRR24806731	SRR7976549
SRR12073436	SRR17577089	SRR21578067	SRR22971282	SRR23109108	SRR23630642	SRR24029193	SRR24806732	SRR7976550
SRR12073437	SRR17577090	SRR21578068	SRR22971283	SRR23109109	SRR23630643	SRR24029194	SRR24806733	SRR7976551
SRR12073438	SRR17577091	SRR21578069	SRR22971284	SRR23109110	SRR23630644	SRR24029195	SRR24806734	SRR7976552
SRR12073439	SRR17577092	SRR21578070	SRR22971285	SRR23109111	SRR23630645	SRR24029196	SRR24806735	SRR7976553
SRR12073440	SRR17577093	SRR21578071	SRR22971286	SRR23109112	SRR23630646	SRR24029197	SRR24806736	SRR7976554
SRR12073441	SRR17577094	SRR21578073	SRR22971287	SRR23109113	SRR23630647	SRR24029198	SRR24806737	SRR7976555
SRR12073442	SRR17577095	SRR21578074	SRR22971288	SRR23109114	SRR23630648	SRR24029199	SRR24806738	SRR7976556
SRR12073443	SRR17577096	SRR21578075	SRR22971289	SRR23109115	SRR23630649	SRR24036129	SRR24806739	SRR7976557
SRR12073444	SRR17577097	SRR21578076	SRR22971290	SRR23109116	SRR23630650	SRR24036130	SRR24806740	SRR7976558
SRR12073445	SRR17577098	SRR21578077	SRR22971291	SRR23109117	SRR23630651	SRR24036131	SRR24806741	SRR7976559
SRR12073446	SRR17577099	SRR21578078	SRR22971292	SRR23109118	SRR23630652	SRR24036132	SRR24806742	SRR7976560
SRR12073447	SRR17577100	SRR21578079	SRR22971293	SRR23109119	SRR23630653	SRR24036133	SRR24806743	SRR7976561
SRR12073448	SRR17577101	SRR21578080	SRR22971294	SRR23109120	SRR23630654	SRR24036134	SRR24806744	SRR7976562
SRR12073450	SRR17577102	SRR21578081	SRR22971295	SRR23109121	SRR23630655	SRR24036135	SRR24806745	SRR7976563
SRR12073452	SRR17577103	SRR21578082	SRR22971296	SRR23109122	SRR23696646	SRR24036136	SRR24806746	SRR7976564
SRR12073453	SRR17577104	SRR21578083	SRR22971297	SRR23109123	SRR23696647	SRR24036137	SRR24806747	SRR7976565
SRR12073454	SRR17577105	SRR21578084	SRR22971298	SRR23109124	SRR23696648	SRR24036138	SRR24806748	SRR7976566
SRR12073456	SRR17577106	SRR21578085	SRR22971299	SRR23109125	SRR23696649	SRR24036139	SRR24806749	SRR7976567
SRR12073457	SRR17577107	SRR21578086	SRR22971300	SRR23109126	SRR23696650	SRR24036140	SRR24806750	SRR7976568
SRR12073458	SRR17577108	SRR21578087	SRR22971301	SRR23109127	SRR23696651	SRR24036141	SRR24806751	SRR7976569
SRR12073460	SRR17577109	SRR21578088	SRR22971302	SRR23109128	SRR23696652	SRR24036142	SRR24806752	SRR7976570
SRR12073461	SRR17577110	SRR21578089	SRR22971303	SRR23109129	SRR23696653	SRR24036143	SRR24806753	SRR7976571
SRR12073463	SRR17577111	SRR21578090	SRR22971304	SRR23109130	SRR23696654	SRR24036144	SRR24806754	SRR7976572
SRR12073464	SRR17577112	SRR21578091	SRR22971305	SRR23109131	SRR23696655	SRR24036145	SRR24806755	SRR7976573
SRR12073466	SRR17577113	SRR21578092	SRR22971306	SRR23109132	SRR23696656	SRR24036146	SRR24806756	SRR7976574
SRR12073467	SRR17577114	SRR21578093	SRR22971307	SRR23109133	SRR23696657	SRR24036147	SRR24806757	SRR7976575
SRR12073468	SRR17577115	SRR21578094	SRR22971308	SRR23109134	SRR23696658	SRR24036148	SRR24806758	SRR7976576
SRR12073469	SRR17577116	SRR21578095	SRR22971309	SRR23109135	SRR23696659	SRR24036149	SRR24806759	SRR7976577
SRR12073470	SRR17577117	SRR21578096	SRR22971310	SRR23109136	SRR23696660	SRR24036150	SRR24806760	SRR7976578
SRR12073471	SRR18117951	SRR21578097	SRR22971311	SRR23109137	SRR23696661	SRR24036151	SRR24806761	SRR7976579
SRR12073472	SRR18117952	SRR21578098	SRR22971312	SRR23109138	SRR23696662	SRR24036152	SRR24806762	SRR7976580
SRR12073473	SRR18117953	SRR21578099	SRR22971313	SRR23109139	SRR23696663	SRR24036153	SRR24806763	SRR7976581
SRR12073474	SRR18117954	SRR21578100	SRR22971314	SRR23109140	SRR23696664	SRR24036154	SRR24806764	SRR7976582
SRR12073475	SRR18117955	SRR21578101	SRR22971315	SRR23109141	SRR23696665	SRR24036155	SRR24806765	SRR7976583
SRR12073476	SRR18117956	SRR21578102	SRR22971316	SRR23109142	SRR23696666	SRR24036156	SRR24806766	SRR7976584
SRR12073477	SRR18117957	SRR21578103	SRR22971317	SRR23109143	SRR23696667	SRR24036157	SRR24806767	SRR7976585
SRR12073479	SRR18117958	SRR21578115	SRR22971318	SRR23109144	SRR23696668	SRR24036158	SRR24806768	SRR7976586
SRR12073480	SRR18117959	SRR21578116	SRR22971319	SRR23109145	SRR23696669	SRR24036159	SRR24806769	SRR7976587
SRR12073481	SRR18117960	SRR21578117	SRR22971320	SRR23109146	SRR23696670	SRR24036160	SRR24806770	SRR7976588
SRR12073482	SRR18117961	SRR21578118	SRR22971321	SRR23109147	SRR23696671	SRR24036161	SRR24806771	SRR7976589
SRR12073483	SRR18117962	SRR21578119	SRR22971322	SRR23109148	SRR23696672	SRR24036162	SRR24806772	SRR7976590
SRR12073484	SRR18117963	SRR21578120	SRR22971323	SRR23109149	SRR23696673	SRR24036163	SRR24806773	SRR7976591
SRR12363130	SRR18117964	SRR21578121	SRR22971324	SRR23109150	SRR23696674	SRR24036164	SRR24806774	SRR7976592
SRR12363131	SRR18117965	SRR21578122	SRR22971325	SRR23109151	SRR23696675	SRR24036165	SRR24806775	SRR7976593
SRR12363132	SRR18117966	SRR21578123	SRR22971326	SRR23109152	SRR23696676	SRR24036166	SRR24806776	SRR7976594
SRR12363133	SRR18432267	SRR21578124	SRR22971327	SRR23109153	SRR23696677	SRR24036167	SRR24806777	SRR7976595
SRR12363134	SRR18432268	SRR21578125	SRR22971328	SRR23109154	SRR23696678	SRR24036168	SRR24806778	SRR7976596
SRR12363137	SRR18432269	SRR21578126	SRR22971329	SRR23109155	SRR23696679	SRR24036972	SRR24806779	SRR7976597
SRR12363138	SRR18432270	SRR21578127	SRR22971330	SRR23109156	SRR23696680	SRR24036973	SRR24806780	SRR7976598
SRR12363139	SRR18432271	SRR21578128	SRR22971331	SRR23109157	SRR23696681	SRR24036974	SRR24806781	SRR7976599
SRR12363140	SRR18432272	SRR21578129	SRR22971332	SRR23109158	SRR23696682	SRR24036975	SRR24806782	SRR7976600
SRR12363141	SRR18432273	SRR21578130	SRR22971333	SRR23109159	SRR23696683	SRR24036976	SRR24806783	SRR7976601
SRR12363142	SRR18432274	SRR21578131	SRR22971334	SRR23109160	SRR23696684	SRR24036977	SRR24806784	SRR7976602
SRR12363143	SRR18432275	SRR21578132	SRR22971335	SRR23109161	SRR23696685	SRR24036978	SRR24806785	SRR7976603
SRR12363144	SRR18432276	SRR21578133	SRR22971336	SRR23109162	SRR23696686	SRR24036979	SRR24823597	SRR7976604
SRR12363146	SRR18432277	SRR21578134	SRR22971337	SRR23109163	SRR23696687	SRR24036980	SRR24823599	SRR7976605
SRR12363147	SRR18432278	SRR21578135	SRR22971338	SRR23109164	SRR23696688	SRR24036981	SRR24823600	SRR7976606
SRR12363148	SRR18432279	SRR21578136	SRR22971339	SRR23109165	SRR23696689	SRR24036982	SRR24823601	SRR7976607
SRR12363149	SRR18432280	SRR21578137	SRR22971340	SRR23109166	SRR23696690	SRR24422748	SRR24877245	SRR7976608
SRR12363150	SRR18432281	SRR21578138	SRR22971341	SRR23109167	SRR23696691	SRR24422749	SRR24877246	SRR7976609
SRR12363151	SRR18432282	SRR21578139	SRR22971342	SRR23109168	SRR23696692	SRR24422750	SRR24877247	SRR7976610
SRR12363152	SRR18432283	SRR21578140	SRR22971343	SRR23109169	SRR23696693	SRR24422751	SRR24877248	SRR7976611
SRR12363153	SRR18432284	SRR21578141	SRR22971344	SRR23109170	SRR23696694	SRR24422752	SRR24877249	SRR7976612
SRR12363154	SRR18432285	SRR21578142	SRR22971345	SRR23109171	SRR23696695	SRR24422753	SRR24877250	SRR7976613
SRR12363155	SRR19214212	SRR21578143	SRR22971346	SRR23109172	SRR23696696	SRR24422754	SRR24877251	SRR7976614
SRR12363156	SRR19214213	SRR21578144	SRR22971347	SRR23109173	SRR23696697	SRR24422755	SRR24877252	SRR7976615
SRR12363157	SRR19214214	SRR21578145	SRR22971348	SRR23109174	SRR23696698	SRR24422756	SRR24877253	SRR7976616
SRR12363158	SRR19214215	SRR21578146	SRR22971349	SRR23109175	SRR23696699	SRR24422757	SRR3883427	SRR7976617
SRR12363159	SRR19627193	SRR21578147	SRR22971350	SRR23109176	SRR23696700	SRR24422758	SRR3883428	SRR9007776
SRR12363160	SRR19627194	SRR21578148	SRR22971351	SRR23109177	SRR23696701	SRR24422759	SRR3883429	SRR9201318
SRR12363161	SRR19627195	SRR21578149	SRR22971352	SRR23109178	SRR23696702	SRR24422760	SRR3883430	SRR9645762
SRR12363162	SRR19627196	SRR21578150	SRR22971353	SRR23109179	SRR23696703	SRR24422761	SRR3883431	SRR9645764
SRR12363163	SRR19627197	SRR21578151	SRR22971354	SRR23109180	SRR23696704	SRR24422762	SRR3883432	SRR9993948
SRR12363164	SRR19627198	SRR21578152	SRR22971355	SRR23109181	SRR23696705	SRR24422763	SRR3883433	SRR9993949
SRR12363165	SRR19627199	SRR21578153	SRR22971356	SRR23109182	SRR23696706	SRR24422764	SRR3883435	SRR9316722
SRR12526236	SRR19664375	SRR21578154	SRR22971357	SRR23109183	SRR23696707	SRR24422765	SRR3883436	SRR9316720
SRR12526237	SRR19664376	SRR21578155	SRR22971358	SRR23109184	SRR23696708	SRR24422766	SRR3883437
SRR12526238	SRR19664377	SRR21578156	SRR22971359	SRR23109185	SRR23696709	SRR24422767	SRR3883438
SRR12526239	SRR19664378	SRR21578157	SRR22971360	SRR23109186	SRR23696710	SRR24422768	SRR3883439
SRR12526240	SRR19664379	SRR21578158	SRR22971361	SRR23109187	SRR23696711	SRR24478491	SRR3883440
SRR12526241	SRR19664380	SRR21578159	SRR22971362	SRR23109188	SRR23696712	SRR24478492	SRR3883441
SRR12526242	SRR19664381	SRR21578160	SRR22971363	SRR23109189	SRR23696713	SRR24478493	SRR3883442
SRR12526243	SRR19664382	SRR21578161	SRR22971364	SRR23109190	SRR23696714	SRR24478494	SRR3883443
SRR12526244	SRR19664383	SRR21578163	SRR22971365	SRR23109191	SRR23696715	SRR24478495	SRR3883444
SRR12526245	SRR19664384	SRR21578164	SRR22971366	SRR23109192	SRR23696716	SRR24478496	SRR3883445
SRR12526246	SRR19664385	SRR21578165	SRR22971367	SRR23109193	SRR23696717	SRR24478497	SRR3883446
SRR12526248	SRR19664386	SRR21578166	SRR22971368	SRR23109194	SRR23696718	SRR24478498	SRR3883447
SRR12526249	SRR19664387	SRR21578167	SRR22971369	SRR23109195	SRR23696719	SRR24478499	SRR3883448
SRR12526251	SRR19664388	SRR21578168	SRR22971370	SRR23109196	SRR23696720	SRR24478500	SRR3883449
SRR12526252	SRR19664389	SRR21578169	SRR22971371	SRR23109197	SRR23696721	SRR24478501	SRR3883450
SRR12659400	SRR19664390	SRR21675876	SRR22971372	SRR23109198	SRR23696722	SRR24478502	SRR3883451
SRR12659401	SRR19664391	SRR21675877	SRR22971373	SRR23109199	SRR23696723	SRR24478503	SRR3883452
SRR12659402	SRR19664392	SRR21675878	SRR22971374	SRR23109200	SRR23696724	SRR24486928	SRR3883454
SRR12659403	SRR19664393	SRR21675879	SRR22971375	SRR23109201	SRR23696725	SRR24486929	SRR3883455
Notes: All genomic sequences were downloaded from NCBI SRA database

## Sheet: Mutations
Mutations (nonsense or frameshift mutations) identified in this study (associated with Figure S5)
Accessions	Mutations	Genes			Genes	Counts	Percentage
SRR9316722	ACE2:Q163*	ACE2			ACE2	2	0.000446229
SRR9316720	ACE2:Q163*	ACE2			BNI1	1	0.000223115
SRR24510098	BNI1:p.T484fs	BNI1			CAS4	3	0.000669344
SRR17326413	CAS4:p.E1289fs	CAS4			ENO1	1	0.000223115
SRR24491626	CAS4:p.Q2657*	CAS4			INP52	1	0.000223115
SRR24495265	CAS4:p.Q2657*	CAS4			LRG1	2	0.000446229
SRR3883448	ENO1:p.K270fs	ENO1			PAN1	1	0.000223115
SRR22971344	INP52:p.E921*	INP52			ALL	4482
SRR19738710	LRG1:p.V434fs	LRG1
SRR7909388	LRG1:p.S296fs	LRG1
SRR10461156	PAN1:p.E1047fs	PAN1
Notes：
1. Our analysis was based on the genomic sequence of C. auris strain B8441 (https://www.ncbi.nlm.nih.gov/genome/38761?genome_assembly_id=353836)
2. SNP, INDEL and annotations were performed using samtools, GATK, annovar and pipeline in house.
3. For amino acid mutations: *,termination codon; fs, frameshift mutations.
4. Only misense and frameshift mutations were analyzed in this study.
