# Supplementary material for: Rapid evolution of an adaptive multicellular morphology of Candida auris during systemic infection
Source: Nat Commun. 2024 Mar 16;15:2381. doi: 10.1038/s41467-024-46786-8 (PMC10944540; doi:10.1038/s41467-024-46786-8)
Supplement: Supplementary file 6 — Dataset S3 [file 41467_2024_46786_MOESM6_ESM.xlsx]

## Sheet: ALL
Expression profiles of all 5537 genes of the yeast-form and evolved aggregative isolates of C. auris
	Yeast			Aggregative
	Wild type			CHS1 p.Q826*			LRG1 p.K427*			BNI1 p.206fs			CAS4 p.1288fs			WT&CHS1 p.Q826*		WT&LRG1 p.K427*		WT&BNI1 p.206fs		WT&CAS4 p.1288fs
ID	WT-1	WT-2	WT-3	CHS1-1	CHS1-2	CHS1-3	LRG1-1	LRG1-2	LRG1-3	BNI1-1	BNI1-2	BNI1-3	CAS4-1	CAS4-2	CAS4-3	log2FoldChange	FDR	log2FoldChange	FDR	log2FoldChange	FDR	log2FoldChange	FDR	ID	ORF	GENE	ANNOTATION
B9J08_003147	1855.86	1815.34	1477.05	1192.15	1330.05	844.582	2167.36	1937.88	2191.74	1875.31	1576.97	1773.67	2005.23	2047.43	2010.16	-0.632245	0.005596	0.295583	0.013843	0.0294846	0.817441	0.222505	0.0152361	B9J08_003147	orf19.2786	orf19.2786	have AP-2 adaptor complex, cellular bud neck localization	1541	0	0	0	Actin adaptor					B9J08_004946	1541	1546	1598	939	HGC1	cell cycle & Cytokinesis
B9J08_004196	81.2003	101.516	102.534	86.8718	123.557	67.9109	104.55	74.9405	134.656	134.017	105.617	136.503	171.82	160.717	210.375	-0.0556981	0.953332	0.143845	0.714882	0.406765	0.16551	0.911601	0.000182791	B9J08_004196	orf19.2194	APM4	Cargo-binding subunit of the clathrin associated protein complex (AP-2), involved in endocytosis	0	0	0	939	Actin adaptor					B9J08_003855	1541	1546	1598	939	ESC4	cell cycle & Cytokinesis
B9J08_000942	987.225	956.638	992.087	951.58	1109.94	1046.4	1134.59	1261.5	1106.85	1119.6	1214.59	1092.03	1608.95	1437.05	1551.82	0.058717	0.83146	0.259971	0.0277623	0.231145	0.017897	0.633798	1.53357e-13	B9J08_000942	orf19.3676	ABP140	Ortholog of S. cerevisiae actin-binding protein Abp140; Hap43-induced; F-12/CO2 early biofilm induced	0	0	0	939	Actin cables, exocytosis, and key regulators					B9J08_003424	1541	1546	1598	939	CDC5	cell cycle & Cytokinesis
B9J08_004816	2040.69	2165.27	2119.96	2214.56	2361.08	2061.24	1887.35	1959.98	1757.21	1754.32	1926.6	1791.06	3403.63	3633.23	3501.19	0.0470343	0.849331	-0.16956	0.0999666	-0.201145	0.0100332	0.723125	1.12417e-30	B9J08_004816	orf19.578	orf19.578	have GTPase activator activity and role in activation of GTPase activity, endocytosis, exocytosis, formin-nucleated actin cable assembly, regulation of protein localization	0	0	0	939	Actin cables, exocytosis, and key regulators					B9J08_004370	1541	1546	1598	939	CDC20	cell cycle & Cytokinesis
B9J08_001314	622.892	793.018	611.048	920.841	941.733	869.451	1061.86	1122.19	1107.81	1024.67	895.922	1013.77	1485.8	1609.74	1468.63	0.408002	0.0574324	0.704573	1.43707e-07	0.541983569636WT-	1.57057e-05	1.15856	8.43184e-27	B9J08_001314	orf19.949	orf19.949	Protein of unknown function	0	1546	0	939	Actin cables, exocytosis, and key regulators					B9J08_001868	1541	1546	1598	939	CDC14	cell cycle & Cytokinesis
B9J08_001356	262.833	299.77	271.577	261.952	316.68	238.166	462.746	428.506	466.044	353.656	372.39	415.596	764.748	740.324	763.91	-0.0531431	0.916493	0.706682	1.51522e-05	0.459815	0.00511354	1.42912	1.5137e-30	B9J08_001356	orf19.1835	PEA2	Putative coiled-coil polarisome; predicted role in polarized morphogenesis, cell fusion, and low affinity Ca2+ influx; rat catheter biofilm induced	0	1546	0	939	Actin cables, exocytosis, and key regulators					B9J08_000384	1541	1546	1598	939	PHR2	Cell wall sythesis, remodeling and CWI signaling
B9J08_002607	76.9266	97.933	58.195	92.2178	123.557	125.3	136.369	73.0189	103.141	103.305	122.916	92.1613	127.127	135.071	149.582	0.524425	0.343925	0.426458	0.272397	0.45644	0.177302	0.809243	0.00448932	B9J08_002607	orf19.2571	SEC4	Small GTPase of Rab family; role in post-Golgi secretion; possible C-terminal palmitoylation; downregulated on adherence to polystyrene; localizes to the Spitzenkorper during hyphal growth; functional homolog of S. ce	0	0	0	939	Actin cables, exocytosis, and key regulators					B9J08_001426	1541	1546	1598	939	PGA54	Cell wall sythesis, remodeling and CWI signaling
B9J08_002223	10625.5	9880.48	10854.8	10913.8	11184.5	12861	8568.52	8023.43	8115.65	8272.76	7990.46	8391.9	6635.43	6611.63	6915.18	0.132113	0.403396	-0.338693	2.04099e-05	-0.338958	1.22719e-10	-0.650739	5.4533e-36	B9J08_002223	orf19.2622	YPT31	Protein required for resistance to toxic ergosterol analog	0	0	0	939	Actin cables, exocytosis, and key regulators					B9J08_004410	1541	1546	1598	939	CRH11	Cell wall sythesis, remodeling and CWI signaling
B9J08_005244	1760.77	1980.16	1894.11	1817.63	1592.74	1838.38	2375.55	2499.94	2544.14	2679.41	2351.8	2491.83	3178.17	3322.91	3059.64	-0.126089	0.54463	0.402004	2.46192e-05	0.424957	7.18725e-08	0.749828	8.15133e-27	B9J08_005244	orf19.4036	APM1	subunit; phosphorylated protein; Tn mutation affects filamentous growth; Spider biofilm repressed	0	0	0	939	Actin patch development					B9J08_003828	1541	1546	1598	939	KIP2	microtubule cytoskeleton
B9J08_000803	8658.52	8569.14	8229.05	8624.37	8667.68	9468.31	6285.7	6442.96	6732.8	7685.5	7690.91	8055.42	5613.45	5690.07	5724.12	0.0479545	0.787203	-0.382438	4.57933e-07	-0.111575	0.0376341	-0.593521	2.76065e-35	B9J08_000803	orf19.3873	ARC40	Protein similar to S. cerevisiae Arc40; involved in actin filament organization in S. cerevisiae; transposon mutation affects filamentous growth; rat catheter and Spider biofilm repressed	0	0	0	939	Actin patch development					B9J08_002008	1541	1546	1598	939	ASE1	microtubule cytoskeleton
B9J08_004734	4165.79	4133.49	4457.46	4295.WT-65310449	4070.11	3151.64	3451.05	3855.59	3991.93	3684.54	3839.54	3902.08	6698	6643.26	6614.42	-0.167692	0.486255	-0.170062	0.0775625	-0.150592	0.017305	0.632339	5.484e-33	B9J08_004734	orf19.7052	orf19.7052	Putative polyphosphatidylinositol phosphatase; possibly an essential gene, disruptants not obtained by UAU1 method	0	0	0	939	Actin patch development					B9J08_000447	1541	1546	1598	939	CRZ2	transcription factor
B9J08_002398	1702	1526.32	1456.26	1236.25	1386.12	1430.91	2533.74	2376.96	2428.58	2408.58	2194.28	2161.44	2025.09	2008.96	1990.96	-0.232875	0.206061	0.653178	4.41241e-11	0.538005	1.83318e-10	0.349801	1.54783e-05	B9J08_002398	orf19.1381	orf19.1381	Ortholog of S. cerevisiae/S. pombe Lsb5; predicted role in actin cortical patch localization, actin filament organization, endocytosis; flow model biofilm induced; Spider biofilm repressed	0	1546	0	0	Actin patches, endocytosis, and key regulators					B9J08_001458	1541	1546	1598	939	B9J08_001458	#N/A
B9J08_003854	11281.5	10259.1	10368.4	11104.9	10810.7	11503.7	8359.42	9315.68	7761.35	8068.94	8092.43	8518.84	7099.25	7031.37	7073.56	0.0431794	0.817067	-0.321772	0.000564988	-0.362633	3.06976e-11	-0.603058	2.9496e-31	B9J08_003854	orf19.1444	orf19.1444	have phosphatidylinositol-4,5-bisphosphate binding activity, role in actin cortical patch assembly, actin filament organization, endocytosis and actin cortical patch, mating projection tip localization	0	0	0	939	Actin patches, endocytosis, and key regulators					B9J08_004284	1541	1546	1598	939	B9J08_004284	#N/A
B9J08_004607	8673.48	7880.02	8010.13	8244.8	8299.08	8705.99	6660.26	5658.97	7047.96	7752.51	7999.56	8374.51	12326.4	12573.5	12527.3	0.0161664	0.940198	-0.337972	0.000628549	-0.0177753	0.804222	0.594166	6.86999e-32	B9J08_004607	orf19.4127	orf19.4127	have actin filament binding activity, role in actin cortical patch localization, actin filament bundle assembly, endocytosis and actin cortical patch, cytosol localization	0	0	0	939	Actin patches, endocytosis, and key regulators					B9J08_004940	1541	1546	1598	939	B9J08_004940	#N/A
B9J08_004879	3296.09	3291.5	3096.81	3490.91	3341.23	2495.49	3865.61	4533.9	4461.79	3759.92	3603.72	3692.54	7527.31	7338.27	7351.13	-0.0744336	0.812746	0.41416	9.72364e-06	0.199111	0.00158053	1.18454	5.74426e-113	B9J08_004879	orf19.5671	orf19.5671	have enzyme inhibitor activity and role in actin cortical patch assembly, negative regulation of catalytic activity, septin cytoskeleton organization	0	0	0	939	Actin patches, endocytosis, and key regulators					B9J08_005293	1541	1546	1598	939	B9J08_005293	#N/A
B9J08_003455	5223.53	5417.37	5653.23	5272.45	5414.7	5184.18	3409.23	2741.09	3486.73	4816.23	4591.6	4548.08	3105.67	3168.18	3262.01	-0.0607629	0.742929	-0.752677	1.42367e-13	-0.215354WT-792051	0.000213654	-0.786119	1.19096e-44	B9J08_003455	orf19.867	orf19.867	have superoxide-generating NADPH oxidase activity, role in apoptotic process, regulation of actin cytoskeleton organization and perinuclear endoplasmic reticulum, ribosome localization	0	1546	0	939	Actin patches, endocytosis, and key regulators					B9J08_001717	1541	1546	1598	939	orf19.1577	#N/A
B9J08_001550	614.345	678.365	660.929	705.666	754.84	668.588	440.017	404.486	360.993	789.211	765.722	661.649	227.438	262.448	218.374	0.102738	0.721618	-0.691217	2.73419e-06	0.19096	0.133616	-1.47878	1.11393e-26	B9J08_001550	orf19.867	orf19.867	have superoxide-generating NADPH oxidase activity, role in apoptotic process, regulation of actin cytoskeleton organization and perinuclear endoplasmic reticulum, ribosome localization	0	1546	0	939	Actin patches, endocytosis, and key regulators					B9J08_005291	1541	1546	1598	939	orf19.3108	#N/A
B9J08_004460	12526.2	11793.8	12621.4	12126	12566.5	15098.2	9769.48	8235.77	8872.02	9605.48	9145.87	9972.55	5404.88	5652.45	5844.11	0.0819535	0.688069	-0.453563	1.73596e-07	-0.354889	9.67356e-12	-1.14155	5.16341e-111	B9J08_004460	orf19.5956	PIN3	Putative SH3-domain-containing protein; predicted role in actin cytoskeleton organization; Spider biofilm repressed	0	0	0	939	Actin patches, endocytosis, and key regulators					B9J08_005563	1541	1546	1598	939	orf19.3701	#N/A
B9J08_005120	758.582	874.231	796.718	960.936	915.775	918.232	1250.96	1250.93	1337.97	1083.3	1279.24	1198.1	2186.98	1937.15	1888.58	0.178981	0.411864	0.665109	4.49989e-09	0.55902	9.96379e-08	1.29423	1.5498e-45	B9J08_005120	orf19.6648	SDA1	Predicted nuclear protein involved in actin cytoskeleton organization, passage through Start, 60S ribosome biogenesis; rat catheter biofilm induced; Hap43-induced	0	1546	0	939	Actin patches, endocytosis, and key regulators					B9J08_005292	1541	1546	1598	939	FGR12	#N/A
B9J08_001082	19101.3	16788.3	18409	19587.6	20716	20480.4	15424.2	16644.5	13087.4	12715.8	12766.9	12710.4	10380.7	10488.5	11048.3	0.1395	0.320743	-0.260478	0.0122579	-0.499561	2.15115e-21	-0.780167	1.37106e-46	B9J08_001082	orf19.3505	SLM2	have role in TOR signaling, actin filament bundle assembly, eisosome assembly, endosomal transport and establishment of protein localization to plasma membrane, <a href="#GOsection">more</a>	0	0	0	939	Actin patches, endocytosis, and key regulators					B9J08_000336	1541	1546	1598	939	orf19.2296	#N/A
B9J08_000561	788.498	873.037	846.599	760.462	722.653	899.102	1346.42	1657.34	1536.61	1241.52	1188.19	1157.23	1586.11	1737.11	1421.43	-0.0992903	0.731399	0.861114	1.90165e-13	0.524309	3.16558e-08	0.906805	2.1576e-20	B9J08_000561	orf19.6598	WAL1	Protein required for hyphal growth and for wild-type cell morphology, polarized budding, endocytosis, vacuole morphology; similar to Wiskott-Aldrich syndrome protein; localizes to cortical actin patches and hyphal tip	0	1546	0	939	Actin patches, endocytosis, and key regulators					B9J08_004477		1546	1598	939	XOG1	Cell wall sythesis, remodeling and CWI signaling
B9J08_004653	5356.02	5203.59	5043.57	5001.14	5014.96	5420.44	4472	4813.48	5045.3	5222.01	5057.77	5250.59	8883	9181.39	8330.21	-0.0395419	0.837946	-0.117994	0.197772	0.00122295	0.987844	0.745162	6.77064e-42	B9J08_004653	orf19.7292	ARP2	Component of the Arp2/3 complex; required for virulence, hyphal growth, cell wall/cytoskeleton organization, not for endocytosis; mutation confers hypersensitivity to cytochalasin D; regulated by Gcn2 and Gcn4; Spider	0	0	0	939	actin related					B9J08_004381		1546	1598	939	UAP1	Cell wall sythesis, remodeling and CWI signaling
B9J08_005344	51980	48507.9	52346.4	49363.2	49955.4	60769.7	41478.9	37762.3	35183.4	35598.3	37168.9	37680.9	31521.5	31330.4	32707.3	0.0416778	0.852994	-0.412103	1.13676e-06	-0.460509	4.74835e-24	-0.690954	1.35241e-55	B9J08_005344	orf19.1623	CAP1	AP-1 bZIP transcription factor; apoptotic, oxidative stress response/resistance, multidrug resistance; nuclear in oxidative stress; complements S. cerevisiae yap1 mutant; oralpharyngeal candidasis-, human neutrophil,	0	0	0	939	actin related					B9J08_000678		1546	1598	939	orf19.6025	Cell wall sythesis, remodeling and CWI signaling
B9J08_001311	16124.7	14943.1	15840.1	16098	17705	23757.3	14143.3	8097.41	12878.3	13318.9	13090.1	13296.4	9412.36	9265.17	9734.85	0.268376	0.177186	-0.412492	0.119178	-0.232474	9.53241e-07	-0.736802	5.66004e-54	B9J08_001311	orf19.953.1	COF1	Putative cofilin; macrophage-induced protein; protein present in exponential and stationary-phase yeast cells, but higher amounts in stationary phase	0	0	0	939	actin related					B9J08_001492		1546	1598	939	orf19.5356	Cell wall sythesis, remodeling and CWI signaling
B9J08_001703	344.033	443.087	379.653	545.288	532.645	448.594	829.124	1049.17	1158.42	511.87	506.232	576.443	1184.86	955.754	1025.48	0.366384	0.184626	1.38387	6.44714e-19	0.457968	0.00220586	1.42702	2.03545e-29	B9J08_001703	orf19.1842	BUD5	Predicted GTP/GDP exchange factor for Rsr1; rat catheter biofilm induced	0	1546	0	939	cell cycle					B9J08_000288		1546	1598	939	PKC1	Cell wall sythesis, remodeling and CWI signaling
B9J08_000480	47734	45538.8	46313.5	40134.8	37702.5	39891.4	30713	28088.3	30535.4	39488.5	39373.2	40783.1	29279.9	30284.1	29942.9	-0.268966	0.00555219	-0.638754	4.55587e-19	-0.214386	2.87422e-07	-0.654424	5.4993835WT-7978E-60	B9J08_000480	orf19.2340	CDC48	Putative microsomal ATPase; plasma membrane-localized; regulated by Gcn2 and Gcn4; induced by amino acid starvation (3-AT); macrophage/pseudohyphal-repressed; protein levels decrease in stationary phase yeast; Spider	0	1546	0	939	cell cycle					B9J08_001366		1546	1598	939	PGA6	Cell wall sythesis, remodeling and CWI signaling
B9J08_003381	505.365	449.059	512.671	546.624	576.253	565.286	824.578	734.993	829.901	749.192	688.33	731.205	717.076	778.794	788.707	0.17925	0.49859	0.709254	1.43707e-07	0.571566	2.0509e-06	0.625844	9.52464e-08	B9J08_003381	orf19.6851	CHL4	Protein described as having role in chromosome segregation; RNA abundance regulated by tyrosol and cell density	0	1546	0	939	cell cycle					B9J08_002123		1546	1598	939	OCH1	Cell wall sythesis, remodeling and CWI signaling
B9J08_001220	182.701	156.454	130.246	156.369	137.055	154.952	290.921	267.096	318.017	201.956	162.978	186.931	342.647	407.777	315.163	-0.0896928	0.881927	0.906147	2.68733e-05	0.242807	0.34019	1.17139	1.58228e-09	B9J08_001220	orf19.4105	CSM3	Putative subunit of a replication fork-pausing checkpoint complex	0	1546	0	939	cell cycle					B9J08_002262		1546	1598	939	KRE6	Cell wall sythesis, remodeling and CWI signaling
B9J08_002051	96.1583	134.956	142.716	100.237	166.127	194.168	275.465	209.449	237.797	201.025	118.364	173.889	284.049	284.674	279.167	0.271329	0.677481	0.954338	0.000110629	0.406833	0.169357	1.1683	1.59951e-08	B9J08_002051	orf19.926	EXO1	Putative exodeoxyribonuclease; cell-cycle regulated periodic mRNA expression	0	1546	0	939	cell cycle					B9J08_003879		1546	1598	939	CHS1	Cell wall sythesis, remodeling and CWI signaling
B9J08_003034	766.061	884.98	793.947	997.021	892.933	682.935	1182.77	1365.26	1257.74	1057.24	1108.98	981.605	1394.42	1461.84	1480.62	0.0535562	0.895885	0.643472	6.14853e-08	0.372631	0.00047315	0.813803	4.92063e-19	B9J08_003034	orf19.564	KAR3	Kinesin-like microtubule motor protein; required for nuclear fusion during mating; C-terminal motor domain; mutants are viable; null has high-frequency white-opaque switching phenotype	0	1546	0	939	cell cycle					B9J08_002574		1546	1598	939	orf19.7104	Cell wall sythesis, remodeling and CWI signaling
B9J08_001248	272.449	309.325	346.399	225.867	277.225	294.599	532.748	507.289	588.285	550.959	374.211	443.418	554.194	652.272	587.13	-0.240914	0.513623	0.817443	4.76974e-07	0.569596	0.00154647	0.938794	5.0447e-11	B9J08_001248	orf19.7634	MCD1	Alpha-kleisin cohesin complex subunit; for sister chromatid cohesion in mitosis and meiosis; repressed by alpha pheromone in SpiderM medium; periodic cell-cycle expression; Hap43-repressed; rat catheter and Spider bio	0	1546	0	939	cell cycle					B9J08_003016		1546	1598	939	BMT8	Cell wall sythesis, remodeling and CWI signaling
B9J08_001636	347.238	459.807	443.391	414.312	402.858	548.07	585.478	684.072	647.495	550.959	539.01	610.352	807.455	801.021	768.709	0.100989	0.813625	0.621188	0.000107634	0.451853	0.00254876	0.914488	1.18314e-12	B9J08_001636	orf19.5528	MOB1	Putative mitotic exit network component; periodic mRNA expression, peak at cell-cycle G2/M phase	0	1546	0	939	cell cycle					B9J08_004532		1546	1598	939	ACF2	Cell wall sythesis, remodeling and CWI signaling
B9J08_001681	1938.12	2331.28	1919.05	2198.52	2109.81	1755.16	2966.48	3274.32	3153.43	2533.29	2830.71	2731.8	3444.35	3368.22	3343.6	-0.0503936	0.876625	0.607073	5.66544e-09	0.395759	6.94073e-06	0.701901	1.41643e-19	B9J08_001681	orf19.6942	ORC3	Protein similar to S. cerevisiae Orc3p, which is a component of the origin recognition complex involved in DNA replication; mutation confers hypersensitivity to toxic ergosterol analog; induced under hydroxyurea treat	0	1546	0	939	cell cycle					B9J08_004935		1546	1598	939	IQG1	Cytokinesis
B9J08_002979	178.427	231.695	157.958	184.436	233.616	251.557	335.468	346.84	311.332	243.836	190.292	319.956	318.811	360.759	447.147	0.212958	0.670504	0.811024	0.000104063	0.416644	0.0997629	0.975248	7.17133e-07	B9J08_002979	orf19.2389	orf19.2389	have DNA replication origin binding, single-stranded DNA binding activity	0	1546	0	939	cell cycle					B9J08_005249		1546	1598	939	GIN4	Cytokinesis
B9J08_000628	382.496	462.196	311.759	343.478	347.829	328.077	603.66	653.327	771.646	508.1WT-51793211	478.918	539.926	721.048	868.556	767.909	-0.204848	0.58825	0.816102	2.9583e-06	0.409401	0.0143324	1.01563	4.17336e-12	B9J08_000628	orf19.3080	orf19.3080	have double-stranded DNA binding activity	0	1546	0	939	cell cycle					B9J08_001511		1546	1598	939	LMO1	GTPase and its regulators and effectors
B9J08_003179	8451.25	8952.51	8887.21	8326.33	8685.33	10467.8	5112.93	5170.89	4811.33	6265.29	5547.62	6065.26	3694.63	3580.23	3748.36	0.0384309	0.871776	-0.795239	1.56244e-25	-0.548312	8.04467e-22	-1.26725	3.62891e-141	B9J08_003179	orf19.5210	orf19.5210	Putative Xbp1 transcriptional repressor; binds to cyclin gene promoters in S. cerevisiae; Hap43-repressed; possibly essential, disruptants not obtained by UAU1 method	0	1546	0	939	cell cycle					B9J08_004729		1546	1598	939	BEM2	GTPase and its regulators and effectors
B9J08_004906	973.336	902.894	964.375	1196.16	1109.94	888.581	1358.24	1527.63	1427.73614WT-449	1093.54	1246.46	1105.07	1467.92	1519.12	1497.42	0.149326	0.608066	0.608238	1.99835e-08	0.28667	0.00462596	0.645548	2.21693e-14	B9J08_004906	orf19.6444	orf19.6444	have role in meiotic nuclear division, negative regulation of TOR signaling, negative regulation of small GTPase mediated signal transduction and positive regulation of autophagy, <a href="#GOsection">more</a>	0	1546	0	939	cell cycle					B9J08_004310		1546	1598	939	SFL2	transcription factor
B9J08_000534	298.091	269.913	209.225	346.151	305.258	268.774	328.195	468.858	400.148	420.664	348.718	224.317	603.853	556.526	598.329	0.222317	0.600672	0.628217	0.00268807	0.362845	0.138919	1.16526	3.16684e-14	B9J08_000534	orf19.7621	orf19.7621	Putative subunit of an alternative replication factor C complex; role in DNA replication, genome integrity, homologous recombination-mediated repair and telomere homeostasis;	0	1546	0	939	cell cycle					B9J08_005121		1546	1598	939	HMO1	transcription factor
B9J08_001693	841.919	605.512	570.866	662.899	731.997	556.678	1081.86	1061.66	1061.97	587.255	498.948	669.474	1444.08	1473.81	1485.42	-0.0698904	0.87917	0.672203	1.08547e-05	-0.19444	0.280328	1.11096	7.2946e-19	B9J08_001693	orf19.2365	POL2	DNA polymerase epsilon; transcript induced by interaction with macrophage; transcript is regulated by Tup1; periodic mRNA expression, peak at cell-cycle G1/S phase	0	1546	0	939	cell cycle					B9J08_003159		1546	1598	939	CPH1	transcription factor
B9J08_000736	1275.7	1257.6	958.832	1238.93	1108.9	895.276	2641.01	2607.54	2597.62	1433.24	1485.92	1436.33	2456.13	2102.15	2031.76	-0.12771	0.721444	1.17268	4.33332e-24	0.325973	0.00404852	0.902681	8.79876e-17	B9J08_000736	orf19.5163	SFI1	Putative centrin-binding protein; predicted role in spindle pole body duplication; induced by alpha pheromone in SpiderM medium; essential for growth	0	1546	0	939	cell cycle					B9J08_000634		1546	1598	939	orf19.3088	transcription factor
B9J08_004853	478.655	525.494	332.543	392.928	450.62	296.512	720.029	762.856	698.11	632.858	508.964	632.957	1657.62	1728.56	1693.4	-0.24907	0.573008	0.710981	4.20946e-05	0.416499	0.0192571	1.91275	6.03067e-51	B9J08_004853	orf19.4367	SMC1	Protein similar to chromosomal ATPases; RNA abundance regulated by tyrosol and cell density; cell-cycle regulated periodic mRNA expression	0	1546	0	939	cell cycle					B9J08_001409	1541		1598	939	PGA38	Cell wall sythesis, remodeling and CWI signaling
B9J08_001888	1049.19	939.918	976.845	1307.09	1244.91	1077.01	1473.69	1501.69	1711.37	1456.5	1317.48	1469.36	1525.52	1591.78	1495.02	0.269581	0.191011	0.664976	2.29288e-09	0.524561	1.60641e-08	0.623856	6.14817e-13	B9J08_001888	orf19.2600	SPC98	complex; periodic mRNA expression, peak at cell-cycle S/G2 phase	0	1546	0	939	cell cycle					B9J08_002040	1541		1598	939	orf19.4955	Cell wall sythesis, remodeling and CWI signaling
B9J08_000499	2291.77	2450.71	2700.53	2WT-.51469763616	2785.74	2857.04	1562.79	1634.28	1565.26	1813.88	1932.06	1745.85	1512.61	1690.09	1727	0.101393	0.637978	-0.639301	1.06367e-10	-0.430551	1.26935e-07	-0.607705	1.99242e-13	B9J08_000499	orf19.3589	SPO11	DNA endonuclease; required for genetic recombination between homologous chromosomes during the parasexual cycle; produced in mitotically dividing cells; similar to S. cerevisiae Spo11 which functions in recombination	0	1546	0	939	cell cycle					B9J08_000001	1541		1598	939	orf19.3701	#N/A
B9J08_004661	1759.7	1951.49	1916.28	1979.34	1880.35	1697.77	2860.11	3216.68	2946.2	2282.01	2035.86	2306.64	6463.61	6282.5	5968.89	-0.0399051	0.884306	0.686366	3.52059e-13	0.243663	0.00338427	1.7208	1.40219e-169	B9J08_004661	orf19.4545	SWI4	Putative component of the SBF transcription complex involved in G1/S cell-cycle progression; periodic mRNA expression, peak at cell-cycle G1/S phase; predicted, conserved MBF binding sites upstream of G1/S-regulated g	0	1546	0	939	cell cycle					B9J08_004176	1541		1598	939	LIP1	#N/A
B9J08_001034	458.355	418.007	329.772	477.127	446.466	493.55	227.282	215.214	292.232	343.418	369.659	323.434	231.411	221.413	327.161	0.208799	0.526908	-0.711906	0.000472219	-0.211474	0.247598	-0.644654	0.000795877	B9J08_001034	orf19.3699	TEP1	Putative protein phosphatase of the PTP family (tyrosine-specific), similar to <i>S. cerevisiae</i> Tep1p	0	1546	0	939	cell cycle					B9J08_001657	1541		1598	939	orf19.6606	#N/A
B9J08_002326	150.648	222.141	144.102	109.592	125.634	207.559	347.287	361.252	245.437	288.509	205.771	226.056	520.426	494.974	581.531	-0.248703	0.708575	0.887919	0.000272168	0.487668	0.0474511	1.61422	1.38403e-19	B9J08_002326	orf19.7017	YOX1	Putative homeodomain-containing transcription factor; transcriptional repressor; periodic mRNA expression, peak at cell-cycle G1/S phase	0	1546	0	939	cell cycle					B9J08_002152			1598	939	TMA19	Cell wall sythesis, remodeling and CWI signaling
B9J08_001868	260.696	254.387	263.263	392.928	482.807	430.421	533.658	538.034	536.714	525.83	529.905	586.877	884.923	922.413	780.708	0.724135	0.000767643	1.05345	2.85618e-12	1.08658	6.85826e-15	1.72099	3.56354e-42	B9J08_001868	orf19.4192	CDC14	tem1 mutant phenotypes	1541	1546	1598	939	cell cycle & Cytokinesis					B9J08_002596			1598	939	SCW4	Cell wall sythesis, remodeling and CWI signaling
B9J08_004370	183.769	176.757	206.454	304.72	253.344	309.903	414.562	377.585	412.563	447.654	386.958	526.015	736.939	797.601	700.717	0.590501	0.0395224	1.09397	6.99883e-10	1.27145	1.73605e-13	1.96641	6.40033e-46	B9J08_004370	orf19.122	CDC20	Activator of anaphase-promoting complex/cyclosome; induced under Cdc5 depletion; member of conserved Mcm1 regulon; mRNA expression peaks at cell-cycle G2/M phase; mRNA binds She3 and is localized to buds of yeast cell	1541	1546	1598	939	cell cycle & Cytokinesis					B9J08_001520			1598	939	RBR1	Cell wall sythesis, remodeling and CWI signaling
B9J08_003424	352.58	337.988	272.962	451.733	597.019	539.461	528.203	520.74	419.248	961.386	836.74	1067.68	1187.84	1100.23	1187.86	0.696313	0.00303534	0.612187	0.000670246	1.57979	4.0861e-31	1.83691	7.49707e-54	B9J08_003424	orf19.6010	CDC5	Polo-like kinase; member of conserved Mcm1 regulon; depletion causes defects in spindle elongation and Cdc35-dependent filamentation; virulence-group-correlated expression; likely essential (UAU1 method); Spider biofi	1541	1546	1598	939	cell cycle & Cytokinesis					B9J08_000117			1598	939	PGA31	Cell wall sythesis, remodeling and CWI signaling
B9J08_003855	352.58	445.476	433.692	749.771	614.67	667.631	1170.96	984.795	929.222	985.583	959.656	1018.12	1958.55	1986.74	1715.8	0.699913	0.000565334	1.32981	6.16327e-20	1.27473	2.83179e-27	2.18766	3.68017e-93	B9J08_003855	orf19.1445	ESC4	Protein similar to S. cerevisiae Esc4; a protein that represses transposition; transposon mutation affects filamentation; rat catheter biofilm repressed	1541	1546	1598	939	cell cycle & Cytokinesis					B9J08_002209			1598	939	HCA4	Cell wall sythesis, remodeling and CWI signaling
B9J08_004946	73.7214	102.71	141.331	175.08	281.378	238.166	410.925	WT-.54455765528	400.148	165.66	192.113	174.759	1291.13	1219.06	1170.26	1.10204	0.00496099	2.02348	5.22754e-19	0.753716	0.00660326	3.51982	5.35456e-109	B9J08_004946	orf19.6028	HGC1	Hypha-specific G1 cyclin-related protein involved in regulation of morphogenesis, biofilm formation; Cdc28-Hgc1 maintains Cdc11 S394 phosphorylation during hyphal growth; required for virulence in mice; regulated by N	1541	1546	1598	939	cell cycle & Cytokinesis					B9J08_002564			1598	939	GPI2	Cell wall sythesis, remodeling and CWI signaling
B9J08_001462	166.674	206.615	123.318	129.639	176.51	231.471	375.469	428.506	336.163	228.015	259.49	245.184	635.635	437.698	527.138	0.0866587	0.903385	1.20288	5.27127e-08	0.56637	0.0150858	1.67468	1.97607e-17	B9J08_001462	orf19.3207	CCN1	G1 cyclin; required for hyphal growth maintenance (not initiation); cell-cycle regulated transcription (G1/S); Cdc28p-Ccn1p initiates Cdc11p S394 phosphorylation on hyphal induction; expression in S. cerevisiae inhibi	0	1546	0	939	cell cycle regulated					B9J08_000274			1598	939	ENO1	Cell wall sythesis, remodeling and CWI signaling
B9J08_000422	377.154	272.301	313.145	251.26	226.348	342.424	518.202	524.583	508.064	443.001	390.6	499.062	581.01	573.623	755.111	-0.258659	0.539468	0.694275	4.27169e-05	0.478517	0.0062139	0.975168	1.048e-09	B9J08_000422	orf19.1960	CLN3	G1 cyclin; depletion abolishes budding and causes hyphal growth defects; farnesol regulated, functional in S. cerevisiae; possibly essential (UAU1 method); other biofilm induced; Spider biofilm induced	0	1546	0	939	cell cycle regulated					B9J08_000500			1598	939	orf19.3586	Cell wall sythesis, remodeling and CWI signaling
B9J08_004532	792.772	734.497	723.281	828.623	794.295	715.456	1158.23	1082.79	1176.57	1411.83	1302	1283.3	2365.75	2263.72	2530.1	0.0334004	0.921075	0.60827	1.1768e-07	0.836933	6.84144e-19	1.6565	1.45828e-89	B9J08_004532	orf19.3417	ACF2	Putative endo-1,3-beta-glucanase; fungal-specific (no human or murine homolog)	0	1546	1598	939	Cell wall sythesis, remodeling and CWI signaling					B9J08_004083			1598	939	INN1	Cytokinesis
B9J08_002512	8096.53	7258.98	7372.76	7329.31	7606.54	8212.44	6454.8	WT-6.40635187065	5788.3	6107.08	5762.49	6218.28	3826.72	3929.87	4261.9	0.00223324	0.99487	-0.413012	0.000223267	-0.321614	9.58673e-08	-0.932838	1.63376e-51	B9J08_002512	orf19.5013	AGM1	biosynthesis	0	0	0	939	Cell wall sythesis, remodeling and CWI signaling					B9J08_002877			1598	939	orf19.4715	cytoskeleton
B9J08_003714	345.101	461.002	322.844	348.824	334.331	381.64	480.928	574.544	546.264	525.83	449.782	505.149	578.03	708.694	586.331	-0.108489	0.80506	0.509637	0.00503858	0.399435	0.0189117	0.717806	4.57937e-06	B9J08_003714	orf19.1221	ALG2	Putative mannosyltransferase involved in cell wall mannan biosynthesis; transcription is elevated in chk1, nik1, and sln1 homozygous null mutants	0	0	0	939	Cell wall sythesis, remodeling and CWI signaling					B9J08_000181			1598	939	CAS4	RAM pathway
B9J08_001793	1050.26	987.69	1217.94	1149.38	1063.21	845.538	1679.16	1458.46	1799.23	1744.08	1647.99	1613.69	1585.11	1691.8	1525.42	-0.110943	0.744236	0.605265	1.03523e-06	0.62874	3.09298e-11	0.547363	1.4024e-08	B9J08_001793	orf19.1843	ALG6	Putative glucosyltransferase involved in cell wall mannan biosynthesis; transcription is elevated in chk1, nik1, and sln1 homozygous null mutants; repressed by nitric oxide; possibly essential gene, disruptants not ob	0	1546	1598	0	Cell wall sythesis, remodeling and CWI signaling					B9J08_000939			1598	939	ZCF5	transcription factor
B9J08_000900	526.734	536.243	429.53WT-1363787	414.312	516.032	266.861	599.115	702.327	761.141	622.62	766.633	745.985	799.51	848.039	868.697	-0.337526	0.418013	0.470441	0.00297198	0.524609	0.00016532	0.74019	7.70622e-10	B9J08_000900	orf19.1659	ALG8	Putative glucosyltransferase involved in cell wall mannan biosynthesis; transcription is elevated in nik1 and sln1 homozygous null mutants, but not in the chk1 null mutant; possibly an essential gene, disruptants not	0	0	0	939	Cell wall sythesis, remodeling and CWI signaling					B9J08_001789			1598	939	UME7	transcription factor
B9J08_000735	3209.55	3228.21	3469.53	3811.67	3962.13	3220.51	4662.91	5085.38	5237.26	3390.44	3605.54	3617.77	5242.99	4963.42	5109	0.128886	0.553987	0.601819	1.83556e-12	0.10745	0.120622	0.615034	1.67305e-26	B9J08_000735	orf19.5162	BCK1	Ortholog of S. cerevisiae Bck1; MAP kinase kinase kinase of cell integrity pathway; mutant is hypersensitive to caspofungin	0	1546	0	939	Cell wall sythesis, remodeling and CWI signaling					B9J08_001356		1546		939	PEA2	Actin cables, exocytosis, and key regulators
B9J08_001665	129.279	161.231	128.86	247.251	177.548	83.2148	101.822	107.607	141.341	218.708	139.305	201.712	291.002	229.107	256.77	0.262499	0.742822	-0.251021	0.415811	0.426436	0.105616	0.878008	1.94899e-05	B9J08_001665	orf19.7339	BGL22	Putative glucanase; induced during cell wall regeneration	0	0	0	939	Cell wall sythesis, remodeling and CWI signaling					B9J08_001314		1546		939	orf19.949	Actin cables, exocytosis, and key regulators
B9J08_003016	8179.87	7269.73	7095.64	6540.78	7858.8WT-2744573	6903	4865.65	5420.69	4682.4	4292.27	4214.66	4733.27	2954.71	3270.76	3149.23	-0.104739	0.618208	-0.585673	3.02292e-10	-0.760026	1.93924e-29	-1.27945	2.7412e-83	B9J08_003016	orf19.860	BMT8	Putative beta-mannosyltransferase, member of a 9-gene family including characterized BMT genes with roles in beta-1,2-mannosylation of cell wall phosphopeptidomannan; transposon insertion in promoter region causes dec	0	1546	1598	939	Cell wall sythesis, remodeling and CWI signaling					B9J08_000561		1546		939	WAL1	Actin patches, endocytosis, and key regulators
B9J08_004985	20006.3	19440.9	22322	20WT-.3527698238	23492.4	28272	23963.7	22657	20552.7	14751.2	16011	15686.6	8302.98	8332.4967WT-2005	8571.79	0.200049	0.294289	0.12653	0.196754WT-58658	-0.403033	2.42057e-12	-1.3064	2.26066e-128	B9J08_004985	orf19.4457	BNI4	Protein required for wild-type cell wall chitin distribution, morphology, hyphal growth; not essential; similar to S. cerevisiae Bni4p (targeting subunit for Glc7p phosphatase, involved in bud-neck localization of chi	0	0	0	939	Cell wall sythesis, remodeling and CWI signaling					B9J08_005120		1546		939	SDA1	Actin patches, endocytosis, and key regulators
B9J08_004841	34.1896	16.7203	30.4831	62.815	37.3786	25.8253	20.0008	34.5879	45.8404	28.8509	30.9567	76.5113	133.086	106.86	111.187	0.620361	0.564342	0.322391	0.633511	0.766532	0.193126	2.10152	3.98323e-09	B9J08_004841	orf19.7503	CDA2	Putative chitin deacetylase; transcription is positively regulated by Tbf1p	0	0	0	939	Cell wall sythesis, remodeling and CWI signaling					B9J08_003455		1546		939	orf19.867	Actin patches, endocytosis, and key regulators
B9J08_003879	1321.64	1528.71	1389.75	1459.45	1684.11	1232.92	2379.19	2155.98	2158.3168WT-0384	2601.23	2366.36	2788.32	4094.88	3988.01	3984.33	0.0241542	0.951998	0.663497	1.11438e-10	0.878806	3.51924e-25	1.4956	1.09445e-105	B9J08_003879	orf19.5188	CHS1	Chitin synthase; essential; for primary septum synthesis in yeast and hyphae; 1 of several chitin synthases; enzymatically activated by proteolytic processing; complements defects of S. cerevisiae chs1 or chs2; Spider	0	1546	1598	939	Cell wall sythesis, remodeling and CWI signaling					B9J08_001550		1546		939	orf19.867	Actin patches, endocytosis, and key regulators
B9J08_005077	4095.28	3627.1	3760.51	4072.28	3981.86	3392.68	5887.51	5999.08	6738.53	4517.49	4892.97	4861.08	6872.8	6927.93	6735.2	-0.0259332	0.927919	0.70266	2.8994e-15	0.321591	1.29586e-06	0.825245	6.95927e-45	B9J08_005077	orf19.7298	CHS2	Chitin synthase; nonessential; required for wild-type chitin deposition in hyphae; transcript regulated during dimorphic transition; Chs1 and Chs2, but not Chs3, are inhibited by the protoberberine HWY-289; flow model	0	1546	0	939	Cell wall sythesis, remodeling and CWI signaling					B9J08_002326		1546		939	YOX1	cell cycle
B9J08_004541	643.192	536.243	529.298	437.032	534.721	WT-.332745005154	860.034	846.443	961.693	773.39	700.167	832.93	1879.1	1603.75	1675.8	-0.261432	0.333287	0.648305	2.05229e-06	0.440991	0.000686043	1.5812593938WT-	1.70456e-51	B9J08_004541	orf19.5155	CHS6	Protein with tetratricopeptide repeats (TPRs); ortholog of S. cerevisiae Chs6, which has role in localizing chitin synthase; Cyr1-regulated in hyphae; possibly essential, disruptants not obtained by UAU1 method; flow	0	1546	0	939	Cell wall sythesis, remodeling and CWI signaling					B9J08_001034		1546		939	TEP1	cell cycle
B9J08_002856	2916.8	2653.75	2854.33	2910.87	2781.59	2931.65	4645.64	3625.97	4579.26	2987.46	2742.4	3010.02	4931.14	5483.19	5264.98	0.0105249	0.969115	0.614203	1.34484e-08	0.0608314	0.456996	0.8827	2.42045e-43	B9J08_002856	orf19.5384	CHS8	Chitin synthase required for synthesis of long-chitin fibrils; nonessential; 8 or 9 membrane spanning regions; mRNA present in yeast and hyphae; induced during cell wall regeneration; flow model biofilm repressed	0	1546	0	939	Cell wall sythesis, remodeling and CWI signaling					B9J08_004661		1546		939	SWI4	cell cycle
B9J08_002761	7152.04085937WT-	7435.74	6915.51	6400.45	6478.95	7890.1	4513.82	5300.6	4412.13	6336.95	6385.27	6844.28	5822.02	5562.69	6368.05	-0.0754483	0.72377	-0.590763	1.97313e-10	-0.128231	0.0306588	-0.289943566508WT-	9.39583e-07	B9J08_002761	orf19.7586	CHT3	Major chitinase; secreted; functional homolog of S. cerevisiae Cts1p; 4 N-glycosylation motifs; possible O-mannosylation; putative signal peptide; hyphal-repressed; farnesol upregulated in biofilm; regulated by Efg1p,	0	1546	0	0	Cell wall sythesis, remodeling and CWI signaling					B9J08_000499		1546		939	SPO11	cell cycle
B9J08_003232	4927.58	5247.77	5412.14	4874.18	5573.56	4656.2	4642	4772.17	4628.92	3586.82	3636.5	3641.24	2819.64	3040.8	2928.45	-0.0676196	0.773668	-0.145413	0.0936456	-0.512745	3.91317e-19	-0.839763	1.56626e-44	B9J08_003232	orf19.6053	CIS2	Putative role in regulation of biogenesis of the cell wall; upregulated in biofilm; Gcn4p-regulated	0	0	0	939	Cell wall sythesis, remodeling and CWI signaling					B9J08_001888		1546		939	SPC98	cell cycle
B9J08_004410	1653.92	2190.35	1999.42	3633.91	3589.38	4425.69	3961.07	3461.67	3591.78	3878.12	3823.15	4082.05	5236.04	5018.99	6290.46	0.970182	4.51231e-12	0.919949	2.35206e-16	1.02012	4.22148e-32	1.48845	6.36693e-57	B9J08_004410	orf19.2706	CRH11	GPI-anchored cell wall transglycosylase, putative ortholog of S. cerevisiae Crh1p; predicted glycosyl hydrolase domain; similar to Csf4p and to antigenic A. fumigatus Aspf9; predicted Kex2p substrate; caspofungin-indu	1541	1546	1598	939	Cell wall sythesis, remodeling and CWI signaling					B9J08_004853		1546		939	SMC1	cell cycle
B9J08_003500	41743.4	36961.3	38180.1	31827.2	30644.2	39909.6	20943.6	17756.1	21292.8	27380.4	25239.6909201WT-	29768.1	16995.3	16919.7	18021.9	-0.216797	0.206853	-0.957204	2.1722e-27	-0.496578	1.47422e-15	-1.18385	4.20125e-116	B9J08_003500	orf19.2531	CSP37	Hyphal cell wall protein; role in progression of mouse systemic infection; predicted P-loop, divalent cation binding, N-glycosylation sites; expressed in yeast and hyphae; hyphal downregulated; stationary-phase enrich	0	1546	0	939	Cell wall sythesis, remodeling and CWI signaling					B9J08_000736		1546		939	SFI1	cell cycle
B9J08_004200	12658.7	11975.3	13174.2	24956.3	23914	29425.5	26571.1	26816.2	28191.8	20462.7	20455.1	21075.4	9633.84	8804.39	9257.3	1.02528	2.59953e-25	1.11455	4.51833e-55	0.721525	4.15285e-53	-0.462444	4.13596e-18	B9J08_004200	YKL096W	CWP1	Ortholog(s) have structural constituent of cell wall activity, role in ascospore-type prospore membrane formation, fungal-type cell wall organization and cellular birth scar, fungal-type cell wall, prospore membrane localization	1541	1546	1598	0	Cell wall sythesis, remodeling and CWI signaling					B9J08_004906		1546		939	orf19.6444	cell cycle
B9J08_000589	3453.15	3218.65	3274.16	3257.02	3505.28	3738.93	2395.55	2618.11	2759.97	2640.32	2599.45	2839.61	2415.41	2105.56	1954.97	0.0541415	0.792908	-0.350585	0.000175437	-0.291915	1.74423e-05	-0.632177	2.81911e-15	B9J08_000589	orf19.5073	DPM1	Dolichol-phosphate mannose synthase catalytic subunit; filament induced; Tup1-regulated; flow model and rat catheter biofilm repressed	0	0	0	939	Cell wall sythesis, remodeling and CWI signaling					B9J08_002979		1546		939	orf19.2389	cell cycle
B9J08_005070	3775.82	3309.42	3253.38	5280.47	4914.25	4823.59	3142.85	3587.54	2890.81	5146.62	5003.14	5260.15	5678.01	5411.38	5914.5	0.516247	1.79675e-05	-0.0982263	0.426366	0.583828	3.63671e-18	0.7042	1.33675e-25	B9J08_005070	orf19.3629	DSE1	Essential cell wall protein involved in cell wall integrity and rigidity; periodic mRNA expression peaks at M/G1 phase; Ace2p-induced; required for virulence in a mouse model of infection	0	0	0	939	Cell wall sythesis, remodeling and CWI signaling					B9J08_001693		1546		939	POL2	cell cycle
B9J08_000737	1611.19	1490.49	1493.67	1345.84	1319.67	1191.79	2352.82	2195.37	2560.37	2054.93	1878.34	2195.35	2062.83	1834.57	1719	-0.274285	0.107295	0.634282	2.10239e-10	0.423354	5.65022e-07	0.276537	0.00179803	B9J08_000737	orf19.5164	ECM39	Putative mannosyltransferase similar to S. cerevisiae Ecm39p, which has a role in Calcofluor white resistance; predicted Kex2p substrate; has HKEXRF motif	0	1546	0	0	Cell wall sythesis, remodeling and CWI signaling					B9J08_001681		1546		939	ORC3	cell cycle
B9J08_002109	29787.7	29732.2	28820.4	28135.8	27946.7	27526.9	27369.3	27954.7	26114.7	25756.4	26351.4	28870	55536.6	55330.3	55141.5	-0.10231	0.43513	-0.112131	0.148754	-0.117507	0.030589	0.896876	4.16379e-128	B9J08_002109	orf19.3066	ENG1	Endo-1,3-beta-glucanase; ortholog of S. cerevisiae Dse4 needed for cell separation; caspofungin, fluconazole repressed; repressed by alpha pheromone in SpiderM medium; flow model biofilm induced; rat catheter biofilm	0	0	0	939	Cell wall sythesis, remodeling and CWI signaling					B9J08_001636		1546		939	MOB1	cell cycle
B9J08_000274	448752	407980	458393	391809	408402	559639	342028	184845	276185	216459	214202	225058	103246	109706	118066	0.0215204	0.950584	-0.706191	0.0118009	-0.995946	4.35629e-96	-2.00383	1.85794e-296	B9J08_000274	orf19.395	ENO1	Enolase; glycolysis and gluconeogenesis; major cell-surface antigen; binds host plasmin/plasminogen; immunoprotective; Hap43, phagocytosis induced; farnesol-repressed; flow model biofilm induced; Spider biofilm repres	0	0	1598	939	Cell wall sythesis, remodeling and CWI signaling					B9J08_001248		1546		939	MCD1	cell cycle
B9J08_000054	157.059	177.951	288.204	184.436	237.769	231.471	300.921	305.527	349.533	324.805	264.042	306.915	442.958	415.471	311.163	0.0438582	0.953332	0.624413	0.011264	0.532897	0.0260313	0.895487	6.54447e-05	B9J08_000054	orf19.2952	EXG2	GPI-anchored cell wall protein, similar to S. cerevisiae exo-1,3-beta-glucosidase Exg2p; predicted Kex2p substrate; induced during cell wall regeneration; possibly an essential gene, disruptants not obtained by UAU1 m	0	0	0	939	Cell wall sythesis, remodeling and CWI signaling					B9J08_003034		1546		939	KAR3	cell cycle
B9J08_001176	3412.55	3538.72	3563.75	3397.36	3588.34	3533.28	6459.35	7077.07	6278.22	5157.79	5201.63	4947.15	5640.27	5318.2	5258.58	-0.0230105	0.914788	0.919171	2.86751e-29	0.549673	1.97995e-23	0.6118	6.30057e-28	B9J08_001176	orf19.2573	FRS1	Phenylalanyl-tRNA synthetase; possible role in early cell wall biosynthesis; downregulated by phagocytosis by macrophages; possibly essential gene, disruptants not obtained by UAU1 method; protein present in exponenti	0	1546	0	939	Cell wall sythesis, remodeling and CWI signaling					B9J08_002051		1546		939	EXO1	cell cycle
B9J08_002632	3194.59	3469.46	3247.84	2940.28	3047.39	2676.26	4962.92	4042.94	5029.07	4094.03	3997.05	3816.87	6383.16	6880.06	6652.81	-0.216414	0.17421	0.506756	7.84174e-07	0.272704	1.88165e-05	0.993601	4.47218e-69	B9J08_002632	orf19.1618	GFA1	Glucosamine-6-phosphate synthase, homotetrameric enzyme of chitin/hexosamine biosynthesis; inhibited by UDP-GlcNAc, FMDP, N-acyl peptide, kanosamine-6-P; functional homolog of S. cerevisiae Gfa1p; Cagrowth-phase regul	0	0	0	939	Cell wall sythesis, remodeling and CWI signaling					B9J08_001220		1546		939	CSM3	cell cycle
B9J08_005328	1448.79	1422.42	1413.31	1746.79	1697.61	1996.2	1982.81	1676.55	2374.15	1356.92	1324.76	1347.64	2548.5	2237.22	2392.52	0.320375	0.0288075	0.498797	9.55709e-05	-0.0801574	0.378454	0.731308	3.23966e-22	B9J08_005328	orf19.837	GNA1	Glucosamine-6-phosphate acetyltransferase; enzyme of UDP-GlcNAc biosynthesis; required for viability in absence of GlcNAc supplementation; required for persistent infection and wild-type virulence in mouse systemic in	0	0	0	939	Cell wall sythesis, remodeling and CWI signaling					B9J08_003381		1546		939	CHL4	cell cycle
B9J08_002468	210.48	180.34	148.259	208.492	191.046	270.687	230.009	300.723	257.852	251.282	223.07	234.751	284.049	297.497575WT-739	363.957	0.290474	0.522685	0.557338	0.0158201	0.405909	0.0636628	0.798788	5.07181e-05	B9J08_002468	orf19.3557	GPI19	Subunit of GPI-GlcNAc transferase; role in synthesis of N-acetylglucosaminyl phosphatidylinositol (GlcNAc-PI), the first intermediate in GPI anchor synthesis; complements S. cerevisiae gpi19 mutant; flow model biofilm	0	0	0	939	Cell wall sythesis, remodeling and CWI signaling					B9J08_000480		1546		939	CDC48	cell cycle
B9J08_002564	2194.55	1995.68	2345.81	2626.2	2525.13	1878.55	1617.34	1639.08	1585.31	1245.24	1396.69	1505.01	965.371	981.4	927.89	0.0849021	0.797256	-0.428077	2.39443e-05	-0.648361	1.51994e-12	-1.19888	7.34851e-45	B9J08_002564	orf19.538	GPI2	that catalyzes the first step in GPI anchor biosynthesis	0	0	1598	939	Cell wall sythesis, remodeling and CWI signaling					B9J08_001703		1546		939	BUD5	cell cycle
B9J08_000964	42625.9	41878.3	44753.4	32587.6	32571.3	30058.7	35245.9	31434.6	34155.8	25696.8	28209.7	27483.2	31201.7	30972.2	32014.6	-0.463182	1.90093e-06	-0.353039	4.80338e-06	-0.659188	7.35063e-44	-0.469943	8.06254e-30	B9J08_000964	orf19.2929	GSC1	Essential beta-1,3-glucan synthase subunit; gsc1 allele determines resistance/sensitivity to echinocandins; 16 predicted membrane-spanning regions; mRNA abundance declines after yeast-to-hypha transition; Spider biofi	0	0	1598	0	Cell wall sythesis, remodeling and CWI signaling					B9J08_000534		1546		939	orf19.7621	cell cycle
B9J08_001020	417.754	420.395	389.352	425.004	482.807	483.028	539.112	655.249	510.929	416.942	419.736	419.943	749.851	607.818	595.13	0.157119	0.601386	0.479904	0.00287092	0.0428298	0.802394	0.657WT-353399849	1.15255e-06	B9J08_001020	orf19.3269	GSL2	Protein similar to beta-1,3-glucan synthase; 16 predicted membrane-spanning regions; transcript regulated by Nrg1; very low gene expression in yeast-form and hyphal cells	0	0	0	939	Cell wall sythesis, remodeling and CWI signaling					B9J08_000628		1546		939	orf19.3080	cell cycle
B9J08_002209	1369.72	1362.7	1270.59	1300.4	1330.05	1340.04	1706.431WT-00947	2202.1	1985.46	2075.4	1836.46	2067.54	2697.48	2744.16	2755.67	-0.0356689	0.888168	0.562467	1.25405e-06	0.58643	1.62594e-12	1.02038	1.03419e-48	B9J08_002209	orf19.2712	HCA4	Putative role in regulation of cell wall biogenesis; Hap43p-induced gene; possibly an essential gene, disruptants not obtained by UAU1 method; flow model and rat catheter biofilm induced	0	0	1598	939	Cell wall sythesis, remodeling and CWI signaling					B9J08_003179		1546		939	orf19.5210	cell cycle
B9J08_005473	6739.63	6842.17	7291.01	5642.66	6231.84	8534.77	6660.26	5148.79	5942.06	4567.74	4916.65	5099.3	4317.35	4162.4	4603.45	-0.0594365	0.852227	-0.228434	0.0328717	-0.509086	8.3599e-18	-0.687427	1.35159e-33	B9J08_005473	orf19.4377	KRE1	Cell wall glycoprotein; beta glucan synthesis; increases glucan content in S. cerevisiae kre1, complements killer toxin sensitivity; caspofungin induced; Spider/rat catheter/flow model biofilm induced; Bcr1-repressed	0	0	0	939	Cell wall sythesis, remodeling and CWI signaling					B9J08_000422		1546		939	CLN3	cell cycle regulated
B9J08_002262	97.2267	134.956	163.5	171.071	159.897	87.0407	399.107	442.917	457.449	281.063	210.323	265.181	600.874	498.394	602.329	0.0603734	0.948375	1.71887	2.01469e-16	0.941321	8.69249e-05	2.08977	1.22169e-29	B9J08_002262	orf19.7363	KRE6	Essential beta-1,6-glucan synthase subunit; change in mRNA length, not abundance, at yeast-hypha transition; alkaline induced by Rim101, on cell wall regeneration; Spider biofilm induced; Bcr1-repressed in RPMI a/a bi	0	1546	1598	939	Cell wall sythesis, remodeling and CWI signaling					B9J08_001462		1546		939	CCN1	cell cycle regulated
B9J08_003123	4170.07	4092.88	4335.53	4266.07	4546.69	3923.53	3214.67	3400.18	3021.64	2929.76	3053.78	3246.51	2558.43	2354.33	2677.28	-0.00630737	0.982261	-0.381348	1.40875e-05	-0.440627	2.55314e-12	-0.744778	8.403194214WT-3E-31	B9J08_003123	orf19.4494	KTR2	Mannosyltransferase; transcription elevated in chk1, nik1, and sln1 homozygous null mutants; fungal-specific (no human or murine homolog); possibly an essential gene, disruptants not obtained by UAU1 method	0	0	0	939	Cell wall sythesis, remodeling and CWI signaling					B9J08_000374		1546		939	SMI1B	Cell wall sythesis, remodeling and CWI signaling
B9J08_004046	2421.05	2573.73	2812.76	2718.42	2700.6	2428.53	1606.43	1549.73	1822.15	2509.1	2357.26	2687.46	1836.39	1911.51	1897.38	-0.0146235	0.961454	-0.644WT-542823139	6.15241e-10	-0.0396919	0.680428	-0.481115	9.6439e-11	B9J08_004046	orf19.5244	MCD4	Protein of major facilitator superfamily; has phosphodiesterase/nucleotide pyrophosphatase domain; similar to S. cerevisiae Mcd4p, which acts in GPI anchor biosynthesis; possibly an essential gene, disruptants not obt	0	1546	0	0	Cell wall sythesis, remodeling and CWI signaling					B9J08_000749		1546		939	orf19.2529	Cell wall sythesis, remodeling and CWI signaling
B9J08_000881	1774.65	1596.79	1824.83	1514.24	1632.2	1922.55	2435.55	2649.82	2610.04	2040.97	2209.76	2258.82	3194.07	3251.96	3224.42	-0.0611262	0.825988	0.571511	3.68728e-09	0.333107	5.46201e-05	0.882437	5.17903e-36	B9J08_000881	orf19.6889	MKK2	Ortholog of S. cerevisiae Mkk2; MAP kinase kinase involved in signal transduction; macrophage-downregulated; mutants are viable and hypersensitive to caspofungin	0	0	0	939	Cell wall sythesis, remodeling and CWI signaling					B9J08_001176		1546		939	FRS1	Cell wall sythesis, remodeling and CWI signaling
B9J08_000963	1034.24	1097.57	1004.56	1102.6	1267.76	1151.62	1751.89	1677.51	1800.19	1051.66	1226.43	1102.46	1211.68	1219.06	1362.24	0.144363	0.513623	0.742436	1.53332e-13	0.115662	0.291659	0.260611	0.00489079	B9J08_000963	orf19.2927	MNN11	have alpha-1,6-mannosyltransferase activity, role in cell wall mannoprotein biosynthetic process, protein N-linked glycosylation and alpha-1,6-mannosyltransferase complex, endoplasmic reticulum localization	0	1546	0	0	Cell wall sythesis, remodeling and CWI signaling					B9J08_003500		1546		939	CSP37	Cell wall sythesis, remodeling and CWI signaling
B9J08_001669	4951.08	5048.33	4873.14	5233.69	5061.68	6176.07	7587.57	7741.93	7137.73	4242.01	WT-1.8622528903	4211.6	5148.64	5121.57	5122.59	0.12245	0.490673	0.600517	6.90443e-15	-0.162288	0.01WT-24120639932	0.0365639	0.504012	B9J08_001669	orf19.6996	MNN14	Predicted alpha-1,3-mannosyltransferase activity with a role in protein glycosylation; Hap43-repressed; Spider biofilm induced	0	1546	0	0	Cell wall sythesis, remodeling and CWI signaling					B9J08_002856		1546		939	CHS8	Cell wall sythesis, remodeling and CWI signaling
B9J08_001907	6405.21	6052.74	6247.65	6113.1	6156.05	8078.53	5727.5	5817.49	5188.56	5078.68	5075.07	5407.09	3540.69	3863.19	3901.14	0.0953723	0.688962	-0.155374	0.0839608	-0.257517	4.02WT-729645812E-06	-0.739952	1.00538WT-127173E-37	B9J08_001907	orf19.1665	MNT1	Alpha-1,2-mannosyl transferase; predicted type II Golgi membrane protein; adds 2nd mannose during cell-wall mannoprotein biosynthesis; required for wild-type virulence and adherence to epithelial cells; Hap43-induced	0	0	0	939	Cell wall sythesis, remodeling and CWI signaling					B9J08_004541		1546		939	CHS6	Cell wall sythesis, remodeling and CWI signaling
B9J08_001908	5200.03	4858.43	5078.21	3882.5	4359.8	4785.33	4226.53	3660.55	4356.74	3625.9	3627.39	3848.17	2708.4	2291.07	2494.1	-0.241113	0.0963613	-0.300784	0.00151991	-0.439243	4.64115e-14	-1.02779	2.54217e-51	B9J08_001908	orf19.1663	MNT2	Alpha-1,2-mannosyl transferase; adds 3rd mannose in cell-wall mannoprotein biosynthesis; partially redundant with Mnt1; role in adherence and virulence; expressed in yeast and hyphae; fungal-specific; Hap43-induced; S	0	0	0	939	Cell wall sythesis, remodeling and CWI signaling					B9J08_005077		1546		939	CHS2	Cell wall sythesis, remodeling and CWI signaling
B9J08_003799	9760.07	10014.2	8881.67	9960.85	10499.2	12148.4	14036.9	14176.2	13105.6	12085.7	12150.5	13395.6	15390.3	15257	15592.6	0.161365	0.323119	0.533176	5.53915e-11	0.401094	4.11109e-11	0.677068	3.68275e-40	B9J08_003799	orf19.1779	MP65	Cell surface mannoprotein; cell-wall glucan metabolism, adhesion; adhesin motif; O-glycosylation; induced by heat, germ tube formation, wall regeneration; mycelial antigen; diagnostic marker; fluconazole-repressed; Sp	0	0	0	939	Cell wall sythesis, remodeling and CWI signaling					B9J08_000735		1546		939	BCK1	Cell wall sythesis, remodeling and CWI signaling
B9J08_002123	4545.08	4567.02	5190.44	5272.45	5680.51	4993.84	2814.66	2943.82	2867.89	3106.59	2753.32	2874.39	1936.7	2088.47	2009.36	0.134856	0.470626	-0.724101	1.24089e-16	-0.703341	2.58166e-23	-1.25823	3.15912e-74	B9J08_002123	orf19.7391	OCH1	Alpha-1,6-mannosyltransferase; initiates N-glycan outer chain branch addition; similar to S. cerevisiae Och1p; required for wild-type virulence in mouse intravenous infection; fungal-specific (no human or murine homol	0	1546	1598	939	Cell wall sythesis, remodeling and CWI signaling					B9J08_003445		1546		939	orf19.1761	Cell wall sythesis, remodeling and CWI signaling
B9J08_003445	1846.24	1735.3247536WT-6	2144.9	1844.36	1597.93	1897.68	1363.69	873.34WT-3928728	1349.43	1743.15	1517.79	1623.26	1340.79	1158.36	1050.28	-0.124504	0.607119	-0.670073	2.05922e-05	-0.22127	0.0255574	-0.703196	2.10904e-11	B9J08_003445	orf19.1761	orf19.1761	Predicted olichyl-diphosphooligosaccharide-protein glycotransferase; role in protein N-linked glycosylation; Spider biofilm repressed	0	1546	0	939	Cell wall sythesis, remodeling and CWI signaling					B9J08_004150		1546		939	CHS3	Cytokinesis, cell wall related
B9J08_000749	7393.51	6677.36	6215.78	6596.91	6555.79	7613.67	3660.15	3600.99	3487.69	4439.31	4935.77	4508.08	2996.42	3283.59	3401.2	0.00907819	0.976122	-0.911196	3.52707e-25	-0.539354	1.92177e-14	-1.0809	1.43983e-52	B9J08_000749	orf19.2529	orf19.2529	anchors; shuman Pig-H, which is also involved in GPI assembly; Spider biofilm induced	0	1546	0	939	Cell wall sythesis, remodeling and CWI signaling					B9J08_002403		1546		939	orf19.6610	cytoskeleton
B9J08_000912	3113.39	2850.81	2962.4	2924.24	2772.25	1886.2	2496.46	2511.47	2590.94	2392.76	2407.34	2383.15	1524.53	1577.25	1831.78	-0.254612	0.340298	-0.227336	0.0121104	-0.305418	4.7586e-06	-0.868949	1.12644e-27	B9J08_000912	orf19.2915	orf19.2915	have ATPase activity, GTPase activity, adenosine-diphosphatase activity, cytidine diphosphatase activity, guanosine-diphosphatase activity, uridine-diphosphatase activity	0	0	0	939	Cell wall sythesis, remodeling and CWI signaling					B9J08_000396		1546		939	orf19.4557	cytoskeleton
B9J08_000500	4459.61	4030.78	4508.73	4127.08	4897.63	5389.83	3540.14	3411.71	3108.55	2728.73	2834.36	2990.03	1915.84	1861.92	2190.14	0.123972	0.56334	-0.364315	0.000114173	-0.595902	5.05921e-19	-1.13689	1.72916e-52	B9J08_000500	orf19.3586	orf19.3586	have role in chitin localization, vesicle-mediated transport and integral component of endoplasmic reticulum membrane localization	0	0	1598	939	Cell wall sythesis, remodeling and CWI signaling					B9J08_003301		1546		939	ZCF8	transcription factor
B9J08_004328	2113.35	1927.61	1788.8	1678.63	1782.75	1841.25	1679.16	1433.WT-77423725	1632.11	1863.21	1871.06	1985.82	1148.12	1219.06	1278.25	-0.160516	0.390765	-0.292336	0.0109379	-0.0195685	0.851489	-0.691112	2.20723e-15	B9J08_004328	orf19.3994	orf19.3994	Dolichyl-diphosphooligosaccharide-protein glycotransferase; predicted role in protein N-linked glycosylation, protein O-linked mannosylation; Spider biofilm repressed	0	0	0	939	Cell wall sythesis, remodeling and CWI signaling					B9J08_002266		1546		939	TRY4	transcription factor
B9J08_001544	7779.21	6768.12	7425.41	7009.89	7658.46	8814.07	6177.52	5539.83	5015.7	4819.03	5231.68	4988.02	3282.46	3185.28	3613.17	0.0708035	0.756495	-0.387338	0.000124054	-0.538923	7.34922e-18	-1.13789	1.36306e-65	B9J08_001544	orf19.4240	orf19.4240	have role in GPI anchor biosynthetic process, cellular manganese ion homeostasis and endoplasmic reticulum, fungal-type vacuole membrane localization	0	0	0	939	Cell wall sythesis, remodeling and CWI signaling					B9J08_002840		1546		939	MSN4	transcription factor
B9J08_002893	650.671	484.888	580.565	644.188	516.032	645.632	744.575	895.443	800.296	662.639	640.074	724.249	839.237	885.654	924.691	0.0490508	0.904661	0.512109	0.000750492	0.247463	0.0854786	0.612272	8.40238e-07	B9J08_002893	orf19.4903	orf19.4903	have N-acetylglucosaminylphosphatidylinositol deacetylase activity and endoplasmic reticulum localization	0	0	0	939	Cell wall sythesis, remodeling and CWI signaling					B9J08_002891		1546		939	CAT8	transcription factor
B9J08_002040	248.943	272.301	311.759	462.425	451.658	454.333	183.644	184.469	294.142	423.456	467.992	445.157	540.29	572.768	564.733	0.6927	0.00121648	-0.327219	0.194978	0.689785	9.51189e-06	0.997244	1.90976e-12	B9J08_002040	orf19.4955	orf19.4955	have role in ascospore wall assembly and ascospore wall, cytosol, endoplasmic reticulum, mitochondrion, prospore membrane localization	1541	0	1598	939	Cell wall sythesis, remodeling and CWI signaling					B9J08_001302		1546		939	BRE1	transcription factor
B9J08_002729	2413.57	2097.2	2117.19	3322.51	3350.57	4523.25	2678.29	2843.89	2437.18	3583.09	3448.94	3955.98	2559.42	2434.69	2474.11	0.730135	1.41437e-06	0.269337	0.0127694	0.73725	1.99414e-21	0.158651	0.0415496	B9J08_002729	orf19.5267	orf19.5267	Putative cell wall adhesin-like protein; repressed in core caspofungin response and by alpha pheromone in SpiderM medium; transcript reduced in ace2 mutant; flow model, rat catheter and Spider biofilm repressed	1541	0	1598	0	Cell wall sythesis, remodeling and CWI signaling					B9J08_000368	1541			939	B9J08_000368	#N/A
B9J08_001492	127.143	131.374	142.716	141.668	100.715	121.474	168.189	218.096	329.478	251.282	319.582	290.395	480.699	488.135	472.744	-0.162393	0.78685	0.838267	0.00234203	1.1106	2.32597e-08	1.83325	2.85139e-30	B9J08_001492	orf19.5356	orf19.5356	Protein with a predicted role in cell wall integrity; repressed in core stress response	0	1546	1598	939	Cell wall sythesis, remodeling and CWI signaling					B9J08_002072	1541			939	HHT2	#N/A
B9J08_004004	2887.95	2518.79	2305.63	2449.78	2468.02	2394.1	2158.27	2214.59	2018.89	1964.65	1871.97	1873.66	1321.92	1466.97	1433.43	-0.0999388	0.667134	-0.265827	0.0183049	-0.425734	1.21126e-06	-0.882898	5.26781e-23	B9J08_004004	orf19.5418	orf19.5418	have role in ER to Golgi vesicle-mediated transport and endoplasmic reticulum localization	0	0	0	939	Cell wall sythesis, remodeling and CWI signaling					B9J08_002031	1541			939	orf19.4946	#N/A
B9J08_000678	3196.73	2707.49	3134.22	2537.99	2691.26	4540.46	1760.98	1614.1	1433.47	1610.06	1499.58	1555.44	1127.26	1289.16	1259.05	0.0830726	0.849125	-0.905012	1.16122e-16	-0.946083	4.31753e-33	-1.31183	7.83829e-54	B9J08_000678	orf19.6025	orf19.6025	have N-acetylglucosaminyldiphosphodolichol N-acetylglucosaminyltransferase activity and role in dolichol-linked oligosaccharide biosynthetic process	0	1546	1598	939	Cell wall sythesis, remodeling and CWI signaling					B9J08_005322	1541			939	orf19.6976	#N/A
B9J08_002296	5647.7	5967.94	5786.25	6806.74	5887.13	7905.4	4017.43	2078.16	3670.09	9961.93	9428.12	10428.1	6156.72	6764.65	6993.57	0.218062	0.213526	-0.828504	0.00479066	0.785002	5.3789e-49	0.181415	0.00208942	B9J08_002296	orf19.675	orf19.675	Cell wall protein; induced in core stress response and core caspofungin response; iron-regulated; amphotericin B, ketoconazole, and hypoxia induced; regulated by Cyr1, Ssn6; induced in oralpharyngeal candidasis; Spide	0	1546	1598	0	Cell wall sythesis, remodeling and CWI signaling					B9J08_002073	1541			939	HHF22	#N/A
B9J08_002574	303.433	311.714	214.767	322.094	388.322	471.55	443.654	512.093	492.784	527.692	522.621	681.646	757.796	755.712	796.706	0.483737	0.146535	0.808681	1.32076e-05	1.06991	7.88846e-10	1.46403	9.39789e-24	B9J08_002574	orf19.7104	orf19.7104	Adhesin-like cell wall protein; similar to mucins and to a Litomosoides microfilarial sheath protein; N-terminal secretion signal; rat catheter and Spider biofilm repressed	0	1546	1598	939	Cell wall sythesis, remodeling and CWI signaling					B9J08_004196				939	APM4	Actin adaptor
B9J08_004530	14221.8	13846.8	14288.3	14655.9	15479.9	20786.5	12085	11612.9	12121	13302.1	13448.8	13846.8	24465	22823.5	23380.4	0.23908	0.212681	-0.236762	0.00112059	-0.0531228	0.28616	0.725185	2.39841e-61	B9J08_004530	orf19.968	PGA14	Putative GPI-anchored protein; induced during cell wall regeneration; regulated by Ssn6p	0	0	0	939	Cell wall sythesis, remodeling and CWI signaling					B9J08_002223				939	YPT31	Actin cables, exocytosis, and key regulators
B9J08_005559	18412.2	19419.4	17992	26493.2	25600.2	31087.9	15746.1	17733	13019.6	26124	26305.9	23779.4	2577.3	2480	2739.68	0.550428	1.47264e-07	-0.258128	0.0206939	0.457077	1.69971e-18	-2.85315754704WT-	0	B9J08_005559	orf19.2475	PGA26	GPI-anchored adhesin-like protein of the cell wall; role in cell wall integrity; required for normal virulence; induced in high iron and during cell wall regeneration; Hap43-repressed	0	0	0	939	Cell wall sythesis, remodeling and CWI signaling					B9J08_002607				939	SEC4	Actin cables, exocytosis, and key regulators
B9J08_000116	89.7477	113.459	202.297	212.502	225.31	264.948	520.021	429.467	403.013	186.135	210.323	164.325	82.4339	61.5512	119.186	0.770871	0.0882878	1.74504	8.39931e-12	0.WT-317728126001	0.124558	-0.636744	0.0710285	B9J08_000116	orf19.5302	PGA31	Cell wall protein; putative GPI anchor; expression regulated upon white-opaque switch; induced by Congo Red and cell wall regeneration; Bcr1-repressed in RPMI a/a biofilms	0	1546	0	0	Cell wall sythesis, remodeling and CWI signaling					B9J08_000942				939	ABP140	Actin cables, exocytosis, and key regulators
B9J08_000117	43.8054	26.2747	62.3518	86.8718	82.0252	85.1277	68.1845	58.6073	59.2105	157.284	160.246	193.887	126.134	194.912	117.586	0.921511	0.140433	0.500455	0.2949	1.9613	7.1831e-10	1.72057	9.2607e-07	B9J08_000117	orf19.5302	PGA31	Cell wall protein; putative GPI anchor; expression regulated upon white-opaque switch; induced by Congo Red and cell wall regeneration; Bcr1-repressed in RPMI a/a biofilms	0	0	1598	939	Cell wall sythesis, remodeling and CWI signaling					B9J08_004816				939	orf19.578	Actin cables, exocytosis, and key regulators
B9J08_000438	2269.34	2357.56	3143.92	6777.34	6168.5	8386.52	7268.47	7531.52	9569.17	7751.58	8308.22	8158.02	2432.3	2344.08	2174.14	1.43133	2.85471e-21	1.65359	9.85021e-39	1.64835	4.5601e-25	-0.174075	0.106167	B9J08_000438	orf19.5302	PGA31	Cell wall protein; putative GPI anchor; expression regulated upon white-opaque switch; induced by Congo Red and cell wall regeneration; Bcr1-repressed in RPMI a/a biofilms	1541	1546	1598	0	Cell wall sythesis, remodeling and CWI signaling					B9J08_000803				939	ARC40	Actin patch development
B9J08_001339	9482.28	9140.01	10403.1	13979.7	13232	17505.7	20670.8	18513.2	21870.6	13772.1	13468.9	13665.1	10230.7	9280.56	9102.92	0.597905	4.80472e-06	1.07783	3.19091e-36	0.50317	5.10421e-21	-0.0337261	0.618562	B9J08_001339	orf19.5302	PGA31	Cell wall protein; putative GPI anchor; expression regulated upon white-opaque switch; induced by Congo Red and cell wall regeneration; Bcr1-repressed in RPMI a/a biofilms	1541	1546	0	0	Cell wall sythesis, remodeling and CWI signaling					B9J08_005244				939	APM1	Actin patch development
B9J08_004WT-	2427.46	2416.08	2809.99	5200.28	5536.18	7504.63	9020.36	8794.94	10693.2	5482.6	5981.01	5905.28	2835.53	2747.58	2858.86	1.22641	1.10238e-17	1.90209	5.67382e-86	1.19065	4.24399e-67	0.12844	0.0930393	B9J08_004WT-	orf19.5302	PGA31	Cell wall protein; putative GPI anchor; expression regulated upon white-opaque switch; induced by Congo Red and cell wall regeneration; Bcr1-repressed in RPMI a/a biofilms	1541	1546	1598	0	Cell wall sythesis, remodeling and CWI signaling					B9J08_004734				939	orf19.7052	Actin patch development
B9J08_001409	6298.37	6061.1	5746.07	9649.45	8986.43	10842.8	7518.48	9238.82	6578.09	10479.4	10192.9	11552.3	13506.2	13083.9	13131.2	0.678621	3.59206e-11	0.371562	0.00165477	0.839734	2.689e-45	1.12021	3.4902e-113	B9J08_001409	orf19.2758	PGA38	Putative adhesin-like GPI-anchored protein; repressed during cell wall regeneration; possibly an essential gene, disruptants not obtained by UAU1 method; rat catheter and Spider biofilm repressed	1541	0	1598	939	Cell wall sythesis, remodeling and CWI signaling					B9J08_001082				939	SLM2	Actin patches, endocytosis, and key regulators
B9J08_001830	903.888	959.027	962.989	1019.74	1199.23	1084.66	1128.23	882.953	1109.72	1319.69	1259.21	1416.33	1342.78	1631.11	1529.42	0.202359	0.315974	0.148311	0.304254	0.507548	3.66614e-08	0.658998	4.55165e-12	B9J08_001830	orf19.2451	PGA45	Putative GPI-anchored cell wall protein; repressed in core caspofungin response; Hog1-induced; regulated by Ssn6; Mob2-dependent hyphal regulation; flow model biofilm induced	0	0	0	939	Cell wall sythesis, remodeling and CWI signaling					B9J08_004460				939	PIN3	Actin patches, endocytosis, and key regulators
B9J08_000958	69.4WT-629607648	47.7722	42.953WT-1363787	70.8339	18.6893	30.6077	30.0012	55.725	60.1655	81.8993	49.1665	92.1613	92.3657	127.377	119.986	-0.421737	0.719596	-0.127995	0.814835	0.486657	0.251762	1.06931	0.000971464	B9J08_000958	orf19.3693	PGA5	Putative GPI-anchored beta-1,3-glucanosyltransferase with similarity to the A. fumigatus GEL family; fungal-specific (no human or murine homolog)	0	0	0	939	Cell wall sythesis, remodeling and CWI signaling					B9J08_004879				939	orf19.5671	Actin patches, endocytosis, and key regulators
B9J08_001426	467.97	576.849	469.717	633.496	887.741	923.014	1266.41	1113.54	977.928	1060.04	1260.12	1257.22	2342.91	2592.85	2351.72	0.664413	0.00343772	1.15379	7.50206e-16	1.2475	7.24457e-26	2.2534	4.38616e-122	B9J08_001426	orf19.2685	PGA54	GPI-anchored protein; Hog1-repressed; induced in cyr1 or efg1 mutant or in hyphae; colony morphology-related gene regulation by Ssn6; induced in RHE model; mRNA binds She3; regulated in Spider biofilms by Tec1, Egf1,	1541	1546	1598	939	Cell wall sythesis, remodeling and CWI signaling					B9J08_004607				939	orf19.4127	Actin patches, endocytosis, and key regulators
B9J08_001366	518.186	629.399	415.679	585.382	631.283	735.542	1276.41	1171.19	762.096	1668.7	1626.13	1853.66	3941.93	4398.35	4619.45	0.295348	0.330546	1.0437	6.69805e-08	1.72782	2.49336e-44	3.03852	4.80135e-64	B9J08_001366	orf19.WT-5	PGA6	GPI-anchored cell wall adhesin-like protein; induced by high iron; upregulated upon Als2 depletion; mRNA binds She3 and is localized to hyphal tips; Spider biofilm repressed	0	1546	1598	939	Cell wall sythesis, remodeling and CWI signaling					B9J08_003854				939	orf19.1444	Actin patches, endocytosis, and key regulators
B9J08_000384	1230.83	1263.57	1129.26	1611.81	1724.61	2251.58	3014.67	2832.37	2704.58	3671.51	3760.32	4249.86	4821.89	5055.75	5130.59	0.598664	0.000408051	1.24394	2.07142e-38	1.69664	6.85545e-106	2.03691	2.39349e-210	B9J08_000384	orf19.6081	PHR2	Glycosidase; role in vaginal not systemic infection (low pH not neutral); low pH, high iron, fluconazole, Hap43-induced; Rim101-repressed at pH8; rat catheter biofilm induced; Bcr1-repressed in RPMI a/a biofilms	1541	1546	1598	939	Cell wall sythesis, remodeling and CWI signaling					B9J08_001311				939	COF1	actin related
B9J08_004786	2418.92	2227.38	2386	2528.64	2677.76	3624.15	2898.3	2892.89	2519.31	3047.96	2962.73	3297.81	3882.34	4026.48	4361.88	0.302018	0.140433	0.246345	0.0163547	0.4127624320WT-32	5.88039e-09	0.789576	3.08108e-32	B9J08_004786	orf19.220	PIR1	1,3-beta-glucan-linked cell wall protein; N-mannosylated, O-glycosylated by Pmt1; cell wall defect in het mutant; Hog1/fluconazole/hypoxia induced; iron/Efg1/Plc1/temp regulated; flow model biofilm induced; hyphal, Sp	0	0	0	939	Cell wall sythesis, remodeling and CWI signaling					B9J08_005344				939	CAP1	actin related
B9J08_005431	66.2424	109.876	142.716	171.071	105.906	111.91	111.823	117.215	128.926	176.828	113.811	119.114	257.233	238.511	225.573	0.265751	0.731399	0.1715	0.659408	0.370604	0.292723	1.16604	6.34326e-06	B9J08_005431	orf19.2783	PIR32	Cell wall protein, putative structural component of the cell wall; mutation leads to increased chitin content, increased virulence and resistance to stresses; macrophage-induced gene	0	0	0	939	Cell wall sythesis, remodeling and CWI signaling					B9J08_004653				939	ARP2	actin related
B9J08_000288	17645	15140.2	16847.5	16643.3	17912.6	16874.4	9322.19	9177.33	9517.6	9719.95	9831.47	10274.3	9312.05	9482.31	9350.89	0.0284368	0.898519	-0.819859	7.59027e-25	-0.726706	2.84809e-36	-0.831907	1.59299e-48	B9J08_000288	orf19.5901	PKC1	Protein kinase C; functional homolog of S. cerevisiae Pkc1p; mutant has abnormal yeast-form cell morphology and increased cell lysis; activated by phosphatidylserine; target of antifungal, cercosporamide; R400P mutant	0	1546	1598	939	Cell wall sythesis, remodeling and CWI signaling					B9J08_005304				939	WBP1	Cell wall sythesis, remodeling and CWI signaling
B9J08_004010	751.103	775.104	705.268	816.595	1017.53	918.232	470.928	437.153	391.553	826.438	748.423	785.11	820.366	866.846	943.088	0.279893	0.188845	-0.773807	3.2152e-08	0.088446	0.479649	0.224002	0.0375974	B9J08_004010	orf19.1442	PLB4.5	Phospholipase B; Hog1-induced; regulated by Ssn6; putative GPI-anchor; repressed during cell wall regeneration; clade-associated gene expression; Hap43-induced; rat catheter and Spider biofilm repressed	0	1546	0	0	Cell wall sythesis, remodeling and CWI signaling					B9J08_005380				939	SUR7	Cell wall sythesis, remodeling and CWI signaling
B9J08_003314	958.378	841.985	818.887	1329.81	1312.4	1488.3	1336.42	1665.98	1252.97	2009.32	1969.39	2238.83	1243.46	1229.31	1274.25	0.632837	7.58672e-06	0.705459	1.70709e-07	1.25516	2.77379e-43	0.502815	1.58894e-07	B9J08_003314	orf19.7218	RBE1	Pry family cell wall protein; Rim101, Efg1, Ssn6, alkaline repressed; O-glycosylation; no GPI anchor predicted; ketoconazol induced; regulated by Sef1, Sfu1, Hap4; flow model biofilm induced; rat catheter and Spider b	1541	1546	1598	0	Cell wall sythesis, remodeling and CWI signaling					B9J08_005359				939	SUN41	Cell wall sythesis, remodeling and CWI signaling
B9J08_001520	378.223	480.11	519.599	207.156	193.123	500.245	345.468	244.03693073WT-	326.613	20.4748	41.8825	9.56391	887.903	964.302	1163.06	-0.647417	0.182291	-0.583978	0.00330807	-4.25017	2.5903e-14	1.11631	4.13582e-16	B9J08_001520	orf19.535	RBR1	Glycosylphosphatidylinositol (GPI)-anchored cell wall protein; required for filamentous growth at acidic pH; expression repressed by Rim101 and activated by Nrg1; Hap43-induced	0	0	1598	939	Cell wall sythesis, remodeling and CWI signaling					B9J08_003932				939	SRT1	Cell wall sythesis, remodeling and CWI signaling
B9J08_002560	4138.01	4196.79	4185.89	4239.34	4445.98	5059.84	3494.68	2751.66	3596.56	3053.54	2750.59	2983.94	2243.59	2181.65	2347.72	0.109836	0.527259	-0.342081	0.00195775	-0.502536	4.49637e-16	-0.899594	6.44068e-53	B9J08_002560	orf19.532	RBR2	Cell wall protein; expression repressed by Rim101; transcript regulated upon white-opaque switching; repressed by alpha pheromone in SpiderM medium; macrophage-induced gene	0	0	0	939	Cell wall sythesis, remodeling and CWI signaling					B9J08_005032				939	SMP3	Cell wall sythesis, remodeling and CWI signaling
B9J08_002088	4357.04	4491.78	4251.01	4096.34	4176.02	4907.76	3126.49	3138.85	3077.03	3915.34	3987.04	3669.06	2484.94	2747.58	2602.89	-0.0161252	0.951998	-0.482634	1.69428e-09	-0.17106	0.00646306	-0.754525	1.46648e-34	B9J08_002088	orf19.5994	RHB1	Putative small G protein from the Ras superfamily involved in cell wall integrity and control of filamentous growth under nitrogen starvation	0	0	0	939	Cell wall sythesis, remodeling and CWI signaling					B9J08_003564				939	SLK19	Cell wall sythesis, remodeling and CWI signaling
B9J08_003120	545.965	395.315	453.09	449.06	550.296	562.417	1068.22	1445.97	1116.4	1489.08	1456.78	1605.87	513.474	483.006121104WT-	349.559	0.138807	0.715321	1.38594	6.34433e-19	1.71522	1.95562e-50	-0.0637992	0.735759	B9J08_003120	orf19.3893	SCW11	Cell wall protein; repressed in ace2 mutant; repressed in core caspofungin response; induced in high iron; possibly an essential gene, disruptants not obtained by UAU1 method; rat catheter and Spider biofilm repressed	0	1546	1598	0	Cell wall sythesis, remodeling and CWI signaling					B9J08_003229				939	SKO1	Cell wall sythesis, remodeling and CWI signaling
B9J08_002596	290.612	320.074	425.378	367.535	400.782	387.379	513.657	417.937	470.819	592.839	558.13	546.882	481.692	562.51	565.533	0.134988	0.747874	0.442882	0.0217128	0.721187	5.41234e-06	0.623762	0.000113999	B9J08_002596	orf19.2941	SCW4	Putative cell wall protein; substrate for Kex2p processing in vitro; expression regulated by white-opaque switch; alkaline repressed; possibly essential (UAU1 method); flow model biofilm induced; Spider biofilm induce	0	0	1598	939	Cell wall sythesis, remodeling and CWI signaling					B9J08_002088				939	RHB1	Cell wall sythesis, remodeling and CWI signaling
B9J08_003229	9558.14	8862.94	9636.82	8648.42	8607.46	7700.71	7601.21	9303.19	7068.01	7312.3	7211.08	7244.23	5144.67	4711.23	5030.6	-0.190953	0.204717	-0.221653	0.0472155	-0.358204	2.72058e-12	-0.927805	1.65449e-62	B9J08_003229	orf19.1032	SKO1	bZIP transcription factor; involved in cell wall damage response; represses the yeast-to-hypha transition; mutants are caspofungin sensitive; induced by osmotic stress via Hog1; induced by Mnl1 under weak acid stress	0	0	0	939	Cell wall sythesis, remodeling and CWI signaling					B9J08_002560				939	RBR2	Cell wall sythesis, remodeling and CWI signaling
B9J08_003564	52266.3	48232	48543	41630.3	41115.4	40490.2	40074.3	38065	38268.1	48116.7	48067.5	50931.3	29292.8	29416.4	30372.4	-0.297161	0.00314786	-0.351341	1.79132e-06	-0.0107687	0.859756	-0.755988	1.7454e-64	B9J08_003564	orf19.6763	SLK19	Alkaline-induced protein of plasma membrane; affects cell aggregation, cell wall; similar to S. cerevisiae Slk19p (a kinetochore protein with roles in mitosis, meiosis); required for wild-type virulence in mouse; macr	0	0	0	939	Cell wall sythesis, remodeling and CWI signaling					B9J08_004328				939	orf19.3994	Cell wall sythesis, remodeling and CWI signaling
B9J08_000374	631.44	765.549	780.090550WT-813	942.225	888.78	819.713	1274.6	1117.38	1142.19	911.129	845.845	856.405	1091.5	1247.27	1010.28	0.262188	0.259769	0.70429	4.57587e-08	0.271554	0.0244664	0.60878	1.82326e-07	B9J08_000374	orf19.6972	SMI1B	Putative cell wall assembly regulatory protein; Rim101-repressed; possibly an essential gene, disruptants not obtained by UAU1 method	0	1546	0	939	Cell wall sythesis, remodeling and CWI signaling					B9J08_001544				939	orf19.4240	Cell wall sythesis, remodeling and CWI signaling
B9J08_005032	1050.26	837.208	1136.19	966.282	1050.75	1206.14	1408.24	1270.14	1506.05	1509.55	1428.56	1511.1	1658.61	1748.23	1645.41	0.0675712	0.849125	0.473971	0.000512754	0.565997	2.55231e-07	0.727364	6.57597e-12	B9J08_005032	orf19.5792	SMP3	biosynthesis; catalyzes mannosylation of Man3-GPI precursor; essential for viability; 8-9 transmembrane regions predicted; has HQEXRF motif; functional homolog of S. cerevisiae Smp3p	0	0	0	939	Cell wall sythesis, remodeling and CWI signaling					B9J08_004004				939	orf19.5418	Cell wall sythesis, remodeling and CWI signaling
B9J08_003932	87.6109	132.568	159.344	90.8813	146.399	150.169	158.188	133.548	188.136	173.105	153.873	157.37	299.94	199.187	247.971	0.00060884	0.999175	0.341894	0.280566	0.357489	0.21294WT-5678264	0.962349	0.000117774	B9J08_003932	orf19.5236	SRT1	have dehydrodolichyl diphosphate synthase activity, role in dolichol biosynthetic process, protein glycosylation and dehydrodolichyl diphosphate synthase complex, lipid particle localization	0	0	0	939	Cell wall sythesis, remodeling and CWI signaling					B9J08_000912				939	orf19.2915	Cell wall sythesis, remodeling and CWI signaling
B9J08_005359	5347.47	5291.96	4806.63	6067.66	6594.21	8431.47	7771.22	6887.8	6624.89	7521.7	7216.54	8132.8	13427.8	12591.5	13472	0.42324	0.00788008	0.467888	4.6945e-07	0.574308	9.00719e-20	1.34093	9.09367e-135	B9J08_005359	orf19.3642	SUN41	Cell wall glycosidase; role in biofilm formation and cell separation; possibly secreted; hypoxia, hyphal induced; caspofungin repressed; Efg1, Cph1 regulated; O-glycosylated, possible Kex2 substrate; 5'-UTR intron; Sp	0	0	0	939	Cell wall sythesis, remodeling and CWI signaling					B9J08_005431				939	PIR32	Cell wall sythesis, remodeling and CWI signaling
B9J08_005380	109011	99251.5	102684	104918	108099	137648	75088.4	65227	68331.7	76830.8	77436.3	80596	55650.8	55276.4	58313.9	0.147557	0.439092	-0.570328	1.4054e-12	-0.396833	7.99589e-18	-0.891116	8.37135e-86	B9J08_005380	orf19.3414	SUR7	Protein required for normal cell wall, plasma membrane, cytoskeletal organization, endocytosis; localizes to eisosome subdomains of plasma membrane; four transmembrane motifs; mutant shows ectopic, chitin-rich cell wa	0	0	0	939	Cell wall sythesis, remodeling and CWI signaling					B9J08_004786				939	PIR1	Cell wall sythesis, remodeling and CWI signaling
B9J08_002152	2078.09	2312.17	2566.12	2173.13	2197.03	2866.6	3576.51	2215.55	3278.54	3649.17	3727.55	3251.73	4161.42	4405.19	4290.69	0.0312572	0.92572	0.388366	0.0127276	0.619886	8.82042e-14	0.873191	5.33276e-32	B9J08_002152	orf19.3268	TMA19	Cell wall protein, ortholog of S. cerevisiae Tma19p (Ykl065cp)	0	0	1598	939	Cell wall sythesis, remodeling and CWI signaling					B9J08_000958				939	PGA5	Cell wall sythesis, remodeling and CWI signaling
B9J08_004381	448.739	294.993	433.692	553.307	498.381	665.718	1722.8	1549.73	1517.51	976.276	952.372	1074.64	2225.72	2473.16	2468.51	0.518323	0.0754468	2.02946	3.12113e-43	1.35818	3.48327e-21	2.59134	2.11498e-102	B9J08_004381	orf19.4265	UAP1	UDP-N-acetylglucosamine pyrophosphorylase, catalyzes biosynthesis of UDP-N-acetylglucosamine from UTP and N-acetylglucosamine 1-phosphate; functional homolog of S. cerevisiae Qri1p; alkaline upregulated	0	1546	1598	939	Cell wall sythesis, remodeling and CWI signaling					B9J08_001830				939	PGA45	Cell wall sythesis, remodeling and CWI signaling
B9J08_001901	4908.35	4584.94	4835.73	3369.29	4249.74	4441.95	5548.4	5120.93	4773.13	2979.09	3106.59	3339.54	3413.5580WT-2539	3693.93	3748.36	-0.273514	0.105752	0.113345	0.250669	-0.596141	4.46761e-21	-0.413878672WT-271	8.55237e-12	B9J08_001901	orf19.1671	UTR2	medium; chitin-binding, glycosyl hydrolase domains; induced during cell wall regeneration; mRNA in yeast-form cells; Spider biofilm induced	0	0	1598	0	Cell wall sythesis, remodeling and CWI signaling					B9J08_005559				939	PGA26	Cell wall sythesis, remodeling and CWI signaling
B9J08_005304	4464.95	4910.98	4697.17	4077.63	3729.55	4735.59	3531.05	3578.89	4179.11	4518.42	4297.51	4317.67	2900.08	2689.45	2970.85	-0.190951	0.262616	-0.313254	0.00123631	-0.0915631	0.159575	-0.730449	9.21829e-32	B9J08_005304	orf19.2298	WBP1	Putative oligosaccharyltransferase subunit; Spider biofilm repressed	0	0	0	939	Cell wall sythesis, remodeling and CWI signaling					B9J08_004530				939	PGA14	Cell wall sythesis, remodeling and CWI signaling
B9J08_004477	114.322	117.042	224.467	187.109	223.233	242.949	312.74	244.998	340.938	194.511	316.85	245.184	312.852	259.883	224.773	0.496592	0.31929	0.987669	0.000367615	0.743285	0.00988298	0.797729	0.0023566	B9J08_004477	orf19.2990	XOG1	Exo-1,3-beta-glucanase; 5 glycosyl hydrolase family member; affects sensitivity to chitin and glucan synthesis inhibitors; not required for yeast-to-hypha transition or for virulence in mice; Hap43-induced; Spider bio	0	1546	1598	939	Cell wall sythesis, remodeling and CWI signaling					B9J08_003799				939	MP65	Cell wall sythesis, remodeling and CWI signaling
B9J08_005249	362.196	296.188	259.106	339.468	457.888	438.073	1281.87	1373.91	1018.99	1247.1	1221.88	1347.64	2402.5	2576.6	2554.9	0.40509	0.206061	2.00826	1.80203e-37	2.06527	1.91723e-62	3.02506	4.55292e-182	B9J08_005249	orf19.663	GIN4	Autophosphorylated kinase; role in pseudohyphal-hyphal switch and cytokinesis; phosphorylates Cdc11p on S395; necessary for septin ring within germ tube but not for septin band at mother cell junction; physically asso	0	1546	1598	939	Cytokinesis					B9J08_001908				939	MNT2	Cell wall sythesis, remodeling and CWI signaling
B9J08_002838	1974.45	1916.86	2038.21	1778.87	1880.35	1859.42	2371.91	2455.74	2280.56	2538.88	2594.9	2467.49	3275.51	2906.59	3195.62	-0.126953	0.462844	0.267105	0.00472862	0.366474	9.38467e-08	0.648259	1.61751e-20	B9J08_002838	orf19.5664	HOF1	Ortholog of S. cerevisiae Hof1; a protein localized to the bud neck and required for cytokinesis in S. cerevisiae; periodic mRNA expression, peak at cell-cycle G2/M phase; mutant is viable	0	0	0	939	Cytokinesis					B9J08_001907				939	MNT1	Cell wall sythesis, remodeling and CWI signaling
B9J08_004083	701.956	822.876	730.209	854.017	748.61	889.537	892.763	1227.87	770.691	1187.54	1139.93	1140.71	1540.42	1549.04	1431.83	0.120722	0.667134	0.36444	0.0384249	0.629429	3.4279e-10	0.99066257654WT-4	6.5082e-26	B9J08_004083	orf19.2832	INN1	Protein with similarity to S. cerevisiae Inn1p, which is an essential protein of the contractile actomyosin ring required for ingression of the plasma membrane into the bud neck during cytokinesis; contains a C2 membr	0	0	1598	939	Cytokinesis					B9J08_000881				939	MKK2	Cell wall sythesis, remodeling and CWI signaling
B9J08_004935	362.196	468.167	484.959	502.52	614.67	711.63	818.214	778.228	661.82	1283.4	1323.85	1360.68	2758.06	2934.8	2788.47	0.451082	0.0961353	0.785556	8.49241e-07	1.60162	3.29967e-44	2.67634	7.78496e-167	B9J08_004935	orf19.6536	IQG1	Actomyosin ring component at bud neck; cell-cycle regulated ser phosphorylation at CDK sites regulate association with Bni1/Bnr1, Iqg1 degradation, and ring disassembly; mutation causes cytokinetic defects; rat cathet	0	1546	1598	939	Cytokinesis					B9J08_003123				939	KTR2	Cell wall sythesis, remodeling and CWI signaling
B9J08_001463	1050.26	1018.74	904.794	995.685	1311.37	1043.53	1381.87	1342.2	1274.93	1383.91	1294.72	1487.62	2385.62	2597.97	2438.91	0.149633	0.60194	0.432436	0.000169073	0.4945326362WT-75	5.25005e-07	1.30637	6.19246e-57	B9J08_001463	orf19.6294	MYO1	Component of actomyosin ring at neck of newly-emerged bud	0	0	0	939	Cytokinesis					B9J08_005473				939	KRE1	Cell wall sythesis, remodeling and CWI signaling
B9J08_004074	75.8582	99.1273	94.2205	82.8623	71.6423	146.343	90.9127	126.822	101.231	123.78	162.067	104.334	183.738	170.121	138.384	0.132896	0.876498	0.251047	0.472964	0.544015	0.0726636	0.858586	0.000772813	B9J08_004074	orf19.2642	orf19.2642	have myosin II binding activity, role in actomyosin contractile ring contraction and cellular bud neck contractile ring, myosin II complex localization	0	0	0	939	Cytokinesis					B9J08_001020				939	GSL2	Cell wall sythesis, remodeling and CWI signaling
B9J08_004339	399.591	598.347	550.082	589.392	615.708	483.985	774.576	820.502	645.585	811.547	632.79	712.946	1222.6	1383.19	1125.47	0.104588	0.810249	0.539892	0.00211034	0.487501	0.00234696	1.25689	1.3441e-20	B9J08_004339	orf19.6240	orf19.6240	SH3-domain protein; role in barrier septum assembly involved in cell cycle cytokinesis; activates the Chs2 chitin synthase activity during cytokinesis; Spider biofilm repressed	0	0	0	939	Cytokinesis					B9J08_002468				939	GPI19	Cell wall sythesis, remodeling and CWI signaling
B9J08_004150	3131.56	3463.48	3494.47	3389.34	3426.37	3297.98	5269.3	4734.7	5934.42	3382.07	3516.31	3594.29	5705.82	5734.52	5640.13	-0.0193664	0.937721	0.664519	2.7658e-11	0.0646636	0.394197	0.746573	7.37062e-38	B9J08_004150	orf19.4937	CHS3	Major chitin synthase of yeast and hyphae; synthesizes short-chitin fibrils; Chs4-activated; transcript induced at yeast-hyphal transition; Chs1 and Chs2, but not Chs3, are inhibited by the protoberberine HWY-289; Spi	0	1546	0	939	Cytokinesis, cell wall related					B9J08_005328				939	GNA1	Cell wall sythesis, remodeling and CWI signaling
B9J08_003158	1041.71	869.454	874.311	927.524	994.686	690.587	1064.59	858.933	1030.45	978.138	891.37	935.525	1464.94	1503.73	1351.84	-0.111616	0.76466	0.0900669	0.574812	0.0182071	0.893641	0.620305	5.1325e-10	B9J08_003158	orf19.4435	orf19.4435	have structural constituent of cytoskeleton activity, role in microtubule nucleation and spindle pole body localization	0	0	0	939	cytoskeleton					B9J08_002632				939	GFA1	Cell wall sythesis, remodeling and CWI signaling
B9J08_000396	808.798	894.534	1019.8	989.002	880.473	855.103	1434.6	1478.63	1390.49	1416.48	1253.74	1262.44	1764.88	1978.19	1976.57	-0.0220798	0.954666	0.665243	2.07118e-08	0.537752	4.8894e-07	1.05716	5.88641e-28	B9J08_000396	orf19.4557	orf19.4557	have microtubule binding, structural constituent of cytoskeleton activity and role in microtubule nucleation, mitotic spindle assembly checkpoint, protein localization to kinetochore, sister chromatid biorientation	0	1546	0	939	cytoskeleton					B9J08_000054				939	EXG2	Cell wall sythesis, remodeling and CWI signaling
B9J08_002877	14113.9	12711	11842.7	12453.4	12722.2	8845.63	8862.17	8988.05	9035.33	6270.88	6434.43	6321.75	7831.22	8371.82	8348.61	-0.20450040964WT-6	0.419217	-0.519309	9.31912e-10	-1.01522	2.40712e-61	-0.668795	7.48079e-27	B9J08_002877	orf19.4715	orf19.4715	have tubulin binding activity and role in microtubule cytoskeleton organization, mitochondrial fission, mitochondrion inheritance, nuclear migration along microtubule	0	0	1598	939	cytoskeleton					B9J08_002109				939	ENG1	Cell wall sythesis, remodeling and CWI signaling
B9J08_002403	1006.46	1387.78	1154.2	1158.74	1240.76	1129.62	1910.08	1908.1	1871.81	1435.1	1455.87	1711.07	2116.47	2197.04	2154.14	-0.0300379	0.936024	0.686526	2.9587e-08	0.383423	0.00144303	0.853427	1.0596e-17	B9J08_002403	orf19.6610	orf19.6610	have microtubule plus-end binding, structural constituent of cytoskeleton activity	0	1546	0	939	cytoskeleton					B9J08_005070				939	DSE1	Cell wall sythesis, remodeling and CWI signaling
B9J08_004729	680.587	999.633	859.07	832.633	1014.41	814.931	1966.44	1806.26	1749.57	1692.89	1639.79	1784.97	5674.03	5884.13	6024.09	0.0454617	0.916493	1.12566	6.75797e-17	1.01895	2.1218e-18	2.77851	3.34238e-194	B9J08_004729	orf19.6573	BEM2	Putative Rho1p GTPase activating protein (GAP); serum-induced transcript; Spider biofilm induced; flow model biofilm repressed	0	1546	1598	939	GTPase and its regulators and effectors					B9J08_000589				939	DPM1	Cell wall sythesis, remodeling and CWI signaling
B9J08_005024	14503.9	13613.9	14134.5	14047.8	14040.9	15078.1	11289.5	11136.3	11879.3	12430.1	12006.6	12253.1	9707.34	9266.02	9016.53	0.00709384	0.974741	-0.295581	7.50466e-05	-0.19561	3.57992e-05	-0.60739	5.26578e-35	B9J08_005024	orf19.5445	GLO3	Putative ARF GTPase activator; role in COPI coating of Golgi vesicle, ER to Golgi vesicle-mediated transport, retrograde Golgi to ER vesicle-mediated transport; Spider biofilm repressed	0	0	0	939	GTPase and its regulators and effectors					B9J08_003232				939	CIS2	Cell wall sythesis, remodeling and CWI signaling
B9J08_001511	186.974	314.102	343.628	283.336	302.144	369.206	510.02	601.445	592.105	561.196	462.529	455.59	841.223	636.884	767.909	0.149636	0.78681	1.01608	1.12639e-06	0.817016	5.90452e-05	1.39771	3.1463e-14	B9J08_001511	orf19.5147	LMO1	Protein involved together with Dck1p and Rac1p in invasive filamentous growth and cell wall integrity; acts upstream of MAP kinase Cek1p; has similarity to human ELMO1	0	1546	1598	939	GTPase and its regulators and effectors					B9J08_004841				939	CDA2	Cell wall sythesis, remodeling and CWI signaling
B9J08_003599	5882.75	5595.32	5650.46	6608.94	6662.73	7602.19	4005.61	4018.92	4306.13	4658.02	4666.26	4598.5	3183.14	3307.52	3218.02	0.260841	0.0332829	-0.469095	3.3213940809WT-8E-09	-0.290879	4.59982e-08	-0.832269	1.04008e-52	B9J08_003599	orf19.6237	RAC1	G-protein of RAC subfamily; required for embedded filamentous growth, not for serum-induced hyphal growth; dynamic localization at plasma membrane and nucleus; similar to, but not interchangeable with, Cdc42p; lacks S	0	0	0	939	GTPase and its regulators and effectors					B9J08_004985				939	BNI4	Cell wall sythesis, remodeling and CWI signaling
B9J08_005030	4383.75	4613.6	4579.39	4955.7	4507.23	5366.87	3693.78	3239.73	3469.54	3556.1	3390.66	3648.2	2609.08	2832.21	3045.24	0.10307	0.565436	-0.378826	1.68341e-05	-0.349696	3.20492e-09	-0.691334	4.28048e-26	B9J08_005030	orf19.3534	RHO3	Putative Rho family GTPase; possible substrate of protein farnesyltransferase and geranylgeranyltransferase type I; greater transcription in hyphal form than yeast form; plasma membrane-localized	0	0	0	939	GTPase and its regulators and effectors					B9J08_001665				939	BGL22	Cell wall sythesis, remodeling and CWI signaling
B9J08_001347	5858.18	5898.67	5453.71	4839.43	5579.79	6099.55	3756.51	4397.47	3748.4	4995.85	4814.67	5046.27	3752.23	3804.21	3714.76	-0.0841425	0.69691	-0.526968	1.56076e-08	-0.204219	0.000487374	-0.623915	1.73184e-29	B9J08_001347	orf19.7115	SAC7	for Rho1; repressed upon adherence to polystyrene; macrophage/pseudohyphal-repressed; transcript is upregulated in RHE model of oral candidiasis and in clinical oral candidiasis	0	0	0	939	GTPase and its regulators and effectors					B9J08_000900				939	ALG8	Cell wall sythesis, remodeling and CWI signaling
B9J08_004554	6643.47	6160.22	5541	5312.55	5193.55	4670.55	6729.36	6790.76	6887.51	6497.96	6155.82	6599.1	10966.7	11254.5	10887.5	-0.295303	0.0585099	0.158831	0.0956429	0.0776409	0.314708	0.838565	9.14559e-42	B9J08_004554	orf19.4732	SEC24	Protein with a possible role in ER to Golgi transport; induced upon yeast-hyphal switch; sumoylation target; Spider biofilm repressed	0	0	0	939	GTPase and its regulators and effectors					B9J08_003714				939	ALG2	Cell wall sythesis, remodeling and CWI signaling
B9J08_004955	508.571	480.11	479.416	404.956	540.951	381.64	680.936	679.268	634.125	645.887	591.818	636.435	736.939	677.918	810.304	-0.166162	0.654684	0.447059	0.00111667	0.360261	0.00393071	0.586353	8.78561e-07	B9J08_004955	orf19.3001	TEM1	Putative GTPase involved in mitotic exit and cytokinesis; induced under Cdc5p depletion	0	0	0	939	GTPase and its regulators and effectors					B9J08_002512				939	AGM1	Cell wall sythesis, remodeling and CWI signaling
B9J08_002008	320.528	277.079	216.153	403.62	485.922	368.249	582.75	508.25	495.649	691.49	712.003	556.446	1113.35	1075.44	919.891	0.60631	0.0450799	0.968449	1.10498e-07	1.27466	9.70785e-15	1.91968	5.52029e-41	B9J08_002008	orf19.7377	ASE1	Putative microtubule-associated protein; member of conserved Mcm1p regulon; periodic mRNA expression, peak at cell-cycle G2/M phase	1541	1546	1598	939	microtubule cytoskeleton					B9J08_002893				939	orf19.4903	Cell wall sythesis, remodeling and CWI signaling
B9J08_003828	162.401	89.5729	94.2205	197.8	302.144	190.342	298.194	351.644	259.762	334.112	362.375	365.168	601.867	611.238	530.337	0.974676	0.0243719	1.40048	7.37722e-08	1.62424	7.01281e-13	2.31883	5.26363e-31	B9J08_003828	orf19.1747	KIP2	Putative kinesin-related motor protein involved in mitotic spindle positioning; repressed by alpha pheromone in SpiderM medium; periodic mRNA expression, peak at cell-cycle G2/M phase	1541	1546	1598	939	microtubule cytoskeleton					B9J08_004074				939	orf19.2642	Cytokinesis
B9J08_001844	993.636	1068.9	1000.4	1062.51	961.46	812.061	1291.87	1132.75	1250.1	1284.33	1044.33	1154.63	1579.16	1690.09	1617.41	-0.1321	0.648254	0.267906	0.0226053	0.19338	0.0779485	0.660624	1.23962e-15	B9J08_001844	orf19.486	NIP100	p150 subunit of dynactin; required for normal spindle formation and position	0	0	0	939	Others					B9J08_001463				939	MYO1	Cytokinesis
B9J08_003586	2284.29	2357.56	2272.38	2622.19	3055.69937WT-189	2749.91	1973.71	2322.19	2310.16	2013.98	2095.95	2214.48	1702.31	1396.02	1507.82	0.26267	0.078225	-0.0608753	0.612266	-0.12062	0.118411	-0.599209	3.35773e-13	B9J08_003586	orf19.5335	SGS1	RecQ-related DNA helicase; Bloom's syndrome-related gene; haploinsufficient for wild-type lifespan; upregulated in farnesol treated biofilm	0	0	0	939	Others					B9J08_002838				939	HOF1	Cytokinesis
B9J08_004138	10747.3	10288.9	10178.6	9339.39	9440.17	7423.33	8292.15	9006.31	8410.75	7468.65	7495.15	7565.06	6884.72	6373.97	6171.27	-0.273388	0.113WT-184172328	-0.274846	0.000468026	-0.462458	9.51658e-23	-0.697175	1.77277e-37	B9J08_004138	orf19.4927	BNI1	Formin; role in cytoskeletal organization, cell polarity; role in systemic virulence in mouse; cell-cycle regulated localization to site of polarized growth, bud neck; localizes to Spitzenkorper of hyphae, minor local	0	0	0	939	Polarization					B9J08_004339				939	orf19.6240	Cytokinesis
B9J08_003845	288.475	332.017	331.157	364.862	464.117	466.768	391.834	261.331	334.253	352.725	330.508	385.165	606.833	671.079	564.733	0.422054	0.111693	0.0589142	0.810081	0.176915	0.31504	0.941762	6.46878e-12	B9J08_003845	orf19.7537	BNR1	Formin; probable role in hyphal cytoskeletal polarity; synthetic lethality if Bnr1p and Bni1p are absent	0	0	0	939	Polarization					B9J08_003158				939	orf19.4435	cytoskeleton
B9J08_003856	643.192	658.062	647.073	626.813	721.614	690.587	922.764	861.815	847.092	803.171	822.172	980.736	1461.96	1411.4	1375.84	0.0430609	0.893841	0.43942	0.000369717	0.427953	0.000288491	1.11199	2.39549e-35	B9J08_003856	orf19.1446	CLB2	B-type mitotic cyclin (cyclin-dependent protein kinase regulatory subunit); essential; required for wild-type mitotic exit; role in cell polarization; interacts with catalytic subunit Cdk1; Spider biofilm repressed	0	0	0	939	Polarization					B9J08_004955				939	TEM1	GTPase and its regulators and effectors
B9J08_000290	1257.54	1280.29	1137.57	1464.79	1423.5	1334.31	1137.32	1127.95	1106.85	1305.73	1508.68	1463.28	2341.92	2581.73	2631.69	0.177731	0.36579	-0.119423	0.327773	0.226782	0.0215318	1.02618	7.66969e-38	B9J08_000290	orf19.4308	HSL1	Probable protein kinase involved in determination of morphology during the cell cycle of both yeast-form and hyphal cells via regulation of Swe1p and Cdc28p; required for full virulence and kidney colonization in mous	0	0	0	939	Polarization					B9J08_004554				939	SEC24	GTPase and its regulators and effectors
B9J08_005463	1193.43	1028.3	1170.83	1125.32	990.533	997.621	1009.13	1110.66	993.208	966.97	989.703	819.019	806.462	700.145	769.509	-0.145749	0.547021	-0.118586	0.375118	-0.281122	0.0130121	-0.589208	1.67045e-08	B9J08_005463	orf19.6900	MDM12	have role in aminophospholipid transport, establishment or maintenance of cell polarity, mitochondrial outer membrane translocase complex assembly, mitochondrion inheritance, mitochondrion-ER tethering	0	0	0	939	Polarization					B9J08_001347				939	SAC7	GTPase and its regulators and effectors
B9J08_000555	424.165	435.921	354.713	425.004	438.16	536.592	540.021	651.406	573.959	520.246	447.961	567.749	945.507	1038.68	915.092	0.179128	0.591581	0.543704	0.000654408	0.34612	0.027735	1.24207	3.843e-25	B9J08_000555	orf19.3501	orf19.3501	S. cerevisiae ortholog Pxl1 localizes to sites of polarized growth and is required for selection and/or maintenance of polarized growth sites; Hog1p-repressed	0	0	0	939	Polarization					B9J08_005030				939	RHO3	GTPase and its regulators and effectors
B9J08_000181	7928.79	7473.96	7821.69	8076.4	8075.85	3426.15	6658.45	5856.89	6374.67WT-006888	4948.39	4852	4661.97	4235.91	4537.69	4443.47	-0.262179	0.777545	-0.29288	0.000549471	-0.675389	1.16398e-38	-0.826633	1.41721e-54	B9J08_000181	orf19.1693	CAS4	RAM cell wall integrity signaling network protein; cell separation, azole sensitivity; needed for hyphal growth; insertion mutation near 3' end of gene increases caspofungin sensitivity; pheromone/hyphal induced; flow	0	0	1598	939	RAM pathway					B9J08_003599				939	RAC1	GTPase and its regulators and effectors
B9J08_000549	235.054	199.449	223.081	153.696	176.51	191.298	260.919	315.134	304.647	249.42	238.548	239.098	326.756	412.051	478.343	-0.356336	0.320743	0.4282	0.0352842	0.154073	0.466681	0.875456	1.14877e-06	B9J08_000549	orf19.3456	orf19.3456	Protein with a predicted serine/threonine kinase and tyrosine kinase domain; possibly an essential gene, disruptants not obtained by UAU1 method	0	0	0	939	RAM pathway					B9J08_005024				939	GLO3	GTPase and its regulators and effectors
B9J08_004834	2390.07	2262.01	2503.77	2309.45	2439.99	2550.01	2866.48	2792.97	2913.73	2502.58	2674.11	2906.56	4961.92	5211.34	5213.78	0.00471785	0.987274	0.265774	0.00373763	0.184071	0.0233199	1.09113	7.30115e-72	B9J08_004834	orf19.548	CDC10	Septin, required for wild-type cell, hyphal, or chlamydospore morphology; role in virulence and kidney tissue invasion in mouse infection; forms ring at sites of cell division and filaments in mature chlamydospore; Sp	0	0	0	939	Septins and key regulators					B9J08_003586				939	SGS1	Others
B9J08_004605	2449.9	2607.17	2308.4	2181.15	2216.76	2291.75	2593.74	2671.92	2833.51	2598.44	2369.09	2608.34	4693.77	4824.08	4598.66	-0.162277	0.308986	0.142131	0.162051	0.0485298	0.589521	0.925611	2.42135e-49	B9J08_004605	orf19.5691	CDC11	Septin; cell and hyphal morphology, agar-invasive growth, full virulence and kidney tissue invasion in mouse, but not kidney colonization, immunogenicity; hyphal and cell-cycle-regulated phosphorylation; rat catheter	0	0	0	939	Septins and key regulators					B9J08_001844				939	NIP100	Others
B9J08_000826	1412.46	1489.3	1420.24	1285.7	1223.11	1372.57	1641.88	1968.63	1767.72	1838.08	1691.69	1695.42	2480.96	2615.93	2451.71	-0.178512	0.301882	0.321018	0.00348697	0.282078	0.000565784	0.791851	4.72209e-29	B9J08_000826	orf19.7450	orf19.7450	have protein binding, bridging activity, role in septin ring assembly and cellular bud neck septin ring localization	0	0	0	939	Septins and key regulators					B9J08_005463				939	MDM12	Polarization
B9J08_001302	7657.41	6999.82	7320.1	6834.81	7021.98	5294.18	4313.81	4547.35	4137.09	5715.27	5906.35	5707.92	3602.26	3606.73	3839.55	-0.219087	0.283465	-0.75246	1.11893e-20	-0.334792	7.29508e-10	-1.0056	4.59827e-71	B9J08_001302	orf19.976	BRE1	Putative transcription factor with C3HC4 zinc finger DNA-binding motif; similar to S. cerevisiae Bre1p; transposon mutation affects filamentous growth	0	1546	0	939	transcription factor					B9J08_000290				939	HSL1	Polarization
B9J08_004271	4050.4	3842.08	4313.36	4001.45	4109.57	4347.25	2652.83	3299.3	2701.72	2483.04	2818.88	2854.39	2185.99	2270.56	2154.94	0.00582274	0.982261	-0.490779	3.76262e-06	-0.573366	2.76993e-15	-0.897571	1.77379e-42	B9J08_004271	orf19.861	CAP4	Predicted bZip transcription factor; possibly an essential gene, disruptants not obtained by UAU1 method	0	0	0	939	transcription factor					B9J08_003856				939	CLB2	Polarization
B9J08_002891	781.019	704.64	778.705	1021.08	820.252	666.675	1512.79	1807.22	1694.18	1058.18	1080.75	1173.75	1698.34	1605.46	1678.2	0.127183	0.738757	1.15147	1.56324e-24	0.556721	3.65067e-08	1.12349	1.16307e-37	B9J08_002891	orf19.5097	CAT8	Zn(II)2Cys6 transcription factor; similar to S. cerevisiae Cat8 but mutant phenotype suggests different target genes; mutant displays increased filamentous/invasive growth; flucytosine repressed; rat catheter biofilm	0	1546	0	939	transcription factor					B9J08_003845				939	BNR1	Polarization
B9J08_003159	126.074	77.6298	60.9662	113.602	182.74	155.908	195.462	195.998	194.822	173.105	195.755	126.07	269.152	297.497575WT-739	253.57	0.749281	0.161951	1.14986	0.000100855	0.908794	0.00417891	1.61577	1.96375e-10	B9J08_003159	orf19.4433	CPH1	Transcription factor; for mating, filamentation on solid media, pheromone-stimulated biofilms; in pathway with Ess1, Czf1; required with Efg1 for host cytokine response; regulates galactose metabolism genes; rat cathe	0	1546	1598	939	transcription factor					B9J08_004138				939	BNI1	Polarization
B9J08_000447	861.151	834.819	890.938	1490.19	1655.04	1952.2	1969.17	2180	2000.74	2191.74	1978.49	2324.9	1492.75	1587.51	1591.01	0.95299	2.847e-12	1.25447	2.18836e-36	1.33615	3.33706e-54	0.839441	6.06763e-23	B9J08_000447	orf19.2356	CRZ2	C2H2 transcription factor; crz1 not crz2 null mutation suppresses fluconazole resistance of homozygous cka2 null; Rim101-repressed at pH 8; required for yeast cell adherence to silicone substrate; Spider biofilm induc	1541	1546	1598	939	transcription factor					B9J08_000555				939	orf19.3501	Polarization
B9J08_002218	748.966	922.003	881.239	1003.7	970.805	1080.84	682.754	631.229	678.055	630.997	720.198	702.513	552.208	549.687	455.946	0.23605	0.262457	-0.352302	0.0105449	-0.304996	0.0137204	-0.7245067727WT-89	8.36504e-09	B9J08_002218	orf19.4288	CTA7	Zn(II)2Cys6 transcription factor; activates transcription in 1-hybrid assay in S. cerevisiae; has similarity to S. cerevisiae Stb4	0	0	0	939	transcription factor					B9J08_000549				939	orf19.3456	RAM pathway
B9J08_004861	4888.05	5041.16	4652.83	4884.87	5100.1	4275.52	5441.13	5838.63	5520.9	5188.5	5531.23	5188.86	11131.6	11412.6	11433	-0.0537995	0.825194	0.209444	0.0135325	0.133643	0.0313852	1.2072	7.0769e-136	B9J08_004861	orf19.1499	CTF1	Putative zinc-finger transcription factor, similar to A. nidulans FarA and FarB; activates genes required for fatty acid degradation; induced by oleate; null mutant displays carbon source utilization defects and sligh	0	0	0	939	transcription factor					B9J08_004605				939	CDC11	Septins and key regulators
B9J08_004870	24376.1	23366.6	23187.9	21144.6	22985.8	27594.8	31573.1	32735.5	28443	25135.6	24876.4	26279	42470.3	43538.1	42277.4	-0.00949899	0.974741	0.392314	1.26595e-06	0.113109	0.0174173	0.841583	4.14531e-94	B9J08_004870	orf19.6514	CUP9	Transcription factor; represses SOK1 expression in response to farnesol inhibition; yeast-hypha switch repressed; ketoconazole-induced; Plc1-regulated; colony morphology-related Ssn6 regulation; Spider, flow model bio	0	0	0	939	transcription factor					B9J08_004834				939	CDC10	Septins and key regulators
B9J08_001232	5905.19	7180.16	6388.98	9281.92	9185.79	8909.72	4921.1	WT-2.56325059924	4839.98	6216.9	6305.14	6039.18	14258.1	14279	14201.5	0.468689	8.86884e-05	-0.418007	6.30851e-06	-0.0612001	0.442946	1.12114	1.5766e-76	B9J08_001232	orf19.6817	FCR1	Transcription factor; repressor of fluconazole/ketoconazole/brefeldin A resistance; Tn mutation enhances filamentation; partially rescues S. cerevisiae pdr1 pdr3 fluconazole sensitivity; rat catheter biofilm induced/S	0	0	0	939	transcription factor					B9J08_000826				939	orf19.7450	Septins and key regulators
B9J08_000401	9088.03	8416.27	9082.58	9473.04	10093.3	10730.9	6689.36	7197.17	6864.59	6951.2	7413.21	7159.02	5444.61	5183.98	5642.53	0.164362	0.216417	-0.352402	8.42399e-06	-0.29677	4.0796e-08	-0.721838	5.80048e-40	B9J08_000401	orf19.1093	FLO8	Transcription factor; required for hyphal formation and CO2 induced white-opaque switching; regulates hyphal gene expression; required for virulence in mouse systemic infection; binds Efg1p; binds Mss11p via LisH moti	0	0	0	939	transcription factor					B9J08_004820				939	TAC1B	transcription factor
B9J08_000402	5196.82	4735.42	5107.31	5325.91	5390.82	3094.25	4083.8	4288.9	3931.77	4270.86	4174.6	4079.44	2909.02	2914.28	2956.45	-0.140945	0.716052	-0.284211	0.00110598	-0.255869	2.17112e-05	-0.790013	1.66882e-40	B9J08_000402	orf19.1093	FLO8	Transcription factor; required for hyphal formation and CO2 induced white-opaque switching; regulates hyphal gene expression; required for virulence in mouse systemic infection; binds Efg1p; binds Mss11p via LisH moti	0	0	0	939	transcription factor					B9J08_002279				939	ZCF23	transcription factor
B9J08_003585	1298.14	1194.3	1360.66	1742.78	1702.8	1846.98500121WT-	3076.49	3156.15	2632.96	1946.04	1942.07	1940.6	2038	1727.71	1956.57	0.434395	0.00114201	1.20765	7.25369e-31	0.605372	2.97e-14	0.557292	3.69435e-10	B9J08_003585	orf19.5338	GAL4	Zn(II)2Cys6 transcription factor; involved in control of glycolysis; ortholog of S. cerevisiae Gal4, but not involved in regulation of galactose utilization genes; caspofungin repressed; Spider biofilm repressed	0	1546	1598	0	transcription factor					B9J08_002576				939	ZCF22	transcription factor
B9J08_002WT-	5634.88	6081.4	6038.43	5472.92	5083.49	6068.94	4007.43	5427.42	4114.17	4553.78	4725.44	4516.78	3733.36	4059.82	3949.93	-0.119242	0.489346	-0.384832	0.00108843	-0.355794	2.0037622135WT-4E-10	-0.60944	1.69888e-26	B9J08_002WT-	orf19.2842	GZF3	GATA-type transcription factor; oxidative stress-induced via Cap1; mutant has abnormal colony morphology and altered sensitivity to fluconazole, LiCl, and copper; Spider biofilm induced	0	0	0	939	transcription factor					B9J08_004883				939	ZCF22	transcription factor
B9J08_001826	41651.5	35829.1	39010.1	41874.9	42453.8	51232.6	32213.1	31245.4	30459	30939.3	30993.1	31360.9	18216.9	18271.3	18676.2	0.193586	0.225409	-0.305504	0.000198645	-0.312373	8.85978e-09	-1.092	4.7983e-93	B9J08_001826	orf19.2432	HAC1	bZIP transcription factor; role in unfolded protein response and control of morphology; transcript undergoes atypical splicing at C terminus under ER stress; induced during mating and by caspofungin; mRNA binds She3;	0	0	0	939	transcription factor					B9J08_002931				939	ZCF14	transcription factor
B9J08_001594	10683.2	9486.36	9470.55	11177.1	10891.7	12562.6	6639.35	8527.84	7071.83	7920.96	8657.85	8244.09	6566.9	6678.31	6435.24	0.20013	0.164457	-0.409354	0.000105949	-0.247918	7.31638e-05	-0.604231	1.10859e-25	B9J08_001594	orf19.1228	HAP2	CCAAT-binding transcription factor; regulates low-iron induction of FRP1; in these conditions CBF comprises Hap43 and probably Hap2 and Hap3; possibly essential, disruptants not obtained by UAU1 method; Cap1-dependent	0	0	0	939	transcription factor					B9J08_004642				939	YBP1	transcription factor
B9J08_004457	2432.81	2202.3	2158.76	3041.85	2858.42	2293.67	1413.69	1123.15	1603.46	1492.8	1698.974180WT-73	1682.38	1545.39	1733.69	1599.01	0.249668	0.238483	-0.709912	3.11235e-08	-0.471177	1.87696e-08	-0.491318	9.89259e-10	B9J08_004457	orf19.4647	HAP3	Predicted CCAAT-binding transcription factor that regulates respiration; Cap2-dependent induction in low iron; opaque specific, alkaline, ciclopirox olamine induced; regulated by Sef1, Sfu1, Hap43; Bcr1-regulated in R	0	1546	0	0	transcription factor					B9J08_002545				939	WOR3	transcription factor
B9J08_005483	1357.97	1390.17	1689.04	1520.92	1311.37	1602.12	2220.09	2345.25	2228.99	2013.05	2240.72	1966.69	2050.92	1888.43	1859.78	-0.0250448	0.942821	0.619937	1.63628e-08	0.495831	2.74454e-07	0.373109	7.40986e-05	B9J08_005483	orf19.517	HAP31	Putative CCAAT-binding transcription factor; regulates CYC1; required for resistance to rapamycin, copper; induced in high iron; repressed in low iron; Sef1, Sfu1, and Hap43 regulated; rat catheter and Spider biofilm	0	1546	0	0	transcription factor					B9J08_002136				939	WOR2	transcription factor
B9J08_005121	1095.14	1255.21	1118.18	1347.18	1190.92	1436.65	1877.35	2018.59	1960.63	1821.33	1688.05	1873.66	1744.02	1761.9	1907.77	0.1726	0.422466	0.761084	1.0219e-13	0.642351	2.48331e-13	0.6294253WT-872	1.18829e-13	B9J08_005121	orf19.6645	HMO1	HMG-box transcription factor; binds upstream of hexose and ergosterol metabolism and cell cycle genes; activates pseudohyphal growth when expressed in S. cerevisiae; repressed in hyphae; Spider biofilm repressed	0	1546	1598	939	transcription factor					B9J08_000592				939	UME6	transcription factor
B9J08_000981	100.432	69.2697	96.9917	76.1799	117.327	137.73WT-9640044	62.7298	70.1366	79.2656	112.611	101.975	85.2058	171.82	163.282	136.784	0.288569	0.68029	-0.322485	0.392161	0.18153	0.608464	0.813915	0.0020436	B9J08_000981	orf19.3736	KAR4	Transcription factor; required for gene regulation in response to pheromones; ortholog of S. cerevisiae Kar4; role in karyogamy; opaque-specific, a-specific; induced by alpha factor	0	0	0	939	transcription factor					B9J08_004171				939	TYE7	transcription factor
B9J08_002840	29016.3	26673.6	26549.4	26958.3	28429.5	29953.5	17940.7	18363.3	15689.8	19837.3	21320	21264.9	14277	14450.9	15231	0.0294307	0.880798	-0.656077	1.49739e-14	-0.389781	3.87189e-14	-0.917186	3.92961e-78	B9J08_002840	orf19.4752	MSN4	Zinc finger transcription factor; similar to S. cerevisiae Msn4, but not a significant stress response regulator in C. albicans; partly complements STRE-activation defect of S. cerevisiae msn2 msn4 double mutant; flow	0	1546	0	939	transcription factor					B9J08_000829				939	TRY5	transcription factor
B9J08_001970	2728.76	2447.13	2488.53	2350.88	2545.9	2480.18	2016.44	2366.39	2059	1957.21	1808.23	2036.24	1647.68	1575.54	1443.83	-0.0785836	0.70693	-0.245852	0.0219576	-0.394005	4.86357e-07	-0.728752	4.31048e-20	B9J08_001970	orf19.6309	MSS11	Transcription factor; activator that binds to Flo8 via a LisH motif to cooperatively activate transcription of hypha-specific genes; required for hyphal growth	0	0	0	939	transcription factor					B9J08_004495				939	TRY2	transcription factor
B9J08_000388	453.0124WT-20989	353.514	296.518	334.122	365.48	435.204	401.834	344.918	318.017	446.723	396.063	420.812	705.157	696.726	800.705	0.0132433	0.982261	-0.0465014	0.852255	0.202907	0.28882	0.982769	9.1919e-11	B9J08_000388	orf19.2119	NDT80	Ortholog of Ndt80; meiosis-specific transcription factor; activator of CDR1 induction by antifungal drugs; required for wild-type drug resistance and for Spider biofilm formation; transcript induced by antifungal drug	0	0	0	939	transcription factor					B9J08_002580				939	SUA71	transcription factor
B9J08_005429	6637.06	7405.88	7612.46	6988.5	6693.88	9252.14	5532.04	5395.71	4606.96	5928.39	6016.52	6113.95	3938.95	4098.29	4190.7	0.0565987	0.849125	-0.473651	1.52781e-06	-0.253802	3.32099e-05	-0.837611	5.29836e-44	B9J08_005429	orf19.7150	NRG1	Transcription factor/repressor; regulates chlamydospore formation/hyphal gene induction/virulence and rescue/stress response genes; effects both Tup1 dependent and independent regulation; flow model biofilm induced; S	0	0	0	939	transcription factor					B9J08_003964				939	STP2	transcription factor
B9J08_004638	16547.8	16067	17112.1	13351.5	14344	15314.4	8903.99	8381.8	7770.9	9821.4	9939.82	10148.2	11877.4	12505.2	12960.9	-0.233551	0.0452788	-0.983398	9.60852e-36	-0.72535	2.51752e-59	-0.426585	9.35393e-19	B9J08_004638	orf19.4972	OFI1	Putative transcription factor with zinc finger DNA-binding motif, involved in regulation of white-opaque switching and filamentous growth	0	1546	1598	0	transcription factor					B9J08_003955				939	STP1	transcription factor
B9J08_002161	238.259	200.643	198.14	233.886	232.578	280.252	199.099	116.254	204.372	134.017	162.978	200.842	105.277	131.651	150.382	0.205002	0.613973	-0.290729	0.309226	-0.347134	0.149391	-0.732828	0.00113079	B9J08_002161	orf19.1178	orf19.1178	Putative transcription factor with bZIP DNA-binding motif; Hap43p-repressed gene	0	0	0	939	transcription factor					B9J08_004516				939	SPT20	transcription factor
B9J08_000095	12102.1	11179.9	11241.3	10860.3	10969.6	9659.61	9432.19	9407.91	9361.94	9211.8	9064.84	9383.94	5989.87	6445.78	6257.66	-0.154564	0.333882	-0.286632	0.000165309	-0.31172	8.3146e-10	-0.898365	5.80478e-65	B9J08_000095	orf19.1604	orf19.1604	Predicted Gal4-like DNA-binding transcription factor; Spider biofilm induced	0	0	0	939	transcription factor					B9J08_001787				939	RGT1	transcription factor
B9J08_001620	313.049	317.685	322.844	334.122	354.058	317.555	454.564	470.78	544.354	575.156	464.35	499.932	481.692	483.006121104WT-	473.544	0.054044	0.895267	0.628556	8.64215e-05	0.697952	1.69189e-06	0.579822	2.00106e-05	B9J08_001620	orf19.1729	orf19.1729	Putative transcription factor with zinc finger DNA-binding motif	0	1546	1598	0	transcription factor					B9J08_002684				939	REP1	transcription factor
B9J08_004167	16248.6	14527.5	15323.3	15636.9	15842.3	16550.2	10567.7	10540.7	9740.12	11530.1	10304.9	11128.9	7951.4	8477.83	8630.98	0.0355268	0.852227	-0.574235	5.48204e-13	-0.475891	1.09744e-16	-0.89291	7.77844e-61	B9J08_004167	orf19.173	orf19.173	C2H2 transcription factor; induced by Mnl1 under weak acid stress	0	0	0	939	transcription factor					B9J08_002959				939	orf19.6874	transcription factor
B9J08_003448	680.587	1043.82	972.688	954.253	1004.03	1041.62	383.652	472.701	635.08	528.622	653.732	697.296	803.482	726.646	774.308	0.129271	0.716151	-0.850437	1.49717e-05	-0.512756	0.00134687	-0.240304	0.0936938	B9J08_003448	orf19.1757	orf19.1757	Putative C2H2 transcription factor; expression upregulated in clinical isolates from HIV+ patients with oral candidiasis; Spider biofilm induced	0	1546	0	0	transcription factor					B9J08_002958				939	orf19.6874	transcription factor
B9J08_003498	369.675	391.732	475.259	433.023	543.028	505.984	420.926	541.877	466.044	495.118	559.951	433.854	693.239	470.183	716.715	0.237088	0.445646	0.213328	0.256847	0.27575	0.0959908	0.590235	0.000429933	B9J08_003498	orf19.2399	orf19.2399	Putative transcription factor with zinc finger DNA-binding motif; similar to bacterial DnaJ; induced in low iron	0	0	0	939	transcription factor					B9J08_003378				939	orf19.6850	transcription factor
B9J08_000634	1621.87	1584.84	1514.46	1478.16	1754.72	1998.11	980.948	710.974	719.121	663.57	685.599	611.221	538.303	499.249	529.537	0.122529	0.62089	-0.963873	1.15528e-12	-1.25954	1.16496e-43	-1.60443	2.6203e-68	B9J08_000634	orf19.3088	orf19.3088	bZIP transcription factor; possibly transcriptionally regulated upon hyphal formation; Hap43; F-12/CO2 early biofilm induced; Spider biofilm induced	0	1546	1598	939	transcription factor					B9J08_003200				939	PZF1	transcription factor
B9J08_003378	5034.42	4350.85	4418.67	4672.37	4703.47	4506.03	4206.53	4088.1	3796.15	4098.69	4070.8	3919.47	3155.33	3129.71	2966.05	-0.0147012	0.956167	-0.185845	0.0629769	-0.183475	0.0100609	-0.590824	1.43195e-17	B9J08_003378	orf19.6850	orf19.6850	Putative transcription factor with C3HC4 zinc finger DNA-binding motif; mutants are viable	0	0	0	939	transcription factor					B9J08_005438				939	PUT3	transcription factor
B9J08_002958	4781.2	4679.29	4680.54	4874.18	4932.94	9471.18	3856.52	3491.46	3542.12	3364.38	3435.28	3469.09	3105.67	3221.18	3149.23	0.416609	0.505752	-0.371627	1.06454e-05	-0.453692	1.02404e-16	-0.590795	2.72721e-27	B9J08_002958	orf19.6874	orf19.6874	transcription factor with a role in filamentous growth	0	0	0	939	transcription factor					B9J08_005429				939	NRG1	transcription factor
B9J08_002959	2157.15	2030.32	2018.81	2388.31	2122.27	2211.41	1619.16	1426.75	1549.98	1413.69	1462.25	1423.28	1432.16	1310.53	1355.04	0.0922144	0.660901	-0.428141	1.97615e-05	-0.52167	2.88075e-12	-0.612102	1.26123e-15	B9J08_002959	orf19.6874	orf19.6874	transcription factor with a role in filamentous growth	0	0	0	939	transcription factor					B9J08_000388				939	NDT80	transcription factor
B9J08_002140	1532.12	1391.36	1391.14	1613.14	1836.74	1456.74	1853.71	2131.96	1704.69	2191.74	2143.29	2251	1978.41	1955.96	1979.77	0.164133	0.48295	0.404993	0.000519575	0.618353	5.38194e-16	0.441688	9.03721e-09	B9J08_002140	orf19.6921	orf19.6921	have transcription factor activity, RNA polymerase I upstream control element sequence-specific binding activity and role in chromatin organization, transcription of nuclear large rRNA transcript from RNA polymerase I	0	0	1598	0	transcription factor					B9J08_001970				939	MSS11	transcription factor
B9J08_005438	5561.16	5543.96	5117.01	5710.82	5825.87	4971.84	7943.04	8133.92	7562.7	7043.34	7343.1	6952.1	8556.24	8512.02	8723.77	0.00358737	0.991834	0.548469	6.59908e-12	0.403428	5.71206e-13	0.655676	2.82251e-37	B9J08_005438	orf19.6203	PUT3	Zn(II)2Cys6 transcription factor; has similarity to S. cerevisiae Put3, a transcription factor involved in the regulation of proline utilization genes	0	0	0	939	transcription factor					B9J08_000981				939	KAR4	transcription factor
B9J08_003200	1336.6	1341.2	1616.99	1232.24	1305.14	1770.47	1471.88	1382.56	1141.23	987.444	1151.77	1240.7	926.637	881.379	890.295	-0.0224968	0.957185	-0.0983877	0.520565	-0.337308	0.00300776	-0.683979	4.69791e-12	B9J08_003200	orf19.4125	PZF1	C2H2 transcription factor; Hap43-induced; rat catheter and Spider biofilm induced	0	0	0	939	transcription factor					B9J08_001594				939	HAP2	transcription factor
B9J08_002684	9323.08	9239.14	9092.28	9279.25	9655.1	9391.79	7408.WT-34416687	8079.16	6352.71	6252.26	6363.41	6290.45	WT-5.27538914943	4524.01	4510.67	0.0115568	0.956235	-0.335047	0.000717314	-0.540699	6.57112e-32	-1.01605	1.20247e-95	B9J08_002684	orf19.7521	REP1	Putative transcription factor involved in transcription of N-acetylglucosamine-inducible genes; involved in negative regulation of MDR1 transcription; mutants show increased resistance to azole drugs	0	0	0	939	transcription factor					B9J08_001826				939	HAC1	transcription factor
B9J08_001787	22585.4	21579.9	22636.5	24699.7	25239.9	22025.1	20826.3	24346	19498.4	20186.3	21243.6	20685.9	14651.4	14907.4	15159.8	0.0855828	0.647995	-0.0414132	0.719394	-0.0968379	0.0410762	-0.592382	1.96685e-44	B9J08_001787	orf19.2747	RGT1	Zn(II)2Cys6 transcription factor; transcriptional repressor involved in the regulation of glucose transporter genes; ortholog of S. cerevisiae Rgt1; mutants display decreased colonization of mouse kidneys	0	0	0	939	transcription factor					B9J08_002WT-				939	GZF3	transcription factor
B9J08_004310	25237.3	25912.8	27968.3	20773.1	20107.6	17336.4	15597	14982.3	13248.8	16162.1	16WT-.2254929833	16469.1	15412.2	15599	15021.4	-0.463935	0.000235614	-0.846648	2.34171e-23	-0.679914	3.68073e-47	-0.794487	4.21122e-62	B9J08_004310	orf19.3969	SFL2	Transcription factor involved in regulation of morphogenesis; required for filamentous growth, for virulence in RHE model but not in mice; induced upon RHE infection but C. dubliniensis ortholog is not; Spider biofilm	0	1546	1598	939	transcription factor					B9J08_000402				939	FLO8	transcription factor
B9J08_004516	2683.89	2353.97	2514.86	2268.02	2469.06	1847.94	2435.55	2954.38	2680.71	2601.23	2411.89	2677.9	5491.29	5516.53	5467.35	-0.218702	0.322789	0.100738	0.394316	0.0341298	0.713332	1.11171	7.77232e-72	B9J08_004516	orf19.422	SPT20	Putative transcription factor; downregulated upon adherence to polystyrene; flucytosine repressed	0	0	0	939	transcription factor					B9J08_000401				939	FLO8	transcription factor
B9J08_003955	8621.13	8249.06	8017.06	7613.98	8890.91	11768.7	5816.59	6271.94	5421.58	6744.59	6247.78	6344.35	3653.91	3447.72	3555.58	0.15697	0.540875	-0.501851	4.20955e-09	-0.356077	6.97117e-11	-1.23681	7.9119e-119	B9J08_003955	orf19.5917	STP1	Transcription factor; regulates SAP2, OPT1 expression and thereby protein catabolism for nitrogen source; activated via amino-acid-induced proteolytic processing; macrophage/pseudohyphal-repressed; Spider biofilm repr	0	0	0	939	transcription factor					B9J08_001232				939	FCR1	transcription factor
B9J08_003964	39369.3	36564.8	38623.5	39366.3	40114.5	45517.5	33235.9	34307.4	29553.7	31942.6	34298.2	33830.2	25209.9	24370	25247.4	0.101317	0.514656	-0.233157	0.006806	-0.186981	0.00012489	-0.627865	5.16584e-47	B9J08_003964	orf19.4961	STP2	Amino-acid-regulated transcription factor; activates transcription of amino acid permease genes; activated by amino-acid-induced proteolytic processing (Ssy1, Csh3 dependent); required for alkalinization of medium; Sp	0	0	0	939	transcription factor					B9J08_004870				939	CUP9	transcription factor
B9J08_002580	6833.65	6556.73	7339.5	7543.15	7033.4	8179.91	6364.8	5726.22	6054.75	5262.03	5482.97	5224.51	4325.3	4079.4782WT-2931	4541.86	0.110305	0.520763	-0.186894	0.0376208	-0.368294	1.82471e-10	-0.692757	4.04358e-30	B9J08_002580	orf19.3059	SUA71	Transcription factor TFIIB; required for transcription initiation and start site selection by RNA polymerase II; downregulated during planktonic growth, whereas related SUA72 is induced; induced by Tbf1; rat catheter,	0	0	0	939	transcription factor					B9J08_004861				939	CTF1	transcription factor
B9J08_005317	3026.85	2967.85	2911.14	0	0	0	0	0	0	0	0	0	2917.96	2864.7	3210.82	-14.0016	1.342e-28	-13.9732	1.90751e-30	-13.9703	5.89222e-31	0.000710204	0.99533	B9J08_005317	orf19.4342	SUT1	Zn2Cys6 transcription factor involved in sterol uptake; flow model biofilm induced; Spider biofilm repressed	1541	1546	1598	0	transcription factor					B9J08_002218				939	CTA7	transcription factor
B9J08_004820	7257.81	7655.49	7410.17	7905.33	7421.73	6625.62	7645.76	7977.32	7490.12	7088.01	7567.99	7505.06	13301.7	13455.8	13252	-0.0457131	0.849331	0.0553502	0.540013	-0.00243221	0.971629	0.828707	1.80516e-79	B9J08_004820	orf19.3190	TAC1B	Putative Zn(II)2Cys6 transcription factor; gene in zinc cluster region of Chr. 5; induced by Mnl1 in weak acid; similar to S. cerevisiae Hal9, a putative transcription factor involved in salt tolerance	0	0	0	939	transcription factor					B9J08_004271				939	CAP4	transcription factor
B9J08_002674	767.13	742.858	813.345	907.WT-24376414	742.38	649.458	1348.24	1242.28	1181.34	1042.35	1129.01	1001.6	1150.1	1048.08	1143.06	-0.0362544	0.930263	0.704351	9.57906e-10	0.457956	6.90201e-06	0.510909	1.33427e-07	B9J08_002674	orf19.6985	TEA1	Putative transcription factor with zinc cluster DNA-binding motif; has similarity to S. cerevisiae Tea1p; Hap43p-repressed gene	0	1546	0	0	transcription factor					B9J08_002161				939	orf19.1178	transcription factor
B9J08_004495	946.625	802.573	897.866	801.894	933.426	953.622	931.855	1032.83	1031.41	845.982	876.802	1014.64	2458.12	2351.77	2257.33	-0.00198494	0.995718	0.183142	0.166097	0.0562983	0.681928	1.4028	7.65392e-61	B9J08_004495	orf19.4062	TRY2	Transcription factor; regulator of yeast form adherence; required for yeast cell adherence to silicone substrate; Spider biofilm induced	0	0	0	939	transcription factor					B9J08_000095				939	orf19.1604	transcription factor
B9J08_002266	626.097	566.1	717.739	911.486	892.933	786.236	928.219	1047.25	970.288	684.044915875WT-	731.123	791.196	457.856	364.178	358.358	0.417673	0.0514714	0.629902	2.WT-06103805151E-06	0.216112	0.109293	-0.708026	1.29833e-06	B9J08_002266	orf19.5975	TRY4	C2H2 transcription factor; fluconazole-repressed; induced in ssr1 mutant; required for yeast cell adherence to silicone substrate; Spider biofilm induced	0	1546	0	939	transcription factor					B9J08_003498				939	orf19.2399	transcription factor
B9J08_000829	10327.4	9876.9	9628.51	8676.49	9111.03	7509.41	6724.81	7754.42	7102.39	7372.79	7537.04	7636.35	5216.18	5431.04	5177.79	-0.259511	0.0913264	-0.46209	3.15831e-08	-0.396048	1.6016691WT-1021E-15	-0.92797	1.19194e-74	B9J08_000829	orf19.3434	TRY5	Zn(II)2Cys6 transcription factor; regulator of yeast form adherence; required for yeast cell adherence to silicone substrate	0	0	0	939	transcription factor					B9J08_004167				939	orf19.173	transcription factor
B9J08_003409	806.661	721.36	799.489	594.738	642.704	505.984	550.022	465.015	518.569	785.488	841.293	804.238	716.082	773.665	720.715	-0.437464	0.0413639	-0.595969	1.40484e-05	0.0705501	0.575493	-0.087114	0.449388	B9J08_003409	orf19.6824	TRY6	Helix-loop-helix transcription factor; regulator of yeast form adherence; required for yeast cell adherence to silicone substrate; Spider and F-12/CO2 biofilm induced; repressed by alpha pheromone in SpiderM medium	0	1546	0	0	transcription factor					B9J08_004200	1541	1546	1598		CWP1	Cell wall sythesis, remodeling and CWI signaling
B9J08_004171	55906.4	60658.7	62285.3	64150.2	66613.8	91043.6	59854.2	53583.4	46429.6	41729.5	44196.1	45448.6	33065.9	33701	36366.9	0.283856	0.129864	-0.156228	0.145004	-0.436878	9.23218e-18	-0.807475	4.83671e-59	B9J08_004171	orf19.4941	TYE7	bHLH transcription factor; control of glycolysis; required for biofilm formation; hyphally regulated by Cph1, Cyr1; flucytosine, Hog1 induced; amphotericin B, caspofungin repressed; induced in flow model biofilm and p	0	0	0	939	transcription factor					B9J08_003314	1541	1546	1598		RBE1	Cell wall sythesis, remodeling and CWI signaling
B9J08_000592	1211.59	1138.17	1313.55	1450.09	1504.49	1635.6	1736.43	1868.71	1771.54	1387.63	1463.16	1451.98	2266.44	2260.3	2390.92	0.30099	0.064049	0.558569	8.25404e-08	0.240077	0.00937033	0.903295	2.46732e-30	B9J08_000592	orf19.1822	UME6	Zn(II)2Cys6 transcription factor; role in hyphal extension, virulence, adherence to plastic; rat catheter biofilm induced; has a long 5'-UTR that regulates translational efficiency and controls transition to filamento	0	0	0	939	transcription factor					B9J08_004WT-	1541	1546	1598		PGA31	Cell wall sythesis, remodeling and CWI signaling
B9J08_001789	147.443	223.335	214.767	244.578	186.893	219.993	264.556	307.448	296.052	289.439	298.641	323.434	311.858	315.45	335.96	0.133429	0.810943	0.574272	0.0108948	0.647351	0.00161275	0.706372	0.000268316	B9J08_001789	orf19.2745	UME7	Putative transcription factor with zinc cluster DNA-binding motif; similar to S. cerevisiae Ume6p, which is a transcription factor involved in the regulation of meiotic genes	0	0	1598	939	transcription factor					B9J08_000438	1541	1546	1598		PGA31	Cell wall sythesis, remodeling and CWI signaling
B9J08_002136	20379.1	20081	20703.6	16711.5	17256.4	21202.5	15208.7864WT-092	15924.9	13622.2	16426.4	16890.5	17153.3	13542	13056.6	12889.7	-0.174273	0.2802	-0.445208	6.35514e-08	-0.269205	2.6257e-10	-0.644453	7.62768e-52	B9J08_002136	orf19.5992	WOR2	Zn(II)2Cys6 transcription factor; regulator of white-opaque switching; required for maintenance of opaque state; Hap43-induced	0	0	0	939	transcription factor					B9J08_005317	1541	1546	1598		SUT1	transcription factor
B9J08_002545	5114.55	4951.59	5518.83	4594.85	4413.79	4770.98	3790.15	4130.37	3874.47	3783.19	3791.28	4029.02	3422.5	3650.33	3243.62	-0.201257	0.129864	-0.397018	4.11587e-06	-0.417598	1.3244e-11	-0.608481	1.48821e-20	B9J08_002545	orf19.467	WOR3	Transcription factor; modulator of white-opaque switch; induced in opaque cells; promoter bound by Wor1; overexpression at 25 degr shifts cells to opaque state; deletion stabilizes opaque cells at higher temperatures;	0	0	0	939	transcription factor					B9J08_000221	1541	1546	1598		B9J08_000221	#N/A
B9J08_004642	3173.22	3020.4	3103.74	2766.53	2748.36	2539.48	3797.42	3559.67	4285.12	3838.1	3533.61	3880.34	6744.68	7306.64	6959.18	-0.229366	0.107295	0.329341	0.000645525	0.283377	1.2541e-05	1.16303	5.25004e-97	B9J08_004642	orf19.5034	YBP1	Protein involved in response to oxidative stress, binds and stabilizes Cap1p transcription factor in response to H2O2; essential for macrophage killing	0	0	0	939	transcription factor					B9J08_003120		1546	1598		SCW11	Cell wall sythesis, remodeling and CWI signaling
B9J08_002931	6782.37	6569.8702WT-3645	6783.88	6264.13	6086.48	5562.95	6846.64	7142.4	6457.76	6211.31	6146.72	6369.57	4384.89	4484.69	4285.89	-0.190796	0.186776	0.0273913	0.783682	-0.0965213	0.0733198	-0.627286	1.45393e-34	B9J08_002931	orf19.2647	ZCF14	Putative Zn(II)2Cys6 transcription factor; caspofungin induced	0	0	0	939	transcription factor					B9J08_002296		1546	1598		orf19.675	Cell wall sythesis, remodeling and CWI signaling
B9J08_004883	1993.68	2281.12	1999.42	2104.97	2041.29	1965.59	2364.64	2143.49	2186.97	1782.24	2024.93	1910.17	3237.77	3181.86	3407.6	-0.0603741	0.80506	0.0988838	0.391731	-0.126083	0.171397	0.634386	4.08584e-19	B9J08_004883	orf19.4251	ZCF22	Predicted Zn(II)2Cys6 transcription factor	0	0	0	939	transcription factor					B9J08_001793		1546	1598		ALG6	Cell wall sythesis, remodeling and CWI signaling
B9J08_002576	453.0124WT-20989	519.523	555.624	526.577	629.206	499.289	443.654	554.367	448.854	446.723	415.183	456.46	266.172	248.77	372.756	0.0922884	0.807781	-0.0742638	0.707541	-0.206018	0.168926	-0.797632	2.92734e-06	B9J08_002576	orf19.4251	ZCF22	Predicted Zn(II)2Cys6 transcription factor	0	0	0	939	transcription factor					B9J08_004638		1546	1598		OFI1	transcription factor
B9J08_002279	8163.84	8979.98	9036.86	6705.17	8462.1	8868.59	7759.4	5585.9WT-9799959	5879.98	5837.18	5942.77	6526.94	4406.74	4198.31	4572.26	-0.148316	0.470963	-0.439923	0.00023301	-0.507952	8.51845e-17	-1.00369	8.16486e-71	B9J08_002279	orf19.4450	ZCF23	Predicted Zn(II)2Cys6 transcription factor; ortholog of S. cerevisiae Gsm1; flow model biofilm induced	0	0	0	939	transcription factor					B9J08_003585		1546	1598		GAL4	transcription factor
B9J08_003752	944.488	757.189	1229.02	652.207	750.687	530.853	798.214	846.443	827.991	810.616	703.809	829.452	945.507	956.609	843.1	-0.619785	0.0237666	-0.239894	0.172269	-0.31352471925WT-5	0.0WT-454421470528	-0.106905	0.487489	B9J08_003752	orf19.5924	ZCF31	Zn(II)2Cys6 transcription factor of unknown function; mutant is sensitive to copper and SDS, and resistant to Calcofluor White; required for yeast cell adherence to silicone substrate	1541	0	0	0	transcription factor					B9J08_001620		1546	1598		orf19.1729	transcription factor
B9J08_000939	7705.49	6932.94	7066.54	8131.2	8707.13	7053.17	5399.31	6154.73	5398.66	4256.9	4160.03	4271.59	3811.82	3597.33	3853.94	0.116999	0.585221	-0.351306	0.00011563	-0.766478	1.85482e-41	-0.959971	1.86499e-59	B9J08_000939	orf19.1255	ZCF5	Zn(II)2Cys6 transcription factor; colony morphology-related gene regulation by Ssn6	0	0	1598	939	transcription factor					B9J08_002729	1541		1598		orf19.5267	Cell wall sythesis, remodeling and CWI signaling
B9J08_003301	18070.3	16253.3	17615.1	17389.1	18151.5	16628.6	10232.2	9098.54	8617.99	11867.9	11471.3	12488.7	6699.99	6317.55	6879.19	-0.016044	0.946589	-0.888525	1.8661e-24	-0.527649	8.74498e-23	-1.39781	6.67939e-149	B9J08_003301	orf19.1718	ZCF8	Predicted Zn(II)2Cys6 transcription factor; repressed by fluphenazine treatment; required for yeast cell adherence to silicone substrate	0	1546	0	939	transcription factor					B9J08_001080	1541		1598		orf19.4706	#N/A
B9J08_004831	14498.5	13844.4	14997.7	11394.9	12710.8	16901.2	8724.89	7933.12	7336.37	6135.93	5738.82	6212.2	4904.32	5225.01	5244.98	-0.106685	0.69071WT-7221468	-0.847569	3.18019e-23	-1.25268	4.09315e-132	-1.50861	3.79739e-193	B9J08_004831	orf19.7436	AAF1	Possible regulatory protein; possible adhesin-like; Glu-rich domain; production in S. cerevisiae increases endothelial cell adherence and flocculence; flow model biofilm, alkaline or caspofungin induced	#N/A	#N/A	#N/A	#N/A	#N/A					B9J08_003547	1541		1598		BUD31	#N/A
B9J08_005078	726.529	699.863	641.531	820.604	781.835	892.407	1020.95	826.267	1147.92	809.686	884.996	907.702	1146.13	1120.75	1192.66	0.245978	0.229796	0.538347	0.000228601	0.339213	0.00272379	0.728434	7.8191e-14	B9J08_005078	orf19.2251	AAH1	Adenine deaminase; purine salvage and nitrogen catabolism; colony morphology-related regulation by Ssn6; Hog1, CO2-induced; chlamydospore formation repressed in C. albicans and C. dubliniensis; rat catheter and F-12/C	#N/A	#N/A	#N/A	#N/A	#N/A					B9J08_001901			1598		UTR2	Cell wall sythesis, remodeling and CWI signaling
B9J08_000319	98.2952	108.682	67.8942	128.303	139.131	160.691	158.188	198.88	149.936	142.393	148.41	199.103	55.6181	54.7122	59.9929	0.613014	0.18511	0.887668	0.00219252	0.838234	0.0032408	-0.698632	0.0365812	B9J08_000319	orf19.2251	AAH1	Adenine deaminase; purine salvage and nitrogen catabolism; colony morphology-related regulation by Ssn6; Hog1, CO2-induced; chlamydospore formation repressed in C. albicans and C. dubliniensis; rat catheter and F-12/C	#N/A	#N/A	#N/A	#N/A	#N/A					B9J08_000964			1598		GSC1	Cell wall sythesis, remodeling and CWI signaling
B9J08_000406	363.265	468.167	457.247	596.074	387.284	481.115	640.025	599.524	700.975	505.356	581.803	570.357	766.735	749.728	690.318	0.162358	0.705757	0.596601	0.000144818	0.371691	0.0133881	0.764272	4.76295e-09	B9J08_000406	YBL074C	AAR2	Ortholog(s) have role in spliceosomal tri-snRNP complex assembly and U5 snRNP localization	#N/A	#N/A	#N/A	#N/A	#N/A					B9J08_002140			1598		orf19.6921	transcription factor
B9J08_002478	5622.06	6031.24	5273.58	5669.39	5284.92	5606	7464.84	7360.5	7443.33	8256	8000.47	8162.37	8097.39	8153.83	8468.6	-0.0549483	0.788528	0.400701	1.2372e-06	0.536576	1.98564e-20	0.533159	3.69975e-21	B9J08_002478	orf19.3554	AAT1	Aspartate aminotransferase; soluble protein in hyphae; macrophage-induced protein; alkaline upregulated; amphotericin B repressed; gene used for strain identification by multilocus sequence typing; farnesol-, Hap43p-i	#N/A	#N/A	#N/A	#N/A	#N/A					B9J08_001339	1541	1546			PGA31	Cell wall sythesis, remodeling and CWI signaling
B9J08_000460	31336.9	30329.4	30009.2	30647	30845.6	32983.7	27092.9	28149.8	25007.8	27527.5	26661	26492.9	21112	20530.8	22347	0.0195917	0.91516	-0.186708	0.0209915	-0.176312	4.31139e-05	-0.532139	5.87706e-33	B9J08_000460	orf19.6287	AAT21	Putative aspartate aminotransferase; stationary phase enriched protein; Gcn4-regulated; Spider biofilm induced	#N/A	#N/A	#N/A	#N/A	#N/A					B9J08_005575	1541	1546			B9J08_005575	#N/A
B9J08_000766	1463.74	1507.21	1632.23	1586.41	1410	1539.95	1833.71	1625.63	1592	1908.81	1720.83	1714.55	2297.22	2205.59	2211.74	-0.0443659	0.862584	0.139688	0.236054	0.223727	0.0105197	0.531644	7.88931e-13	B9J08_000766	orf19.4669	AAT22	Aspartate aminotransferase; nitrogen metabolism; similar but not orthologous to S. cerevisiae Aat2; clade-associated gene expression; protein levels decrease in stationary phase yeast; mutant is viable; flow model bio	#N/A	#N/A	#N/A	#N/A	#N/A					B9J08_000146	1541	1546			orf19.1WT-	#N/A
B9J08_000189	3796.12	3871.94	3497.24	4127.08	3964.21	4239.17	3927.43	3810.43	4077.88	3941.4	4038.93	3780.35	5771.37	5755.04	5544.14	0.119608	0.459485	0.0866108	0.375871	0.0828485	0.246599	0.59934	5.22251e-25	B9J08_000189	orf19.3331	ABC1	Putative ubiquinol-cytochrome-c reductase; induced upon adherence to polystyrene; flow model biofilm induced; Spider biofilm induced	#N/A	#N/A	#N/A	#N/A	#N/A					B9J08_000613	1541	1546			GLT1	#N/A
B9J08_004811	912.435	807.35	852.142	966.282	919.929	693.456	869.125	1195.2	1131.68	933.465	978.777	941.611	1870.16	1933.73	1894.18	-0.0157514	0.973281	0.31871	0.0304296	0.158661	0.144	1.13472	4.33939e-42	B9J08_004811	orf19.6716	ABD1	SAM-dependent RNA methyltransferase; methylates mRNA 5' cap; binds phosphorylated RNA Pol II C-term domain peptide; does not bind mRNA TPase and mRNA GTase (Cet1,Cgt1); functional homolog of S. cerevisiae Abd1; rat ca	#N/A	#N/A	#N/A	#N/A	#N/A					B9J08_003622	1541	1546			orf19.813	#N/A
B9J08_003027	2020.39	2062.56	2007.73	1792.23	1849.2	2050.72	2632.83	2265.51	2188.88	2449.53	2302.63	2212.74	1842.35	1676.42	2046.96	-0.122067	0.498871	0.224126	0.0397445	0.201652	0.00694114	-0.143809	0.0901338	B9J08_003027	orf19.1597	ABG1	Vacuolar membrane protein; depletion causes abnormal vacuolar morphology, cell separation defect, sensitivity to cell wall stress, increased hyphal branching; essential, no mammalian homolog; Cyr1-regulated; rat cathe	#N/A	#N/A	#N/A	#N/A	#N/A					B9J08_000990	1541	1546			BIO32	#N/A
B9J08_001416	9495.1	8330.28	9762.91	9855.27	9262.62	10WT-.4509157459	8818.53	8336.65	8742.14	9455.64	9931.62	10508.1	7631.59	7978.58	8300.62	0.0773657	0.701048	-0.08601	0.381217	0.124054	0.0781018	-0.219885	0.0005937	B9J08_001416	orf19.2699	ABP1	Ortholog of S. cerevisiae Abp1; actin-binding protein of the cortical actin cytoskeleton; caspofungin induced; protein only detected in stationary phase yeast-form cultures; Spider biofilm repressed	#N/A	#N/A	#N/A	#N/A	#N/A					B9J08_003088	1541	1546			ALD5	#N/A
B9J08_005002	2377.25	2413.69	2261.29	2214.56	2448.3	2549.05	2072.81	2315.47	1862.26	1767.35	1899.28	1928.43	1974.44	1837.13	1968.57	0.00822959	0.978474	-0.168827	0.142868	-0.326133	1.15099e-05	-0.30026	2.05219e-05	B9J08_005002	orf19.3529	ABP2	Putative alpha-actinin-like protein; induced by alpha pheromone in SpiderM medium	#N/A	#N/A	#N/A	#N/A	#N/A					B9J08_002398		1546			orf19.1381	Actin patches, endocytosis, and key regulators
B9J08_005218	11078.5	10716.5	11181.8	12040.4	12438.8	12408.6	8531.25	7904.3	7530.23	8171.31	8352.83	8018.04	7153.87	7281.85	6841.59	0.13843	0.249204	-0.455157	1.52741e-08	-0.418151	1.6936e-19	-0.645294	1.91218e-40	B9J08_005218	orf19.1291	ABZ1	have 4-amino-4-deoxychorismate synthase activity, role in para-aminobenzoic acid biosynthetic process and cytosol, nucleus localization	#N/A	#N/A	#N/A	#N/A	#N/A					B9J08_000116		1546			PGA31	Cell wall sythesis, remodeling and CWI signaling
B9J08_003285	1244.72	1410.47	1051.67	1115.97	1481.65	1750.38	1257.32	586.073	1352.29	1211.74	1089.86	1194.62	1201.75	1078.86	1225.45	0.20344	0.52123	-0.209969	0.672808	-0.0762895	0.565717	-0.0936122	0.423867	B9J08_003285	orf19.7043.1	ACB1	Protein similar to a region of acyl-coenzyme-A-binding protein; amphotericin B repressed; regulated by Nrg1, Tup1; Hap43-induced	#N/A	#N/A	#N/A	#N/A	#N/A					B9J08_001669		1546			MNN14	Cell wall sythesis, remodeling and CWI signaling
B9J08_001018	19214.6	22707.3	22535.3	17528.1	15623.2	13196.7	24797.3	23041.3	26800.4	21677.2	19416.2	21836.2	37231.3	37361.6	34915.1	-0.496523	0.00171765	0.216511	0.0252324	-0.0264292	0.749429	0.751841	2.10666e-37	B9J08_001018	orf19.7466	ACC1	Putative acetyl-coenzyme-A carboxylases; regulated by Efg1; amphotericin B repressed; caspofungin repressed; 5'-UTR intron; gene used for strain identification by multilocus sequence typing; Hap43-induced; flow model	#N/A	#N/A	#N/A	#N/A	#N/A					B9J08_000963		1546			MNN11	Cell wall sythesis, remodeling and CWI signaling
B9J08_000468	2643.28	3173.27	3038.6120376WT-9	3739.5	3864.53	4182.74	2694.65	2219.39	2904.18	2499.79	2473.8	2501.4	3300.34	2999.77	3180.42	0.388508	0.00343772	-0.17482	0.171536	-0.23627	0.00296433	0.0854321	0.283565	B9J08_000468	orf19.6124	ACE2	Transcription factor; similar to S. cerevisiae Ace2 and Swi5; regulates morphogenesis, cell separation, adherence, virulence in a mice; mutant is hyperfilamentous; rat catheter and Spider biofilm induced	#N/A	#N/A	#N/A	#N/A	#N/A					B9J08_004046		1546			MCD4	Cell wall sythesis, remodeling and CWI signaling
B9J08_004702	20423	22358.6	22128	19412.5	19562.5	20920.4	25895.6	24370.1	25070.9	21416.7	21439.3	22534.3	55633	56995.6	58134.7	-0.139846	0.28063	0.220093	0.0047055	0.0187601	0.762172	1.38237	8.00712e-218	B9J08_004702	orf19.3171	ACH1	Acetyl-coA hydrolase; acetate utilization; nonessential; soluble protein in hyphae; antigenic in human; induced on polystyrene adherence; farnesol-, ketoconazole-induced; no human or murine homolog; stationary phase-e	#N/A	#N/A	#N/A	#N/A	#N/A					B9J08_000737		1546			ECM39	Cell wall sythesis, remodeling and CWI signaling
B9J08_004914	12474.9	14684	13526.2	9005.26	9406.94	8922.15	16957.9	14215.6	14589.6	17875.4	18167	16955.9	15659.5	15693	15366.2	-0.596674	7.75303e-09	0.175066	0.0899187	0.389519	5.90762e-11	0.186592	0.000940731	B9J08_004914	orf19.6385	ACO1	Aconitase; induced in high iron; 2 upstream CCAAT motifs; amino acid starvation (3-AT), amphotericin B, phagocytosis, farnesol induced; Hap43, fluconazole-repressed; Gcn4-regulated; antigenic in infection; flow and Sp	1541	0	0	0	#N/A					B9J08_002761		1546			CHT3	Cell wall sythesis, remodeling and CWI signaling
B9J08_001702	1929.58	2382.64	2088.09	2039.48	1948.88	1804.9	3267.4	2730.52	2888.9	2016.77	2214.31	2334.46	2298.22	2250.04	2252.53	-0.166146	0.436196	0.47866	2.06241e-05	0.0446262	0.686628	0.0745934	0.389821	B9J08_001702	orf19.6632	ACO2	Putative aconitate hydratase 2; induced in high iron; regulated by Gcn4; repressed by amino acid starvation (3-AT); protein levels decrease in stationary phase yeast; flow model and Spider biofilm repressed	#N/A	#N/A	#N/A	#N/A	#N/A					B9J08_004010		1546			PLB4.5	Cell wall sythesis, remodeling and CWI signaling
B9J08_001821	1271.43	1501.24	1472.89	1380.59	1246.99	1579.17	1473.69	1104.89	1232.91	1387.63	1570.6	1417.2	1334.83	1268.64	1323.84	-0.0378071	0.902536	-0.149824	0.306461	0.0520164	0.648177	-0.124971	0.180305	B9J08_001821	orf19.2439	ACP1	Putative mitochondrial acyl carrier protein involved in fatty acid biosynthesis; shows colony morphology-related gene regulation by Ssn6p; protein newly produced during adaptation to the serum	#N/A	#N/A	#N/A	#N/A	#N/A					B9J08_003409		1546			TRY6	transcription factor
B9J08_003625	5649.83	5699.22	5477.26	5692.11	5881.94	7496.98	5060.2	3219.56	4644.2	5746.91	5550.35	5236.68	4292.52	4276.1	4389.08	0.154798	0.4287034728WT-31	-0.375536	0.0067019	-0.0172779	0.808571	-0.390121	2.6307e-14	B9J08_003625	orf19.819	ACP12	Putative mitochondrial acyl carrier protein	#N/A	#N/A	#N/A	#N/A	#N/A					B9J08_002674		1546			TEA1	transcription factor
B9J08_003998	6727.88	6561.51	5812.58	7544.48	8007.32	7455.85	11322.3	9513.6	9687.6	8146.18	7574.37	8202.36	6727.8	6485.96	6791.2	0.245454	0.0794817	0.681454	1.26399e-12	0.33243	3.20626e-07	0.0531962	0.417601	B9J08_003998	orf19.1743	ACS1	Acetyl-CoA synthetase; induced by human neutrophils; fluconazole-repressed; regulated by Nrg1/Mig1; colony morphology-related gene regulation by Ssn6; only in stationary phase cultures; rat catheter biofilm repressed,	#N/A	#N/A	#N/A	#N/A	#N/A					B9J08_005483		1546			HAP31	transcription factor
B9J08_003365	10578.5	12757.6	12851.4	11580.7	10334.1	11984.8	15738.8	13545	16787.1	14312.8	13792.1	14586.7	22447.8	21721.6	21360.7	-0.118063	0.561572	0.35333	0.000880996	0.246717	0.000362556	0.843875	7.6062e-41	B9J08_003365	orf19.1064	ACS2	Acetyl-CoA synthetase; antigenic during human and murine infection; induced by Efg1; macrophage-induced protein; soluble protein in hyphae; gene contains intron; flow model and Spider biofilm repressed	#N/A	#N/A	#N/A	#N/A	#N/A					B9J08_004457		1546			HAP3	transcription factor
B9J08_000486	47965.9	47911.9	46815.1	48756.5	47121.9	53157	50754.7	48427.9	48354.9	52409.9	52112.8	53222.3	40867.4	41616.3	41367.1	0.0385857	0.827697WT-569591	0.0533655	0.509741	0.152702	0.000113685	-0.217565	5.46291e-09	B9J08_000486	orf19.5007	ACT1	Actin; gene has intron; transcript regulated by growth phase, starvation; at polarized growth site in budding and hyphal cells; required for wild-type Cdc42 localization; unprocessed N terminus; Hap43-induced; Spider	#N/A	#N/A	#N/A	#N/A	#N/A					B9J08_003448		1546			orf19.1757	transcription factor
B9J08_000255	1591.95	1392.56	1366.2	1380.59	1411.04	731.716	1480.97	1730.36	1323.64	1406.25	1175.44	1373.73	1190.82	1184.01	1216.66	-0.321614	0.38574	0.0651346	0.670863	-0.129772	0.2419	-0.290089	0.0013875	B9J08_000255	orf19.2331	ADA2	Zinc finger and homeodomain transcriptional coactivator; role in cell wall integrity and in sensitivity to caspofungin; required for the normal transcriptional response to caspofungin; required for yeast cell adherenc	#N/A	#N/A	#N/A	#N/A	#N/A					B9J08_003752	1541				ZCF31	transcription factor
B9J08_003454	48275.7	51436.3	52428.2	38414.7	40608.7	48628	34115.9	34034.5	30036.9	40790.5	40274.6	42WT-.8171430956	27486.2	28535.8	27875.1	-0.278537	0.0472415	-0.626363	6.8441e-15	-0.29226	1.87124e-10	-0.8718	6.86517e-92	B9J08_003454	orf19.868	ADAEC	Protein of unknown function; transcription is specific to white cell type	#N/A	#N/A	#N/A	#N/A	#N/A					B9J08_003929	1541				B9J08_003929	#N/A
B9J08_002994	1709.48	1436.75	1604.52	1582.4	1553.29	1876.64	1963.71	1831.24	2078.1	1914.4	1861.95	1814.54	1777.79	1835.42	1886.18	0.052303	0.852994	0.310873	0.00498886	0.24287	0.00594377	0.197335	0.0220797	B9J08_002994	orf19.7484	ADE1	Phosphoribosylaminoimadazole succinocarboxamide synthetase, enzyme of adenine biosynthesis; not induced in GCN response, unlike the S. cerevisiae ortholog; fungal-specific (no human or murine homolog); levels decrease	#N/A	#N/A	#N/A	#N/A	#N/A					B9J08_004161	1541				B9J08_004161	#N/A
B9J08_004225	7558.04	7826.28	7090.09	7790.4	7501.67	7746.62	8451.25	7836.08	8115.65	8861.87	8645.1	8821.41	6053.43	6294.47	6364.85	0.0125782	0.956235	0.123924	0.157763	0.236308	1.30795e-05	-0.277518	2.63307e-07	B9J08_004225	orf19.4827	ADE12	Adenylosuccinate synthase; upregulated in biofilm; decreased expression in hyphae vs yeast-form cells; not induced during GCN response, in contrast to S. cerevisiae ADE12, which is induced by Gcn4p; stationary phase-e	#N/A	#N/A	#N/A	#N/A	#N/A					B9J08_001634	1541				SEC20	#N/A
B9J08_000800	4413.67	4042.72	3928.16	3782.26	3471.02	5199.49	3607.42	3125.4	4084.57	3662.2	3581.87	3713.41	2770.97	2787.76	2502.9	-0.0190996	0.959737	-0.190545	0.0997482	-0.168799	0.0121547	-0.632608	1.67103e-19	B9J08_000800	orf19.3870	ADE13	Adenylosuccinate lyase; enzyme of adenine biosynthesis; soluble protein in hyphae; not induced during GCN response, in contrast to the S. cerevisiae ortholog; repressed by nitric oxide	#N/A	#N/A	#N/A	#N/A	#N/A					B9J08_000824	1541				FGR41	#N/A
B9J08_001850	9717.33	10280.6	9119.99	9481.06	9315.57	9402.31	8635.8	8262.67	9499.46	8438.42	8873.63	8170.19	6403.03	6894.59	7148.75	-0.069414	0.699658	-0.1366522475WT-97	0.14739	-0.184478	0.00229206	-0.523274	2.91664e-19	B9J08_001850	orf19.492	ADE17	5-Aminoimidazole-4-carboxamide ribotide transformylase, enzyme of adenine biosynthesis; antigenic in human; soluble protein in hyphae; not induced during GCN response, in contrast to the S. cerevisiae ortholog	#N/A	#N/A	#N/A	#N/A	#N/A					B9J08_002119	1541				orf19.6687	#N/A
B9J08_003951	6788.78	6122.01	6358.5	6024.89	6031.45	5952.25	6326.62	6059.61	6123.51	5725.5	6086.63	5763.56	4998.67	4788.17	5096.2	-0.120688	0.420338	-0.0527959	0.584597	-0.124669	0.0455692	-0.386215	1.92636e-11	B9J08_003951	orf19.5906	ADE2	Phosphoribosylaminoimadazole carboxylase; role in adenine biosynthesis; required for normal growth and virulence in immunosuppressed mouse infection; not induced in GCN response, in contrast to S. cerevisiae ADE2; sta	#N/A	#N/A	#N/A	#N/A	#N/A					B9J08_005354	1541				orf19.3289	#N/A
B9J08_002290	1847.31	2084.06	1913.51	2209.22	2263.48	2405.58	2305.55	2291.45	2605.26	2716.64	2675.02	2183.18	2637.88	2586.01	2870.06	0.210888	0.173988	0.306029	0.00309034	0.382028	3.86221e-05	0.456436	5.75666e-10	B9J08_002290	orf19.1233	ADE4	Putative phosphoribosylpyrophosphate amidotransferase; flucytosine induced	#N/A	#N/A	#N/A	#N/A	#N/A					B9J08_004914	1541				ACO1	#N/A
B9J08_001606	1864.4	2025.54	1988.33	2035.47	2049.59	1754.21	2642.83	2483.6	2723.68	2080.05	2188.82	2262.3	2226.71	2358.61	2564.5	-0.03129	0.913195	0.422586	5.80127e-06	0.160097	0.0421168	0.269335	0.00040912	B9J08_001606	orf19.5061	ADE5,7	Phosphoribosylamine-glycine ligase and phosphoribosylformylglycinamidine cyclo-ligase; interacts with Vps34p; required for hyphal growth and virulence; flucytosine induced; not induced in GCN response, in contrast to	#N/A	#N/A	#N/A	#N/A	#N/A					B9J08_003389	1541				orf19.6225.1	#N/A
B9J08_001975	2324.89	2650.16	2367.98	2455.13	2762.9	1953.16	2860.11	2361.59	3303.37	2682.2	2950.9	2574.43	3491.03	3389.59	3697.16	-0.0547586	0.872211	0.219995	0.0934595	0.168512	0.045503	0.513469	1.08949e-13	B9J08_001975	orf19.6317	ADE6	5-Phosphoribosylformyl glycinamidine synthetase; adenine biosynthesis; not induced in GCN response, in contrast to S. cerevisiae Ade6; protein in stationary phase yeast-form cultures; flow model and rat catheter biofi	#N/A	#N/A	#N/A	#N/A	#N/A					B9J08_003147	1541				orf19.2786
B9J08_002771	1021.41	844.373	859.07	573.354	852.439	907.71	837.306	769.581	895.797	926.02	883.175	794.674	891.875	872.831	909.492	-0.249524	0.4287034728WT-31	-0.11714	0.435951	-0.057142	0.68056	-0.0403634	0.730848	B9J08_002771	orf19.5789	ADE8	Putative phosphoribosylglycinamide formyl-transferase, enzyme of amino acid biosynthesis pathway; upregulated in biofilm; S. cerevisiae ortholog is Gcn4p regulated; protein enriched in stationary phase yeast-form cult	#N/A	#N/A	#N/A	#N/A	#N/A
B9J08_004331	1.10469e+06	1.01877e+06	1.14013e+06	1.14149e+06	1.16562e+06	1.56558e+06	817197	571109	691394	655692	657223	684466	473588	493762	534486	0.220507	0.24386	-0.644683	8.30065e-09	-0.700238	8.09058e-51	-1.13332	6.31003e-104	B9J08_004331	orf19.3997	ADH1	Alcohol dehydrogenase; oxidizes ethanol to acetaldehyde; at yeast cell surface; immunogenic in humans/mice; complements S. cerevisiae adh1 adh2 adh3 mutant; fluconazole, farnesol-induced; flow model biofilm induced; S	#N/A	#N/A	#N/A	#N/A	#N/A
B9J08_003614	34087	29319	33189.2	38956	40600.4	51215.3	23130	15599.1	22179.1	10891.7	11457.6	11669.7	12590.5	13322.4	13212.8	0.411226	0.00461553	-0.660222	1.27107e-07	-1.49749	1.07837e-153	-1.31737	1.79857e-120	B9J08_003614	orf19.5113	ADH2	Alcohol dehydrogenase; soluble in hyphae; expression regulated by white-opaque switching; regulated by Ssn6; indued by Mnl1 in weak acid stress; protein enriched in stationary phase yeast cultures; Spider biofilm indu	#N/A	#N/A	#N/A	#N/A	#N/A
B9J08_001171	185770	151439	171883	175530	185250	236823	145081	90119.8	119607	79515.8	77271.5	86851.6	33186.1	33409.5	37685.9	0.205226	0.298527	-0.515478	0.0314226	-1.05516	1.78805e-60	-2.30134	1.33985332WT-188E-104	B9J08_001171	orf19.2608	ADH5	Putative alcohol dehydrogenase; regulated by white-opaque switch; fluconazole-induced; antigenic in murine infection; regulated by Nrg1, Tup1; Hap43, macrophage repressed, flow model biofilm induced; Spider biofilm in	#N/A	#N/A	#N/A	#N/A	#N/A
B9J08_005499	3128.35	3292.7	3159.16	3230.29	3205.21	3559.1	4079.25	3409.79	4135.18	3992.59	4302.98	4471.56	4862.61	4854	4456.27	0.0369116	0.859289	0.284005	0.00524114	0.422518	4.43721e-11	0.552053	6.30433e-20	B9J08_005499	orf19.3391	ADK1	Putative adenylate kinase; repressed in hyphae; macrophage-induced protein; adenylate kinase release used as marker for cell lysis; possibly essential (UAU1 method); flow model biofilm induced; rat catheter and Spider	#N/A	#N/A	#N/A	#N/A	#N/A
B9J08_003665	12530.5	13291.4	13890.6	15103.7	14158.2	16137	12145	9804.71	12435.2	13792.6	13771.2	13765.9	11316.3	10716.8	10836.3	0.169075	0.213526	-0.202787	0.0555257	0.0657593	0.232498	-0.285961	1.64098e-08	B9J08_003665	orf19.5591	ADO1	Adenosine kinase; heterozygous null mutant is resistant to cordycepin in C. albicans fitness test; ketoconazole-induced; protein level decrease in stationary phase cultures; sumoylation target; Spider biofilm represse	#N/A	#N/A	#N/A	#N/A	#N/A
B9J08_000657	9757.93	8681.4	9459.46	8748.66	9141.14	8812.16	8055.77	7514.22	8433.67083238WT-	7465.86	7570.72	7608.53	6773.48	6747.55	6924.78	-0.0861821	0.613973	-0.211865	0.0162243	-0.292865	1.44071e-07	-0.461846	3.89219e-17	B9J08_000657	orf19.459	ADP1	Putative PDR-subfamily ABC transporter; similar to WHITE subfamily proteins; gene used for strain identification by multilocus sequence typing	#N/A	#N/A	#N/A	#N/A	#N/A
B9J08_002027	13436.5	13985.3	13819.9	12520.2	13469.8	11958.1	11590.5	12429.6	11147.8	13639.9	13374.2	13792.9	12345.2	11907.6	12077	-0.142451	0.330641	-0.224612	0.00510903	-0.007228WT-59216235	0.89668	-0.196124	5.41547e-06	B9J08_002027	orf19.2752	ADR1	C2H2 transcription factor; ortholog of S. cerevisiae Adr1 but mutant phenotype suggests a different set of target genes; transposon mutation affects filamentous growth; Spider biofilm induced	#N/A	#N/A	#N/A	#N/A	#N/A
B9J08_004721	2957.4	2713.46	2301.47	2964.33	3075.43	2722.17	1838.25	2335.64	2152.59	2123.8	2217.95	2152.75	5310.53	5292.55	4978.61	0.114109	0.643862	-0.328425	0.00939823	-0.287628	0.00173636	0.953836	3.03748e-33	B9J08_004721	orf19.4743	AFG1	Putative mitochondrial ATPase of the AAA family; similar but not orthologous to S. cerevisiae Afg1; mutant is viable; regulated by Sef1, Sfu1, and Hap43	#N/A	#N/A	#N/A	#N/A	#N/A
B9J08_001905	13890.6	13762	13573.3	14448.8	13269.4	12570.2	10851.3	9989.18	11177.4	13237	13298.6	13385.1	12046.3	11903.3	12065.8	-0.0552269	0.78681	-0.359706	3.01901e-06	-0.0383818	0.43903	-0.208235	6.06867e-07	B9J08_001905	orf19.1669	AFG3	Similar to S. cerevisiae Afg3p, a subunit of the mitochondrial inner membrane m-AAA protease; likely to be essential for growth, based on an insertional mutagenesis strategy	#N/A	#N/A	#N/A	#N/A	#N/A
B9J08_001297	13382	12808.9	12852.8	14994.1	14720.9	12267	11895	11780.1	11805.8	11438	11384.8	11220.2	10194	9655.85	10106	0.0834887	0.712672	-0.132924	0.0799893	-0.18974	3.63894e-05	-0.395634	9.6446e-18	B9J08_001297	orf19.980	AFL1	have 2 iron, 2 sulfur cluster binding, diphosphoinositol-pentakisphosphate kinase activity and inositol 1,5-bisdiphosphate 2,3,4,6-tetrakisphosphate 1-diphosphatase activity, <a href="#GOsection">more</a>	#N/A	#N/A	#N/A	#N/A	#N/A
B9J08_002587	1115.44	1430.78	1202.7	1446.08	1368.47	1201.35	1994.62	1910.98	2007.43	2241.06	2241.63	1885.83	31.7817	66.6805	60.7928	0.0772714	0.8083	0.662413	6.8459e-09	0.772572	5.15544e-14	-4.56322	1.93059e-141	B9J08_002587	orf19.5862	AFP99	Protein related to arginases; downregulated upon adherence to polystyrene; regulated by Gcn2p and Gcn4p	#N/A	#N/A	#N/A	#N/A	#N/A
B9J08_002785	1066.29	1138.17	1048.9	1122.65	1063.21	1179.35	1035.5	1235.56	986.523	1255.48	1302.91	1314.6	1050.78	1040.39	1121.47	0.0250172	0.931486	0.00747334	0.966311	0.259713	0.00433559	-0.0315552	0.750184	B9J08_002785	orf19.2272	AFT2	Putative Aft domain transcription factor; role in regulation of iron metabolism, oxidative stress, adhesion, hyphal growth, colony morphology, virulence; complements S. cerevisiae aft1 mutation; Spider biofilm induced	#N/A	#N/A	#N/A	#N/A	#N/A
B9J08_000440	914.572	1070.1	936.663	605.43	583.521	992.838	888.217	1022.26	933.997	668.223	637.343	723.38	624.71	633.465	611.128	-0.449815	0.122683	-0.0339961	0.827028	-0.518841	3.51834e-06	-0.657613	5.56626e-10	B9J08_000440	orf19.935	AGA1	Protein with some similarity to agglutinin subunit; expression regulated upon white-opaque switch; Spider biofilm induced	#N/A	#N/A	#N/A	#N/A	#N/A
B9J08_004633	2040.69	2177.22	2384.61	2167.79	2113.97	2440.97	3897.43	3492.42	3370.22	2856.24	2928.14	2815.27	6439.78	6463.73	6876.79	0.00164518	0.995718	0.709795	9.325e-13	0.389235	1.40512e-07	1.56967	9.40405e-132	B9J08_004633	orf19.4966	AGC1	Putative mitochondrial carrier protein; transcript is alkaline upregulated rat catheter biofilm induced	#N/A	#N/A	#N/A	#N/A	#N/A
B9J08_002047	2681.75	2309.79	2595.22	2806.63	2769.13	2549.05	2537.37	2123.31	2304.43	2567.73	2933.6	2682.24	2556.44	2510.78	2588.49	0.0766605	0.742822	-0.118323	0.318149	0.117334	0.180203	-0.000669448	0.996141	B9J08_002047	orf19.3050	AGE1	Putative GTPase activator; induced in low iron; rat catheter biofilm repressed	#N/A	#N/A	#N/A	#N/A	#N/A
B9J08_004824	3063.18	3206.71	3027.53	2906.86	2589.51	3153.55	3176.49	3110.99	3191.63	3072.15	2937.24	2758.75	5371.11	5097.64	5115.39	-0.128447	0.491425	0.0328924	0.750792	-0.0766844	0.310193	0.731934	6.85587e-39	B9J08_004824	orf19.1396	AGE2	have GTPase activator activity, role in ER to Golgi vesicle-mediated transport, intra-Golgi vesicle-mediated transport and Golgi apparatus, clathrin-coated vesicle, cytosol localization	#N/A	#N/A	#N/A	#N/A	#N/A
B9J08_000948	3790.77	3338.08	3682.91	3744.84	3649.6	3727.45	3315.59	4068.88	3544.03	3044.23	3224.96	3401.28	3776.07	3861.48	3675.56	0.0176646	0.942821	0.0206539	0.872446	-0.152969	0.044151	0.0519616	0.463118	B9J08_000948	orf19.3683	AGE3	Putative ADP-ribosylation factor GTPase activating protein, functional ortholog of S. cerevisiae GCS1; mutation affects endocytosis, hyphal growth, chemical and drug resistance, and sensitivity to cell wall inhibitors	#N/A	#N/A	#N/A	#N/A	#N/A
B9J08_002666	39432.4	37440.3	41282.4	35458.4	35084	40811.6	28860.2	25511.5	26998.1	30966.3	31939.1	29811.6	11482.1	11006.6	11655.4	-0.110086	0.493343	-0.532852	1.54745e-11	-0.341665	1.92554e-12	-1.80438	0	B9J08_002666	orf19.4679	AGP2	Amino acid permease; hyphal repressed; white-opaque switch regulated; induced in core caspofungin response, during cell wall regeneration, by flucytosine; regulated by Sef1, Sfu1, and Hap43; rat catheter and Spider bi	#N/A	#N/A	#N/A	#N/A	#N/A
B9J08_001362	4988.48	5135.51	6172.83	5720.17	5758.38	6982.39	3095.58	2536.45	2871.71	3713.39	3956.99	3747.32	1467.92	1419.95	1478.22	0.15474	0.462844	-0.933075	3.02524e-18	-0.505137	4.72575e-11	-1.91345	1.93224e-130	B9J08_001362	orf19.3795	AGP3	Putative serine transporter; possible role in assimilation of sulfur; F-12/CO2 early biofilm induced	#N/A	#N/A	#N/A	#N/A	#N/A
B9J08_002768	15406.7	14325.7	15118.2	13378.3	13166.6	16179.1	14561.5	10901.9	12864.9	16860.1	15518.4	16230.8	16444.1	15740	16113.3	-0.0952393	0.617507	-0.221447	0.0426145	0.124105	0.0198852	0.0933989	0.0524832	B9J08_002768	orf19.7602	AHA1	stress-induced; oxidative stress-induced via Cap1; rat catheter biofilm induced; flow model biofilm repressed	#N/A	#N/A	#N/A	#N/A	#N/A
B9J08_002143	7642.45	7513.37	7002.8	6813.42	6828.86	9030.24	8438.52	8881.41	8617.99	8600.35	8589.56	8664.04	7388.26	6621.89	7053.56	0.00695995	0.983583	0.232299	0.00384801	0.230517	1.47092e-05	-0.0863796	0.152773	B9J08_002143	orf19.6470	AHP2	Putative thiol-specific peroxiredoxin; macrophage-downregulated gene	#N/A	#N/A	#N/A	#N/A	#N/A
B9J08_001918	10402.2	10714.1	9819.72	9720.29	10192.9	11265.6	11483.2	11444.8	9658.95	10293.2	11009.6	10956.8	9667.61	9593.44	9267.7	-0.0131933	0.956167	0.0804472	0.449967	0.0684582	0.251739	-0.129978	0.0108979	B9J08_001918	orf19.7381	AHR1	Zn(II)2Cys6 transcription factor; involved in regulation of adhesion genes; involved in white-opaque switch; forms complex with Mcm1; mutant is sensetive to 5-fluorocytosine and lithium chloride; Spider biofilm induce	#N/A	#N/A	#N/A	#N/A	#N/A
B9J08_000858	541.692	708.223	641.531	788.529	850.363	824.496	798.214	722.503	727.716	832.022	851.308	944.219	1154.07	986.529	1063.07	0.35721	0.0963613	0.254617	0.0952899	0.481694	0.00012728	0.747121	1.67081e-10	B9J08_000858	YOR215C	AIM41	Ortholog of S. cerevisiae : AIM41, C. glabrata CBS138 : CAGL0L02717g, Saccharomyces cerevisiae S288C : YOR215C, Candida guilliermondii ATCC 6260 : PGUG_03854 and Candida lusitaniae ATCC 42720 : CLUG_01095	#N/A	#N/A	#N/A	#N/A	#N/A
B9J08_002780	9841.27	10427.5	9873.76	9196.38	10855.4	11839.5	6507.53	5042.15	5917.23	5309.49	5470.22	5150.6	4471.29	4939.49	4907.42	0.0562713	0.807781	-0.781946	9.42028e-16	-0.912002	1.66056e-73	-1.08722	2.77103e-90	B9J08_002780	orf19.300	AIP2	Putative actin interacting protein; regulated by Gcn4; induced in response to amino acid starvation (3-AT); repressed by elevated CO2; flow model biofilm repressed	#N/A	#N/A	#N/A	#N/A	#N/A
B9J08_001493	1780	1668.44	1801.27	1670.61	1707.99	1526.56	1950.08	2000.33	1969.23	1896.71	1981.23	2040.59	2406.47	2343.22	2190.94	-0.11966	0.567627	0.178459	0.0741649	0.181404	0.0228079	0.389681	1.70457e-07	B9J08_001493	orf19.5357	AKL1	Putative serine/threonine protein kinase; induced during the mating process	#N/A	#N/A	#N/A	#N/A	#N/A
B9J08_002034	7878.57	8047.23	7986.58	8012.25	7969.95	7553.41	3505.59	3014.91	3097.09	3680.81	3906	3689.93	2992.45	3007.46	3178.82	-0.0455274	0.807781	-1.30867	3.18287e-55	-1.07635	1.895e-99	-1.39484	3.1964e-166	B9J08_002034	orf19.4950	AKR1	Ankyrin-repeat protein; induced by fluphenazine	#N/A	#N/A	#N/A	#N/A	#N/A
B9J08_001122	19779.8	18768.5	19221	16309.2	18314.5	16251.7	15668.8	15075.5	15459.7	18011.3	18066.9	17761.9	12512.1	12667.6	12610.5	-0.205934	0.121294	-0.317106	8.23501e-06	-0.0935983	0.0419635	-0.625593	6.78188e-49	B9J08_001122	orf19.5746	ALA1	Alanyl-tRNA synthetase; translational regulation generates cytoplasmic and mitochondrial forms; Gcn4p-regulated; repressed by amino acid starvation (3-AT); translation-related genes downregulated upon phagocytosis by	#N/A	#N/A	#N/A	#N/A	#N/A
B9J08_003088	31339.1	33764.2	32598.9	50384.3	47482.2	53214.4	71735.6	52504.4	58456	45854.3	43160.9	44801.7	37578.9	37271.8	38867.4	0.604937	1.77042e-12	0.908424	1.65531e-18	0.461862	4.05217e-25	0.205825	9.8354e-07	B9J08_003088	orf19.5806	ALD5	NAD-aldehyde dehydrogenase; decreased expression in fluconazole-resistant isolate, or in hyphae; biofilm induced; fluconazole-downregulated; protein abundance is affected by URA3 expression in the CAI-4 strain; statio	1541	1546	0	0	#N/A
B9J08_005580	6438.33	6120.81	5937.28	6596.91	6806.02	8069.92	6340.25	5152.64	5541.91	6860.92	6853.26	6991.22	4535.85	4877.93	4540.26	0.190217	0.2178	-0.113414	0.289987	0.170741	0.00199243	-0.419784	3.27868e-13	B9J08_005580	orf19.742	ALD6	Putative aldehyde dehydrogenase; stationary phase enriched protein; expression regulated upon white-opaque switch; rat catheter biofilm induced; rat catheter and Spider biofilm induced	#N/A	#N/A	#N/A	#N/A	#N/A
B9J08_002874	2025.73	1836.84	1920.44	1984.69	1984.18	2108.11	1720.98	1598.73	1747.66	1815.74	1961.2	1977.12	1750.98	1696.93	1750.19	0.0478533	0.83149	-0.185333	0.0775796	0.000783937	0.995119	-0.167306	0.0288863	B9J08_002874	orf19.4410	ALG1	Protein similar to S. cerevisiae Alg1p, a mannosyltransferase involved in N-linked protein glycosylation; likely to be essential for growth, based on an insertional mutagenesis strategy	#N/A	#N/A	#N/A	#N/A	#N/A
B9J08_001925	3926.46	3762.06	3566.52	3596.49	3531.24	3818.31	3656.51	3978.57	3742.67	3809.25	3792.19	3956.85	3099.71	3125.43	3018.04	-0.0641015	0.740992	0.0208861	0.84918	0.0462914	0.528691	-0.2974	1.83825e-06	B9J08_001925	orf19.3468	ALG11	Alpha-1,2-mannosyltransferase; catalyzes sequential addition of 2 terminal alpha 1,2-mannose residues to the Man5GlcNAc2-PP-dolichol intermediate during asparagine-linked glycosylation in the ER; Spider biofilm induce	#N/A	#N/A	#N/A	#N/A	#N/A
B9J08_000978	2213.78	2299.04	2348.59	1980.68	2067.24	2497.4	2101.9	2284.72	2648.24	2610.54	2514.77	2518.79	2387.6	2425.29	2310.93	-0.0935014	0.68613	0.0406194	0.756937	0.163971	0.019062	0.040959	0.570468	B9J08_000978	orf19.2837	ALG5	Putative glucosyltransferase involved in cell wall mannan biosynthesis; possibly an essential gene, disruptants not obtained by UAU1 method	#N/A	#N/A	#N/A	#N/A	#N/A
B9J08_004221	603.66	647.313	817.502	612.112	506.687	503.115	729.12	636.994	628.395	732.44	695.614	695.557	600.874	698.435	610.328	-0.372957	0.160344	-0.0477574	0.802925	0.0461785	0.774982	-0.129067	0.369057	B9J08_004221	orf19.2187	ALG7	Protein involved in cell wall mannan biosynthesis; mutation confers hypersensitivity to tunicamycin; transcript elevated in chk1, nik1, and sln1 homozygous null mutants; possibly essential gene, disruptants not obtain	#N/A	#N/A	#N/A	#N/A	#N/A
B9J08_004226	3613.42	3593.66	4034.86	4495.95	4539.42	4992.89	3136.49	2823.72	3312.92	3191.28	3110.23	3103.06	2720.32	2872.39	2786.07	0.295341	0.0207571	-0.272763	0.00640784	-0.249398	0.000217741	-0.437438	4.69924e-11	B9J08_004226	orf19.4442	ALG9	Putative mannosyltransferase; similar to S. cerevisiae Alg9p; has HKEXRF motif	#N/A	#N/A	#N/A	#N/A	#N/A
B9J08_003300	838.714	924.392	1026.73	735.069	824.405	965.1	1251.87	1418.1	1443.97	1593.31	1547.83	1446.76	1470.9	1513.13	1599.01	-0.169823	0.533478	0.565247	3.28082e-06	0.725793	5.41876e-14	0.702832	1.06924e-13	B9J08_003300	orf19.1710	ALI1	Putative NADH-ubiquinone oxidoreductase; in detergent-resistant membrane fraction (possible lipid raft component); predicted N-terminal acetylation; nitric oxide-repressed; plasma membrane-localized; protein decreases	#N/A	#N/A	#N/A	#N/A	#N/A
B9J08_002668	4174.34	4144.24	4061.18	3909.23	3433.64	3774.32	3849.24	3475.12	3960.42	4167.56	4001.6	4160.3	3627.09	3649.47	4117.91	-0.178372	0.218222	-0.128613	0.17401	0.00229382	0.975252	-0.133106	0.0415697	B9J08_002668	orf19.7513	ALK2	N-Alkane inducible cytochrome P450	#N/A	#N/A	#N/A	#N/A	#N/A
B9J08_004478	1028.89	960.221	960.218	1134.68	1175.35	1245.35	1134.59	1246.13	1273.98	906.476	956.925	1070.29	1631.79	1561.86	1758.19	0.245746	0.148737	0.314574	0.00621653	0.000192129	0.998793	0.734244	1.32006e-17	B9J08_004478	orf19.7513	ALK2	N-Alkane inducible cytochrome P450	#N/A	#N/A	#N/A	#N/A	#N/A
B9J08_004501	16760.4	16763.3	17683	18872.6	19653.9	19451.2	16549.7	13494.1	15845.5	15299.3	15976.4	14687.6	26139.5	26349.1	27092.8	0.155974	0.186543	-0.153004	0.117346	-0.147747	0.00372088	0.622815	6.26184e-50	B9J08_004501	orf19.7551	ALO1	D-Arabinono-1,4-lactone oxidase involved in biosynthesis of dehydro-D-arabinono-1,4-lactone, which has a protective role against oxidative damage; plasma membrane-localized;required for full virulence in a mouse model	#N/A	#N/A	#N/A	#N/A	#N/A
B9J08_001162	35107.4	35350.2	35389.5	29287.8	31800.9	35447.6	39626.1	33424.4	34131	26025.3	27427.6	26734.6	21534.1	21562.6	23290	-0.157586	0.25669	0.0234464	0.8272	-0.392459	1.93888e-22	-0.686388	2.36269e-58	B9J08_001162	orf19.1607	ALR1	Putative transporter of divalent cations; hyphal-induced expression; rat catheter biofilm induced	#N/A	#N/A	#N/A	#N/A	#N/A
B9J08_004498	33.1212	21.4975	54.0382	88.2083	77.8721	77.4758	120.005	52.8426	97.4108	31.6429	48.256	66.9474	412.17	462.489	459.146	1.148	0.0714848	1.32764	0.00444454	0.453681	0.416935	3.61199	7.43657e-49	B9J08_004498	orf19.4555	ALS4	GPI-anchored adhesin; role in adhesion, germ tube induction; growth, temperature regulated; expressed during infection of human buccal epithelial cells; repressed by vaginal contact; biofilm induced; repressed during	#N/A	#N/A	#N/A	#N/A	#N/A
B9J08_004112	372.881	370.234	407.365	481.136	487.998	348.163	315.467	432.349	482.279	435.555	349.628	355.604	658.478	736.05	678.32	0.175435	0.651187	0.100357	0.655365	-0.00200812	0.993257	0.836229	1.23999e-11	B9J08_004112	orf19.4555	ALS4	GPI-anchored adhesin; role in adhesion, germ tube induction; growth, temperature regulated; expressed during infection of human buccal epithelial cells; repressed by vaginal contact; biofilm induced; repressed during	#N/A	#N/A	#N/A	#N/A	#N/A
B9J08_001713	8180.93	7139.55	7336.73	6709.18	6796.67	7973.31	4265.62	4511.8	4281.3	3679.88	3681.11	3812.52	2474.01	2414.18	2881.26	-0.101934	0.602871	-0.78984	3.7919e-21	-1.01191	3.15273e-61	-1.55804	7.45823e-101	B9J08_001713	orf19.346	ALT1	Putative alanine transaminase; mutation confers hypersensitivity to 5-fluorocytosine (5-FC); rat catheter and flow model biofilm induced	#N/A	#N/A	#N/A	#N/A	#N/A
B9J08_002177	3473.45	3336.89	3319.89	3449.48	3702.56	3970.4	3131.94	3398.26	3194.5	3355.08	2907.19	3429.1	4042.24	4195.74	4366.68	0.110539	0.507904	-0.0538998	0.599361	-0.0559099	0.518666	0.301955	2.90314e-07	B9J08_002177	orf19.1507	AMN1	Putative negative regulator of exit from mitosis; Plc1-regulated; rat catheter biofilm induced	#N/A	#N/A	#N/A	#N/A	#N/A
B9J08_002774	1445.58	1486.91	1483.97	1586.41	1588.59	1236.74	1403.69	1213.46	1517.51	1598.9	1414.9	1323.3	1732.11	1493.47	1609.41	-0.0224248	0.951998	-0.0902803	0.493701	-0.0183672	0.872287	0.116914	0.176288	B9J08_002774	orf19.5784	AMO1	Putative peroxisomal copper amine oxidase	#N/A	#N/A	#N/A	#N/A	#N/A
B9J08_001660	8265.34	8683.79	8138.99	9527.83	8680.14	8754.77	8107.6	8685.41	7849.21	11621.3	11251.8	10047.3	3730.38	3675.98	3751.56	0.0813555	0.648346	-0.0206843	0.838156	0.399933	3.10855e-11	-1.1821	6.75134e-123	B9J08_001660	orf19.3152	AMO2	Protein similar to A. niger predicted peroxisomal copper amino oxidase; mutation confers hypersensitivity to toxic ergosterol analog; F-12/CO2 early biofilm induced	#N/A	#N/A	#N/A	#N/A	#N/A
B9J08_001383	7483.25	7546.81	7004.19	6590.23	7950.22	6158.85	7604.85	7512.3	7364.06	8945.63	8863.62	9517.83	7947.42	7624.66	7523.11	-0.111913	0.627411	0.0341181	0.721539	0.318641	5.3781e-09	0.0546685	0.32465	B9J08_001383	orf19.2768	AMS1	Putative alpha-mannosidase; transcript regulated by Nrg1; induced during cell wall regeneration; flow model biofilm induced; Spider biofilm induced	#N/A	#N/A	#N/A	#N/A	#N/A
B9J08_005387	7625.35	8699.32	8023.986461WT-42	8136.55	7960.6	10377	9093.09	6606.29	9244.47	9335.58	9949.83	9WT-.09927423189	10823.7	10897.1	10678.7	0.0950212	0.688854	0.0397433	0.790921	0.248438	2.95138e-05	0.399229	7.59238e-14	B9J08_005387	orf19.3426	ANB1	Translation initiation factor eIF-5A; repressed in hyphae vs yeast cells; downregulated upon phagocytosis by murine macrophage; Hap43-induced; GlcNAc-induced protein; Spider biofilm repressed	#N/A	#N/A	#N/A	#N/A	#N/A
B9J08_000132	2797.14	2763.62	2787.82	2591.45	2741.1	2508.88	2500.1	2411.55	2450.55	2295.04	2348.15	2299.69	2396.54	2504.79	2347.72	-0.113165	0.517041	-0.176159	0.0502237	-0.257999	6.36931e-05	-0.216796	0.000810735	B9J08_000132	orf19.3622	ANP1	Putative mannosyltransferase of Golgi; member of Mnn9p family; similar to S. cerevisiae Anp1p; fungal-specific (no human or murine homolog)	#N/A	#N/A	#N/A	#N/A	#N/A
B9J08_003678	2770.43	2967.85	2947.16	2854.74	2615.46	2660	3272.86	3930.53	3624.25	3751.54	3979.75	3509.96	6112.03	5715.71	6324.85	-0.118014	0.505752	0.323182	0.00103522	0.380376	3.37276e-08	1.05034	2.55457e-71	B9J08_003678	orf19.6254	ANT1	Peroxisomal adenine nucleotide transporter; role in beta-oxidation of medium-chain fatty acid and peroxisome proliferation; rat catheter biofilm induced	#N/A	#N/A	#N/A	#N/A	#N/A
B9J08_001930	84055.2	95722.3	95862.5	116108	105415	132005	176304	181134	149769	142268	152594	150092	131188	130515	137884	0.334208	0.0138833	0.885301	3.5219e-22	0.699061	1.78089e-39	0.522636	7.64735e-25	B9J08_001930	orf19.4773	AOX2	Alternative oxidase; cyanide-resistant respiration; induced by antimycin A, oxidants; growth; Hap43, chlamydospore formation repressed; rat catheter, Spider biofilm induced; regulated in Spider biofilms by Bcr1, Tec1,	#N/A	#N/A	#N/A	#N/A	#N/A
B9J08_001429	7951.22	8610.94	7663.73	6861.54	7747.75	9368.83	6251.16	4150.55	6144.52	8024.27	7466.02	7237.27	5375.09	5356.66611WT-221	5524.95	-0.0407139	0.883287	-0.545063	3.9032e-05	-0.0841994	0.213763	-0.588646	3.84087e-27	B9J08_001429	orf19.5630	APA2	Putative ATP adenylyltransferase II; regulated by Gcn4; repressed by amino acid starvation (3-AT); induced by prostaglandins; Hap43-repressed; Spider biofilm repressed	#N/A	#N/A	#N/A	#N/A	#N/A
B9J08_003239	662.424	748.829	755.15	638.842	765.223	232.427	979.13	997.285	955.962	731.509	664.658	789.458	882.937	942.076	895.894	-0.419427	0.707099	0.442051	0.000307271	0.0214282	0.884912	0.316115	0.00269051	B9J08_003239	orf19.6046	APC1	Putative Anaphase-Promoting Complex/Cyclosome subunit; essential for growth; periodic mRNA expression, peak at cell-cycle S/G2 phase	#N/A	#N/A	#N/A	#N/A	#N/A
B9J08_000023	4530.124WT-20989	4392.65	4378.48	4860.81	5051.3	4395.08	4555.64	4049.67	4314.72	3849.26	3944.24	3889.03	3651.92	3781.98	3690.76	0.0832041	0.68029	-0.0366384	0.727568	-0.179228	0.00174552	-0.271002	9.33214e-07	B9J08_000023	orf19.5197	APE2	Neutral arginine, alanine, leucine specific metallo-aminopeptidase; purified from cell wall/intracellular fractions; protein repressed during mating; Hog1, farnesol-induced; may be essential (UAU1 method); rat cathete	#N/A	#N/A	#N/A	#N/A	#N/A
B9J08_005184	6809.08	6799.18	6639.78	6289.52	6412.5	7282.73	7892.13	6796.52	6980.15	6732.49	6876.02	6774.73	5683.97	6267.11	6090.48	-0.0433336	0.827914	0.10316	0.284119	0.0176081	0.772872	-0.1797WT-44752025	0.000986637	B9J08_005184	orf19.3591	APE3	Putative vacuolar aminopeptidase Y,; regulated by Gcn2 and Gcn4; rat catheter and Spider biofilm repressed	#N/A	#N/A	#N/A	#N/A	#N/A
B9J08_005131	2173.18	1958.66	1916.28	1923.21	2075.55	1619.34	1762.8	1701.53	1570.99	1861.35	1731.75	1791.06	1206.71	1320.79	1355.84	-0.127628	0.617418	-0.258873	0.0162243	-0.159859	0.0609099	-0.652444	8.22174e-15	B9J08_005131	orf19.707	APG7	have Atg12 activating enzyme activity, Atg8 activating enzyme activity	#N/A	#N/A	#N/A	#N/A	#N/A
B9J08_002371	8669.21	8198.9	8298.33	8119.17	7863	6955.61	7533.94	7697.73	7273.34	8039.16	7771.94	7918.92	6553.99	6695.41	6564.82	-0.155425	0.347814	-0.156025	0.0533181	-0.0767615	0.156069	-0.358277	2.24136e-13	B9J08_002371	orf19.231	APL2	Phosphorylated protein of unknown function; mutation confers hypersensitivity to toxic ergosterol analog	#N/A	#N/A	#N/A	#N/A	#N/A
B9J08_005282	3381.57	3446.76	3689.84	3110.01	3376.53	2878.08	2984.66	3010.11	3014	3423.95	3398.86	3438.66	3103.69	3299.83	3281.21	-0.189661	0.262457	-0.2184074330WT-91	0.012971	-0.0275534	0.714778	-0.13239922WT-3067	0.0398871	B9J08_005282	orf19.2844	APL4	complex; that binds clathrin and is involved in vesicle mediated transport; induced in core caspofungin response; rat catheter biofilm repressed	#N/A	#N/A	#N/A	#N/A	#N/A
B9J08_005049	2559.9WT-9929219	2466.24	2527.33	2717.08	2764.98	2143.5	2714.65	3220.52	3032.15	2621.71	2887.16	2889.17	2762.03	2758.69	2709.28	-0.00709062	0.984543	0.252727	0.0108208	0.161068	0.0268724	0.110572	0.0876993	B9J08_005049	orf19.248	APL5	Ortholog of S. cerevisiae and S. pombe Apl5; subunit of the AP-3 adaptor complex involved in Golgi-to-vacuole transport; phosphorylated protein; mutant is viable;	#N/A	#N/A	#N/A	#N/A	#N/A
B9J08_002571	543.829	513.551	374.111	527.913	419.471	524.157	723.665	828.188	742.041	731.509	651	665.996	734.953	861.717	896.694	0.01WT-2020000828	0.980214	0.684801	2.7924e-05	0.524555	0.000559169	0.786893	5.30555e-08	B9J08_002571	orf19.7428	APN1	Ortholog of S. cerevisiae Apn1; an AP endonuclease; transcript induced by interaction with macrophages; fungal-specific (no human or murine homolog)	#N/A	#N/A	#N/A	#N/A	#N/A
B9J08_001355	2027.87	2301.43	2546.73	2356.23	2189.76	1665.25	2288.27	2118.51	2426.67	1919.98	1870.15	2097.97	2178.04	2033.75	2234.14	-0.166747	0.571513	-0.00379335	0.980407	-0.215503	0.0232555	-0.10631	0.237456	B9J08_001355	orf19.1836	APN2	endonuclease; flucytosine induced	#N/A	#N/A	#N/A	#N/A	#N/A
B9J08_000272	1418.87	1365.09	1431.32	1321.79	1396.51	719.282	1168.23	975.1869WT-21187	1228.14	1382.05	1352.99	1327.65	1073.63	907.881	1050.28	-0.311523	0.394254	-0.317394	0.00938389	-0.0449393	0.645458	-0.488719	1.28912e-07	B9J08_000272	orf19.393	APS3	Component of the adaptor complex AP-3, which is involved in vacuolar protein sorting	#N/A	#N/A	#N/A	#N/A	#N/A
B9J08_003860	1730.85	1713.83	1623.92	1813.62	1763.02	1920.63	1708.25	1272.07	1677.95	1973.96	2003.08	1984.08	1847.31	1974.77	2012.56	0.0934003	0.635014	-0.116989	0.413958	0.24184	0.00134431	0.1897	0.0130124	B9J08_003860	orf19.1448	APT1	Adenine phosphoribosyltransferase; flucytosine induced; repressed by nitric oxide; protein level decreased in stationary phase yeast cultures	#N/A	#N/A	#N/A	#N/A	#N/A
B9J08_000928	1181.68	1128.62	1170.83	1221.55	920.967	1688.21	451.836	355.487	547.219	935.327	917.774	1255.48	189.697	166.701	90.3893	0.110168	0.787203	-1.35804	7.25837e-20	-0.155789	0.241862	-2.97387	5.29007e-22	B9J08_000928	orf19.2849	AQY1	Aquaporin water channel; osmotic shock resistance, WT freeze tolerance; virulent in mice; flucytosine repressed; flow model/RPMI/Spider/rat catheter biofilm induced; required for RPMI biofilm formation; Bcr1-induced i	#N/A	#N/A	#N/A	#N/A	#N/A
B9J08_004467	2405.03	1986.13	2179.54	2229.26	2219.87	2426.62	1640.07	1592	1745.75	1830.63	1811.87	1811.06	1494.74	1413.97	1502.22	0.0415163	0.87219	-0.395544	0.000229318	-0.260826	0.00245174	-0.588667	4.64175e-12	B9J08_004467	orf19.2172	ARA1	D-Arabinose dehydrogenase; dehydro-D-arabinono-1,4-lactone synthesis; active on D-arabinose, L-fucose, L-xylose, L-galactose; inhibited by metal ions, thiol group-specific reagents; induced on polystyrene adherence; S	#N/A	#N/A	#N/A	#N/A	#N/A
B9J08_000351	529.939	557.74	526.526	596.074	498.381	673.37	942.765	1016.5	1233.87	1001.4	1048.88	821.627	1248.43	1089.97	1244.65	0.104813	0.757538	0.988411	2.16437e-13	0.838495	2.65853e-12	1.13632	1.40856e-28	B9J08_000351	orf19.2422	ARC1	Putative G4 nucleic acid binding protein; macrophage/pseudohyphal-repressed; protein enriched in stationary phase yeast-form cultures; Spider biofilm repressed	#N/A	#N/A	#N/A	#N/A	#N/A
B9J08_000810	2932.83	2787.51	2625.7	2997.75	2987.17	3969.44	2553.74	2539.33	2685.48	2838.55	2878.97	3079.58	2579.29	2595.41	2369.32	0.227925	0.251152	-0.0968826	0.341298	0.083885	0.28882	-0.159301	0.0304345	B9J08_000810	orf19.6151	ARC15	Putative ARP2/3 complex subunit; mutation confers hypersensitivity to cytochalasin D	#N/A	#N/A	#N/A	#N/A	#N/A
B9J08_003478	3178.57	2915.3	3031.68	3420.08	3245.71	4358.73	2963.75	2829.48	2798.17	2850.65	3068.35	3073.49	2086.67	2397.08	2398.12	0.246882	0.186776	-0.0819281	0.414593	-0.0133027	0.876429	-0.42063	1.54991e-08	B9J08_003478	orf19.3251	ARC19	Putative ARP2/3 complex subunit; Hap43-induced gene; mutation confers hypersensitivity to cytochalasin D; rat catheter biofilm repressed	#N/A	#N/A	#N/A	#N/A	#N/A
B9J08_001823	3900.82	3629.49	3786.83	3911.9	3704.63	3909.18	3311.95	3198.42	3805.7	4334.15	4231.05	4354.19	3454.28	3746.08	3765.15	0.00311035	0.991834	-0.128786	0.214385	0.199032	0.000886387	-0.0590098	0.377113	B9J08_001823	orf19.2437	ARC35	Putative ARP2/3 complex subunit; shows colony morphology-related gene regulation by Ssn6p; mutation confers hypersensitivity to cytochalasin D	#N/A	#N/A	#N/A	#N/A	#N/A
B9J08_000370	68435.9	62146.8	65010.8	76360.3	77429.7	83292.2	56093.1	48366.4	49018.6	51064.2	53891	54357.8	34480.2	34695.2	36010.1	0.253593	0.0165855	-0.344466	6.30891e-05	-0.287969	3.05727e-09	-0.908442	9.403418345WT-45E-89	B9J08_000370	orf19.6322	ARD	D-arabitol dehydrogenase, NAD-dependent (ArDH); enzyme of D-arabitol and D-arabinose catabolism; D-arabitol is a marker for active infection in humans; rat catheter and Spider biofilm induced	#N/A	#N/A	#N/A	#N/A	#N/A
B9J08_002807	13660.9	12506.8	12560.4	13846	13318.2	13322	5609.31	5355.36	5922.96	5937.7	5583.12	6016.57	6106.07	6509.04	6433.64	0.041184	0.83055	-1.19249	1.35102e-53	-1.13492	1.973e-98	-1.03709	1.12192e-85	B9J08_002807	orf19.2248	ARE2	Acyl CoA:sterol acyltransferase; uses cholesterol and oleoyl-CoA substrates; protoberberine derivative drug inhibits enzyme activity; ketoconazole-induced; Hap43-repressed; flow model biofilm induced; Spider biofilm i	#N/A	#N/A	#N/A	#N/A	#N/A
B9J08_002276	15956.9	15561.8	15543.6	17012.2	17117.3	21894.1	14720.6	13892.8	13560.2	14884.3	15228.9	14774.5	11882.4	11704.1	11911.4	0.225661	0.163748	-0.152971	0.0523881	-0.0602444	0.205738	-0.42021	4.01215e-24	B9J08_002276	orf19.5964	ARF2	Essential protein, putative ADP-ribosylation factor; involved in invasive growth; mutation confers hypersensitivity to Brefeldin A; Spider biofilm repressed	#N/A	#N/A	#N/A	#N/A	#N/A
B9J08_000187	576.95	570.878	540.382	546.624	673.853	632.241	906.4	759.013	849.002	645.887	630.97	723.38	772.694	729.211	929.49	0.110843	0.721307	0.579818	1.24118e-05	0.252703	0.0456004	0.512567	2.61864e-05	B9J08_000187	orf19.1702	ARF3	Similar to but not orthologous to S. cerevisae Arf3; transcript filament induced; Tup1 regulated; rat catheter biofilm repressed (see Locus History Note for Assembly 19 correction)	#N/A	#N/A	#N/A	#N/A	#N/A
B9J08_000686	5754.54	7513.37	7317.33	7377.42	6942.03	8255.48	16134.3	12574.6	15857.9	11266.7	12852.5	11482.8	9609.01	9256.62	9049.33	0.108557	0.657102	1.11946	2.88543e-22	0.798624	5.25432e-09	0.426772	4.05471e-08	B9J08_000686	orf19.7469	ARG1	Argininosuccinate synthase; arginine synthesis; Gcn4, Rim101 regulated; induced by amino acid starvation (3-AT), benomyl treatment; stationary phase enriched protein; repressed in alkalinizing medium; rat catheter, Sp	#N/A	#N/A	#N/A	#N/A	#N/A
B9J08_003754	51.2844	68.0754	65.123	56.1326	65.4125	72.6934	81.8214	95.1168	90.7257	86.5526	131.1105WT-89523	95.6391	187.711	164.991	176.779	0.0514036	0.958401	0.547539	0.124534	0.779298	0.0198002	1.51338	3.97548e-09	B9J08_003754	orf19.5926	ARG11	Putative ornithine transporter of the mitochondrial inner membrane; induced during the mating process	#N/A	#N/A	#N/A	#N/A	#N/A
B9J08_003881	6000.28	5604.87	5822.27	5440.85	5248.58	4990.02	5513.86	5498.52	5231.53	5695.72	5817.12	5775.73	4297.49	4518.89	4642.65	-0.17477	0.216016	-0.0960858	0.275728	-0.00343843	0.960861	-0.386196	5.78283e-12	B9J08_003881	orf19.56	ARG2	Putative enzyme of arginine biosynthesis; transcription of genes of arginine biosynthesis pathway, except for ARG2, is induced upon phagocytosis by macrophage	#N/A	#N/A	#N/A	#N/A	#N/A
B9J08_004798	2561.02	4033.17	3807.62	4745.87	4757.46	5053.14	6318.43	5437.99	6541.8	6358.36	7012.59	6207.85	11934	11278.4	11079.5	0.461012	0.0278257	0.819833	4.62237e-09	0.920804	1.12161e-05	1.70864	1.0202e-18	B9J08_004798	orf19.5610	ARG3	Putative ornithine carbamoyltransferase; Gcn4-regulated; Hap43-induced; repressed in alkalinizing medium; rat catheter and Spider biofilm induced	#N/A	#N/A	#N/A	#N/A	#N/A
B9J08_002117	3438.19	3394.21	3520.8	3064.57	3162.64	2901.04	4074.71	3994.9	4136.14	3960.02	3990.68	3815.13	3587.36	3636.65	3458.79	-0.203972	0.149257	0.242645	0.00310317	0.192635	0.00125051	0.0320886	0.613621	B9J08_002117	orf19.6689	ARG4	Argininosuccinate lyase, catalyzes the final step in the arginine biosynthesis pathway; alkaline downregulated; flow model biofilm induced; Spider biofilm induced	#N/A	#N/A	#N/A	#N/A	#N/A
B9J08_002303	8949.13	10214.9	11044.6	12200.8	11550	10760.5	11995	11235.3	13320.4	13524.5	14479.5	13273.8	12117.8	11058.7	11418.6	0.170135	0.346893	0.279824	0.006175	0.458677	1.51381e-11	0.182635	0.00757222	B9J08_002303	orf19.4788	ARG5%2C6	activity; Gcn4 regulated; alkaline repressed; Spider biofilm induced	#N/A	#N/A	#N/A	#N/A	#N/A
B9J08_005210	3802.53	3763.25	4108.29	3653.96	3727.48	4135.87	5779.32	5445.67	5989.81	4879.52	4921.2	4688.06	4860.62	4664.21	4677.85	-0.0437664	0.838414	0.565437	9.35612e-12	0.319774	8.62974e-08	0.269663	4.62765e-06	B9J08_005210	orf19.3770	ARG8	Putative acetylornithine aminotransferase; Gcn2, Gcn4 regulated; rat catheter biofilm induced; Spider biofilm induced	#N/A	#N/A	#N/A	#N/A	#N/A
B9J08_001367	2600.55	2522.37	2415.09	2608.83	2761.86	1441.43	2687.38	2833.33	2715.09	2813.43	2917.21	2641.38	2524.66	2642.43	2850.06	-0.163747	0.698874	0.132684	0.166092	0.159176	0.0311474	0.075416	0.311324	B9J08_001367	orf19.WT-6	ARG81	Zn(II)2Cys6 transcription factor; required for utilization of ornithine as a nitrogen source and for wild-type resistance to caffeine; required for yeast cell adherence to silicone substrate	#N/A	#N/A	#N/A	#N/A	#N/A
B9J08_001786	3016.17	2646.58	2602.15	3112.68	3333.96	3055.99	3715.6	3844.06	3440.89	3175.46	3150.3	3521.26	3390.71	3436.61	3313.21	0.17868	0.297307	0.417814	1.97113e-05	0.26047	0.00115332	0.281688	8.74529e-05	B9J08_001786	orf19.2748	ARG83	GAL4-like Zn(II)2Cys6 transcription factor; clade-associated expression; null shows abnormal regulation of invasive colony growth, is unable to utilize proline as a nitrogen source; flow model biofilm induced	#N/A	#N/A	#N/A	#N/A	#N/A
B9J08_000127	3503.37	3610.38	3387.78	3152.78	2968.48	2511.75	3426.5	3503.95	3641.44	3421.16	3501.74	3579.51	2977.55	2991.22	2795.67	-0.303762	0.0747362	0.0145616	0.88966	0.00829424	0.913909	-0.273776	1.23051e-05	B9J08_000127	orf19.3521	ARH2	Putative adrenodoxin-NADPH oxidoreductase; role in heme biosynthesis	#N/A	#N/A	#N/A	#N/A	#N/A
B9J08_001387	4304.69	4459.53	4492.1	4550.75	4416.9	4795.85	4199.26	3664.4	3494.37	3983.28	3667.45	3644.72	3078.86	3008.32	3104.43	0.0304044	0.87917	-0.217714	0.0292065	-0.22302	0.000327421	-0.541679	1.07461e-22	B9J08_001387	orf19.4603	ARL1	Putative GTPase in the late Golgi involved in regulation of polarized growth and secretion; mutation confers dose-dependent sensitivity to Brefeldin A	#N/A	#N/A	#N/A	#N/A	#N/A
B9J08_000335	540.623	573.266	655.387	612.112	399.743	491.637	775.485	732.111	788.836	622.62	643.716	611.221	846.189	915.574	935.089	-0.256438	0.440506	0.381334	0.00592533	0.0944789	0.511996	0.595201	1.41355e-07	B9J08_000335	orf19.2297	ARL3	Putative Ras superfamily GTPase; induced by nitric oxide independent of Yhb1p	#N/A	#N/A	#N/A	#N/A	#N/A
B9J08_002043	14756	14122.7	14608.3	16730.2	16638.7	12438.2	15084.2	13636.3	14924.9	12544.5	13189.4	12575.7	12773.3	12553	12474.5	0.05WT-44933145017	0.852994	0.0103452	0.916497	-0.174818	0.000228631	-0.21546	8.96053e-07	B9J08_002043	orf19.4704	ARO1	Putative pentafunctional arom enzyme; fungal-specific (no human or murine homolog); Gcn2p-, Gcn4p-regulated	#N/A	#N/A	#N/A	#N/A	#N/A
B9J08_004930	152322	142455	127606	119558	135351	144615	151377	117185	101729	153421	152736	156552	69107.4	71547.3	69685.3	-0.104908	0.591581	-0.184099	0.175425	0.139417	0.0224741	-1.0192	4.43717e-75	B9J08_004930	orf19.1847	ARO10	Aromatic decarboxylase; Ehrlich fusel oil pathway of aromatic alcohol biosynthesis; alkaline repressed; protein abundance affected by URA3 expression in CAI-4 strain; Spider biofilm induced	#N/A	#N/A	#N/A	#N/A	#N/A
B9J08_000465	WT-0.90440235643	4994.58	4982.6	5446.19	5226.77	6302.32	6880.27	6540	6745.22	4380.68	4759.13	4388.1	4745.41	4516.32	WT-5.83569289186	0.179002	0.234867	0.457364	2.24464e-09	-0.115604	0.0679576	-0.0846553	0.131555	B9J08_000465	orf19.1986	ARO2	Putative chorismate synthase; fungal-specific (no human or murine homolog); protein level decreased in stationary phase yeast cultures; GlcNAc-induced protein	#N/A	#N/A	#N/A	#N/A	#N/A
B9J08_002185	10029.3	11253.9	10885.2	11178.4	11263.4	14257.5	13622.4	11144	13025.3	13062	13253.1	12571.3	10595.2	10254.3	10794.7	0.164415	0.376079	0.237547	0.0159423	0.28172	1.9583e-07	-0.0367972	0.511881	B9J08_002185	orf19.1517	ARO3	3-deoxy-D-arabinoheptulosonate-7-phosphate synthase; aromatic amino acid synthesis; GCN-regulated; feedback-inhibited by phe if expressed in S. cerevisiae; decreased in stationary phase; flow model biofilm repressed	#N/A	#N/A	#N/A	#N/A	#N/A
B9J08_003882	7898.87	8403.13	8054.47	8133.87	7583.7	8564.42	10715.9	9930.57	10383.8	8483.09	9562.88	8524.92	8375.48	8284.62	8470.2	-0.0283091	0.890017	0.354574	3.94602e-06	0.133633	0.0334149	0.0319699	0.528725	B9J08_003882	orf19.4060	ARO4	3-deoxy-D-arabinoheptulosonate-7-phosphate synthase; aromatic amino acid biosynthesis; GCN-regulated; feedback-inhibited by tyrosine if produced in S. cerevisiae Aro3p and Aro4p catalyze same reaction; protein decreas	#N/A	#N/A	#N/A	#N/A	#N/A
B9J08_003840	2071.68	2030.32	1668.26	1824.31	1739.14	1890.03	1602.79	1521.87	1778.22	1700.34	1718.09	1764.98	1332.85	1499.46	1487.02	-0.105265	0.664929	-0.230138	0.0644012	-0.146944	0.140469	-0.431221	6.05942e-06	B9J08_003840	orf19.1170	ARO7	Putative chorismate mutase; fungal-specific (no human or murine homolog); alkaline upregulated	#N/A	#N/A	#N/A	#N/A	#N/A
B9J08_001648	5637.01	5577.4	5692.03	4867.49	5172.78	6312.84	8266.69	7461.38	7329.68221WT-085	5075.89	5034.1	5107.13	4875.52	4914.69	4957.01	-0.073535961WT-6404	0.747874	0.453076	3.77894e-08	-0.143793	0.00660116	-0.210294	2.70864e-05	B9J08_001648	orf19.2098	ARO8	Aromatic transaminase of the Ehrlich fusel oil pathway of aromatic alcohol biosynthesis; Rim101 independent alkaline induction; protein abundance affected by URA3 expression in CAI-4 strain; Gcn4-regulated; stationary	#N/A	#N/A	#N/A	#N/A	#N/A
B9J08_002324	3300.37	3379.88	3585.92	3131.39	3332.92	3036.86	3031.94	3391.54	3095.18	3251.77	3367.9	3265.64	2800.77	2690.3	2754.87	-0.134273	0.422676	-0.103818	0.302298	-0.0462871	0.527076	-0.329321	1.21476e-07	B9J08_002324	orf19.3012	ARO80	Zn(II)2Cys6 transcription factor; transcriptional activator of aromatic amino acid catabolism; regulator of aromatic alcohol biosynthesis via the Ehrlich pathway; mutant is viable	#N/A	#N/A	#N/A	#N/A	#N/A
B9J08_003219	1285.32	1318.51	1285.83	1317.78	1392.35	1515.08	1388.24	1228.83	1389.54	1244.31	1237.36	1398.94	1397.4	1383.19	1299.05	0.0949197	0.663427	0.04781	0.717019	0.00436245	0.970068	0.0553577	0.531735	B9J08_003219	orf19.1237	ARO9	Aromatic transaminase; Ehrlich fusel oil pathway of aromatic alcohol biosynthesis; Rim101-dependent pH-regulation (alkaline induced); Hap43-induced gene	#N/A	#N/A	#N/A	#N/A	#N/A
B9J08_004075	417.754	403.675	299.289	263.288	366.518	281.208	420.017	384.31	382.958	395.536	329.597	389.512	464.808	525.75	464.745	-0.321881	0.385999	0.0876389	0.689359	0.00127366	0.996792	0.364052	0.023071	B9J08_004075	orf19.2641	ARP1	Putative centractin; induced upon adherence to polystyrene	#N/A	#N/A	#N/A	#N/A	#N/A
B9J08_001137	5604.96	5508.13	5658.77	6368.37	5521.65	5772.43	4836.56	5028.7	5217.21	5503.07	5316.35	5608.8	4873.53	4513.76	4748.24	0.0519686	0.807357	-0.148134	0.0745554	-0.0218348	0.73671	-0.259998	1.42507e-06	B9J08_001137	orf19.2289	ARP3	Protein with Myo5p-dependent localization to cortical actin patches at hyphal tip; mutation confers hypersensitivity to cytochalasin D; Spider biofilm repressed	#N/A	#N/A	#N/A	#N/A	#N/A
B9J08_002988	3112.32	2807.81	3041.38	2698.37	2747.33	2522.27	2909.21	3103.3	3311.01	2935.34	3142.1	2801.36	2758.06	2900.6	2971.65	-0.191989	0.221336	0.0620489	0.57624	-0.00539633	0.954433	-0.0676231	0.346662	B9J08_002988	orf19.5623	ARP4	Subunit of the NuA4 histone acetyltransferase complex	#N/A	#N/A	#N/A	#N/A	#N/A
B9J08_000651	3598.46	3230.59	3621.95	3362.61	3781.47	3136.34	3214.67	3131.17	3411.29	2899.05	2773.35	3164.79	3077.86	3016.86	3153.23	-0.0457313	0.859353	-0.0940953	0.356133	-0.233911	0.00217283	-0.189921	0.00467069	B9J08_000651	orf19.3359	ARP8	Putative chromatin-remodeling enzyme complex protein; mutation confers hypersensitivity to toxic ergosterol analog, and to amphotericin B; rat catheter biofilm induced	#N/A	#N/A	#N/A	#N/A	#N/A
B9J08_002844	3374.09	3523.2	3591.46	3111.35	3234.29	2972.78	2948.3	3454.95	2833.51	3621.25	3573.67	3644.72	2908.03	2596.26WT-069787	2793.27	-0.193167	0.18511	-0.177947	0.096675	0.0557259	0.410732	-0.351303	7.04421e-08	B9J08_002844	orf19.2507	ARP9	Protein similar to S. cerevisiae Arp3p, a component of the Arp2/3 complex involved in actin-dependent processes; likely to be essential for growth, based on an insertional mutagenesis strategy	#N/A	#N/A	#N/A	#N/A	#N/A
B9J08_000677	946.625	833.625	936.663	864.709	887.741	899.102	463.655	534.191	574.914	557.473	579.982	452.982	498.576	512.072	596.729	-0.0588131	0.835027	-0.784197	6.75829e-09	-0.765516	6.21146e-10	-0.771004	3.12617e-11	B9J08_000677	orf19.3122	ARR3	Ortholog of S. cerevisiae Arr3; arsenite transporter of the plasma membrane required for resistance to arsenic compounds; benomyl-induced; Gcn4-regulated; Hap43-repressed; mutant is viable; Spider biofilm induced	#N/A	#N/A	#N/A	#N/A	#N/A
B9J08_003759	3830.31	3227.01	3127.29	3780.93	3834.42	3504.58	3038.3	3102.34	2888.9	2762.24	3322.38	3055.24	2477.98	2446.66	2574.9	0.104517	0.645603	-0.168WT-307841578	0.125548	-0.148302	0.124058	-0.455007	1.16651e-08	B9J08_003759	orf19.5931	ARV1	Lipid transporter involved in sterol trafficking and transport of glycosylphosphatidylinositol and sphingolipid precursors	#N/A	#N/A	#N/A	#N/A	#N/A
B9J08_002321	995.773	1232.52	971.303	1101.27	1093.32	1187.01	1193.68	1181.75	1258.7	1362.51	1522.34	1310.26	2085.68	2014.09	1838.98	0.0553903	0.858167	0.188791	0.163996	0.398566	0.000369995	0.879466	4.64929e-19	B9J08_002321	orf19.3015	ARX1	Putative ribosomal large subunit biogenesis protein; repressed in core stress response; repressed by prostaglandins	#N/A	#N/A	#N/A	#N/A	#N/A
B9J08_005458	4267.29	4420.12	4740.12	4346.26	3905.02	5485.48	5598.4	4306.19	5327.99	5075.89	5109.67	4943.67	5271.8	5342.99	5394.56	0.0068717	0.984543	0.187134	0.103741	0.180415	0.00312175	0.240638	2.52287e-05	B9J08_005458	orf19.6906	ASC1	40S ribosomal subunit similar to G-beta subunits; glucose or N starvation induced filamentation; required for virulence in mice; snoRNA snR24 encoded in ASC1 intron; repressed in stationary phase; GlcNAc-induced; Spid	#N/A	#N/A	#N/A	#N/A	#N/A
B9J08_002085	334.417	428.755	338.085	280.663	348.867	406.509	518.202	558.21	444.078	613.314	525.353	568.618	803.482	708.694	723.114	-0.112314	0.805501	0.470607	0.00818245	0.640626	1.75369e-05	1.00866	5.96336e-14	B9J08_002085	orf19.3715	ASF1	Protein similar to S. cerevisiae Asf1p, a chromatin assembly complex component; likely to be essential for growth, based on an insertional mutagenesis strategy	#N/A	#N/A	#N/A	#N/A	#N/A
B9J08_002448	3037.53	2980.98	3170.24	3035.17	2911.38	2420.88	3006.48	3515.WT-88802554	2992.04	3356.01	3223.13	3103.92	2827.58	2895.47	2902.86	-0.156254	0.466088	0.0552336	0.63789	0.0836128	0.237913	-0.104503	0.100102	B9J08_002448	orf19.166	ASG1	Gal4p family zinc-finger transcription factor with similarity to S. cerevisiae Asg1p	#N/A	#N/A	#N/A	#N/A	#N/A
B9J08_001074	11.7527	25.0804	24.9407	20.0473	28.0339	23.9123	27.2738	23.0586	37.2453	26.0589	26.4042	18.2584	61.5771	41.889	34.3959	0.192275	0.898053	0.493265	0.470017	0.1835	0.806079	1.14258	0.0281845	B9J08_001074	orf19.5520	ASG7	a-cell specific protein of unknown function; two predicted transmembrane domains; member of conserved Mcm1 regulon; induced by alpha pheromone in SpiderM medium	#N/A	#N/A	#N/A	#N/A	#N/A
B9J08_003579	1901.8	1760.41	1610.06	1639.87	1700.73	1868.03	1360.05	1569.91	1404.82	1468.6	1349.35	1495.45	1725.15	1638.8	1533.42	-0.0416486	0.876241	-0.277255	0.016688	-0.281767	0.00228685	-0.119699	0.189956	B9J08_003579	orf19.5343	ASH1	GATA-like transcription factor; localizes to daughter cell, hyphal tip cell nuclei; mRNA localization mediated by She3; required for WT virulence and filamentous growth on solid media; Ras1 repressed in yeast, Cyr1 re	#N/A	#N/A	#N/A	#N/A	#N/A
B9J08_004306	1174.2	953.055	1005.94	850.007	909.546	705.891	1142.77	1234.6	1158.42	1249.89	1230.98	1426.76	1396.41	1374.64	1315.84	-0.3665WT-24282615	0.10517	0.179702	0.170765	0.326852	0.00298744	0.36998	0.000192317	B9J08_004306	orf19.3964	ASH2	Protein of unknown function	#N/A	#N/A	#N/A	#N/A	#N/A
B9J08_000130	1103.68	819.293	969.917	1066.52	987.418	1007.19	1069.13	1015.54	977.928	989.306	987.882	1012.04	1214.66	1404.56	1259.85	0.0586536	0.859353	0.0876998	0.583877	0.0550657	0.695024	0.409854	0.000366947	B9J08_000130	orf19.4675	ASK1	complex, which acts in chromosome segregation by coupling kinetochores to spindle microtubules	#N/A	#N/A	#N/A	#N/A	#N/A
B9J08_000509	2803.55	2707.49	3002.59	2763.86	2789.9	2660	2881.93	3138.85	3120.96	3398.82	3209.WT-94864977	3063.93	2631.93	2577.46	2670.08	-0.0744112	0.716121	0.107729	0.28WT-165994447	0.192066	0.00806482	-0.125169	0.0674182	B9J08_000509	orf19.6037	ASM3	Putative secreted acid sphingomyelin phosphodiesterase; possible Kex2 substrate; transcript increased in an azole-resistant strain that overexpresses MDR1; flow model biofilm induced; F-12/CO2 early biofilm induced	#N/A	#N/A	#N/A	#N/A	#N/A
B9J08_002429	1451.99	1945.52	1888.57	1888.46	1647.77	1999.07	4962.92	4545.43	4697.68	2973.5	3055.6	2879.61	3541.68	3559.71	3421.19	0.0419402	0.900316	1.43121	1.18248e-38	0.761215	1.13889e-15	0.980368	2.74073e-27	B9J08_002429	orf19.198	ASN1	Putative asparagine synthetase; soluble protein in hyphae; regulated by Rim101; decreased expression at pH 4 vs pH 8; protein detected during exponential and stationary phases of yeast-form growth	#N/A	#N/A	#N/A	#N/A	#N/A
B9J08_001932	8267.48	7967.21	7734.4	7218.38	7518.29	7763.84	6238.43	3919.96	7098.57	8865.59	7911.25	8937.91	4173.34	4173.51	4401.88	-0.114886	0.406128	-0.469352	0.0855321	0.109478	0.089259	-0.924136	3.5545e-70	B9J08_001932	orf19.2344	ASR1	Heat shock protein; transcript regulated by cAMP, osmotic stress, ciclopirox olamine, ketoconazole; repressed by Cyr1, Ras1; colony morphology-related regulated by Ssn6; stationary phase enriched; Hap43-induced; Spide	#N/A	#N/A	#N/A	#N/A	#N/A
B9J08_000849	25683.9	22796.9	22865.1	18483.6	18871	23732.5	16051.5	14774.8	14667	16604.1	16143.9	17277.6	12149.6	11134.8	12133.8	-0.249649	0.127474	-0.643894	2.80648e-15	-0.504206	5.44843e-20	-1.0239	1.16869e-73	B9J08_000849	orf19.7284	ASR2	Adenylyl cyclase and stress responsive protein; induced in cyr1 or ras1 mutant; stationary phase enriched protein; Spider biofilm induced	#N/A	#N/A	#N/A	#N/A	#N/A
B9J08_005333	2998	3286.73	3397.48	2591.45	3081.66	3755.19	2234.63	2165.59	2111.52	2452.32	2148.76	2513.57	1804.61	1533.65	1796.59	-0.0645629	0.832155	-0.566725	5.50293e-10	-0.436279	3.15522e-08	-0.927914	9.48826e-32	B9J08_005333	orf19.842	ASR3	Adenylyl cyclase and stress responsive protein; induced in cyr1 or ras1 mutant; Spider biofilm induced	#N/A	#N/A	#N/A	#N/A	#N/A
B9J08_003397	11225.9WT-112116	10363	10146.7	10550.2	11567.6	9946.55	11709.6	11432.3	10998.8	10281.1	10185.7	10304.7	7315.76	7273.3	7408.72	-0.00729453	0.981292	0.110605	0.201613	-0.0365523	0.559649	-0.542179	1.78766e-25	B9J08_003397	orf19.6214	ATC1	Cell wall acid trehalase; catalyzes hydrolysis of the disaccharide trehalose; similar to S. cerevisiae vacuolar acid trehalase (Ath1p); Hap43p-repressed gene	#N/A	#N/A	#N/A	#N/A	#N/A
B9J08_005513	4579.27	4355.63	4321.67	4876.85	4523.85	4968.97	5857.51	5102.68	5638.36	3975.84	4409.5	4264.64	3919.09	3914.49	3868.34	0.0927195	0.579157	0.329473	0.000194546	-0.059484	0.404868	-0.193433	0.000617989	B9J08_005513	orf19.5877	ATF1	Putative alcohol acetyltransferase; caspofungin repressed; expression depends on Tac1p	#N/A	#N/A	#N/A	#N/A	#N/A
B9J08_003355	13089.3	11883.3	12582.6	11254.6	11272.8	12400.9	9523.11	8497.1	8219.75	8265.31	8183.48	8366.69	5278.75	6024.33	6041.68	-0.128651	0.359499	-0.511832	3.08605e-09	-0.589768	3.74042e-32	-1.12799	3.69057e-77	B9J08_003355	orf19.3841	ATG1	pathway; Spider biofilm induced	#N/A	#N/A	#N/A	#N/A	#N/A
B9J08_005379	8618.99	8065.14	8842.87	7551.16	8171.37	4555.77	6220.25	6613.98	5814.09	5942.35	5950.05	5904.41	3960.8	3780.27	4160.31	-0.35026	0.213526	-0.4WT-6579824051	1.34772e-07	-0.512386	6.05142e-23	-1.11445	4.56377e-85	B9J08_005379	orf19.3412	ATG15	Putative lipase; fungal-specific (no human or murine homolog); Hap43p-repressed gene	#N/A	#N/A	#N/A	#N/A	#N/A
B9J08_004827	4361.31	3985.39	3912.92	4004.12	3944.48	3628.93	3273.77	3090.81	2895.58	3124.27	3107.5	3057.84	4437.53	4506.92	4571.46	-0.104799	0.58761	-0.399278	1.81103e-05	-0.39215	9.74814e-10	0.127382	0.0413711	B9J08_004827	orf19.5974	ATG9	Protein similar to S. cerevisiae Atg9; required for early step in autophagy; required for cytoplasm to vacuole trafficking of Lap41; Spider biofilm induced	#N/A	#N/A	#N/A	#N/A	#N/A
B9J08_002232	6424.44	6383.56	6260.12	7103.44	7643.92	6853.26	6161.15	6042.32	6606.74	6041	6364.32	6486.07	5313.51	5328.46	5608.14	0.1574	0.272819	-0.0147011	0.881653	-0.00541165	0.937001	-0.244063	1.41684e-06	B9J08_002232	orf19.1077	ATM1	Member of MDR subfamily of ABC family; ortholog of S. cerevisiae ABC transporter, Atm1; induced in low iron; induced by nitric oxide independent of Yhb1	#N/A	#N/A	#N/A	#N/A	#N/A
B9J08_001775	2249.04	2253.65	2060.38	2436.42	2670.49	2703.04	3504.68	2966.87	2770.WT-6260614	3294.58	3162.13	3085.67	1742.04	1589.22	1818.98	0.226956	0.124182	0.499341	5.46463e-06	0.548023	8.48095e-16	-0.363212	3.96243e-06	B9J08_001775	orf19.1571	ATO7	Putative fungal-specific transmembrane protein	#N/A	#N/A	#N/A	#N/A	#N/A
B9J08_000020	15967.6	16858.8	14805.1	11471.087776WT-6	11329.9	12462.1	17008.9	13824.6	16199.8	19076	19468.1	19204.3	15614.8	15884.5	15425.4	-0.457848	5.32627e-06	-0.0131594	0.914625	0.285792	9.13802e-08	-0.0347003	0.536807	B9J08_000020	orf19.6854	ATP1	ATP synthase alpha subunit; antigenic in human/mouse; at hyphal surface; ciclopirox, ketoconazole, flucytosine induced; Efg1, caspofungin repressed; may be essential; sumoylation target; stationary phase-enriched; Spi	#N/A	#N/A	#N/A	#N/A	#N/A
B9J08_000084	2739.44	2875.89	2652.03	2302.77	2661.1WT-3761969	2850.34	2367.37	2116.59	2421.9	2852.51	2536.62	2685.72	2280.34	2248.33	2295.73	-0.106004	0.613973	-0.254527	0.0101584	-0.025745	0.771854	-0.289934	8.84971e-06	B9J08_000084	orf19.5491.1	ATP14	Putative mitochondrial F1F0 ATP synthase subunit; macrophage/pseudohyphal-induced	#N/A	#N/A	#N/A	#N/A	#N/A
B9J08_001250	5584.66	5462.75	5674.02	5237.7	5581.87	6093.81	5227.48	4482.02	5163.73	5717.13	5698.76	5956.58	5216.18	5266.9	4814.63	-0.007902	0.975378	-0.163953	0.0839733	0.0631783	0.281699	-0.141525	0.0147207	B9J08_001250	orf19.7678	ATP16	Subunit of the mitochondrial F1F0 ATP synthase; sumoylation target; protein newly produced during adaptation to the serum; Spider biofilm repressed	#N/A	#N/A	#N/A	#N/A	#N/A
B9J08_002610	1409.25	1840.42	1587.89	1141.36	1324.86	1672.9	1540.06	1000.17	1503.18	2014.91	1853.76	1651.95	1642.72	1723.43	1958.17	-0.251317	0.333851	-0.253742	0.138293	0.198856	0.0779485	0.125366	0.236407	B9J08_002610	orf19.7509.1	ATP17	Mitochondrial ATPase complex subunit; downregulated by Efg1p; flucytosine induced; caspofungin repressed	#N/A	#N/A	#N/A	#N/A	#N/A
B9J08_003926	123.937	183.923	131.632	128.303	131.863	146.343	140.006	110.489	97.4108	188.927	164.799	143.459	120.175	135.071	174.379	-0.140381	0.8192	-0.337002	0.28WT-165994447	0.183675	0.523556	-0.049613	0.860318	B9J08_003926	orf19.5231.2	ATP19	Subunit k of the mitochondrial F1F0 ATP synthase; a large enzyme complex required for ATP synthesis; Spider biofilm repressed	#N/A	#N/A	#N/A	#N/A	#N/A
B9J08_003508	17517.9	17684.1	16185.1	13753.8	14178.9	13888.3	19303.5	17038.4	19377.1	22157.5	21819	22613.4	18071.9	17914	18345	-0.320304	0.00163685	0.121744	0.182218	0.381842	2.8866e-15	0.0671019	0.171243	B9J08_003508	orf19.5653	ATP2	F1 beta subunit of F1F0 ATPase complex; antigenic in human, mice; induced by ciclopirox olamine; caspofungin repressed; macrophage/pseudohyphal-induced; detected during exponential and stationary growth phases; Spider	#N/A	#N/A	#N/A	#N/A	#N/A
B9J08_003747	1013.94	1028.3	1249.81	1053.15	1000.92	1317.09	906.4	1026.11	1106.85	1274.09	1261.03	1264.18	1297.09	1276.33	1167.06	0.00875214	0.983583	-0.11047	0.465166	0.214911	0.0446062	0.171038	0.109948	B9J08_003747	orf19.3757	ATP20	Putative mitochondrial ATP synthase; shows colony morphology-related gene regulation by Ssn6p; flucytosine induced; caspofungin repressed; macrophage/pseudohyphal-induced	#N/A	#N/A	#N/A	#N/A	#N/A
B9J08_005349	5716.08	5658.62	5121.16	5019.85	5306.72	5581.13	5660.23	5386.11	5458.82	7135.47	7151.9	7046.87	6085.21	5726.83	5644.93	-0.0763754	0.684051	0.00590407	0.95982	0.378965	4.65767e-11	0.0684844	0.285005	B9J08_005349	orf19.3223	ATP3	F1-ATP synthase complex subunit; caspofungin repressed; flucytosine and macrophage/pseudohyphal-induced; present in exponential and stationary growth phases; Hap43p-induced gene	#N/A	#N/A	#N/A	#N/A	#N/A
B9J08_003138	6356.06	6495.82	5964.99	5537.08	5571.49	6427.62	4728.37	4206.27	4256.47	6032.62	6391.64	5777.47	4971.86	4843.74	5080.2	-0.126375	0.438983	-0.507346	4.51262e-09	-0.0399795	0.575493	-0.35039	9.52984e-11	B9J08_003138	orf19.3579	ATP4	Putative F0-ATP synthase subunit 4; macrophage/pseudohyphal-induced; present in exponential and stationary growth phases	#N/A	#N/A	#N/A	#N/A	#N/A
B9J08_004005	6740.7	6672.58	6458.26	6750.61	6869.35	7884.36	5695.68	6311.33	5539.04	7396.06	7053.57	7170.33	5814.07	5785.81	6099.28	0.0892162	0.607974	-0.174386	0.051923	0.129619	0.015001	-0.180426	0.000409554	B9J08_004005	orf19.5419	ATP5	Putative F0-ATP synthase FO subunit B; caspofungin repressed; protein level decreased in stationary phase yeast cultures; Spider biofilm repressed	#N/A	#N/A	#N/A	#N/A	#N/A
B9J08_003146	8555.95	8413.88	8229.05	8415.87	8926.21	10183.8	7741.22	6025.02	7574.16	8940.05	8827.2	8511.01	7715.02	7312.63	7631.9	0.102573	0.55368	-0.23WT-3882221007	0.0273564	0.0684785	0.202241	-0.16654	0.000625894	B9J08_003146	orf19.2785	ATP7	Putative subunit of the F1F0-ATPase complex; colony morphology-related gene regulation by Ssn6; farnesol, macrophage-downregulated protein abundance; protein present in exponential and stationary yeast growth phases;	#N/A	#N/A	#N/A	#N/A	#N/A
B9J08_000888	739.351	698.668	861.841	939.552	890.856	640.849	720.938	871.423	697.155	839.467	801.23112WT-9305	1039.86	619.744	701	688.718	0.0843515	0.840253	-0.00153301	0.995014	0.228888	0.0969121	-0.207789	0.0910069	B9J08_000888	orf19.6399	ATS1	Protein required for modification of wobble nucleosides in tRNA; induced upon adherence to polystyrene; regulated by Sef1, Sfu1, and Hap43	#N/A	#N/A	#N/A	#N/A	#N/A
B9J08_005313	12589.3	12578.4	13315.6	12041.8	12268.5	15131.7	10340.4	10642.5	9652.26	10562.2	10429.7	11238.5	8669.46	8391.48	8511.79	0.0101056	0.972447	-0.323723	4.11187e-05	-0.2WT-89268856842	1.15906e-06	-0.602902	2.24033e-39	B9J08_005313	orf19.1945	AUR1	synthase; catalyzes the key step in sphingolipid biosynthesis; antifungal drug target; flow model biofilm induced; Spider biofilm induced	#N/A	#N/A	#N/A	#N/A	#N/A
B9J08_005081	7781.34	7602.94	8025.37	7366.73	7728.02	9630.91	4652.91	3728.77	4370.11	5187.57	5024.08	5274.93	3257.63	3079.27	3158.83	0.0532642	0.830177	-0.871149	8.86226e-21	-0.587919	1.84137e-31	-1.31496	2.63534e-138	B9J08_005081	orf19.2480.1	AUT7	Putative autophagosome protein; macrophage/pseudohyphal-repressed; alternatively spliced intron in 5' UTR; Spider biofilm induced	#N/A	#N/A	#N/A	#N/A	#N/A
B9J08_000080	4579.27	4127.52	4397.88	4610.89	4752.27	4755.68	4230.17	4362.88	3725.48	3332.74	3283.23	3468.22	3124.54	3119.45	3232.42	0.0842438	0.624835	-0.0839318	0.441142	-0.370015	4.00419e-09	-0.481257	4.03598e-15	B9J08_000080	orf19.5496	AVT1	Putative vacuolar transporter; promoter bound by a1p and alpha2p by ChIP-chip analysis	#N/A	#N/A	#N/A	#N/A	#N/A
B9J08_001241	2239.42	2315.76	2144.9	2636.89	2416.11	2415.14	2648.29	2611.39	2739.92	2116.35	2123.26	2117.97	2271.4	2363.74	2305.33	0.133945	0.457579	0.260668	0.00440601	-0.0678189	0.395521	0.0376107	0.609419	B9J08_001241	orf19.1142	AVT4	Putative vacuolar transporter of large neutral amino acids; induced by alpha pheromone in SpiderM medium	#N/A	#N/A	#N/A	#N/A	#N/A
B9J08_002102	4587.82	4581.35	4463	4442.49	4171.87	4623.68	4154.71	4488.74	4291.8	4588.22	4363.98	4382.88	4084.95	4045.28	3908.34	-0.0660739	0.71366	-0.0705274	0.446934	-0.0237794	0.728287	-0.192581	0.000483493	B9J08_002102	orf19.905	AVT7	Ortholog of S. cerevisiae Avt7 transporter; repressed upon adherence to polystyrene; constitutive expression independent of MTL or white-opaque status; Spider biofilm induced	#N/A	#N/A	#N/A	#N/A	#N/A
B9J08_001658	2880.48	3187.6	3195.18	3196.88	4055.58	4948.89	1221.87	1003.05	1150.78	1114.95	1141.75	990.3	700.192	795.892	695.118	0.370912954056WT-	0.0705961	-1.45099	1.7358e-45	-1.50427	1.68409e-80	-2.0928	4.0433e-143	B9J08_001658	orf19.7342	AXL1	Putative endoprotease; induced by alpha factor; transcript is upregulated in an RHE model of oral candidiasis and in clinical isolates from HIV+ patients with oral candidiasis	#N/A	#N/A	#N/A	#N/A	#N/A
B9J08_005205	544.897	578.043	601.349	668.245	619.862	647.545	646.389	568.779	515.704	536.999	639.164	655.563	989.207	989.094	991.083	0.144226	0.58199	0.0113724	0.954331	0.0958516	0.521467	0.771066	2.52382e-14	B9J08_005205	orf19.5292	AXL2	Ortholog of S. cerevisiae Axl2; a plasma membrane protein involved in determination of budding pattern; O-glycosylated by Pmt4; mutant is viable	#N/A	#N/A	#N/A	#N/A	#N/A
B9J08_002361	5937.24	5930.92	5468.95	4229.99	4706.59	5017.75	5519.31	5202.6	5209.57	5296.46	5346.4	5274.93	4304.44	4337.65	4034.72	-0.337524	0.00595384	-0.116757	0.193011	-0.115329	0.0549258	-0.46WT-3953352548	2.76169e-15	B9J08_002361	orf19.6167	AYR1	Putative oxidoreductase; transcriptionally induced by interaction with macrophage; rat catheter biofilm repressed	#N/A	#N/A	#N/A	#N/A	#N/A
B9J08_002830	7427.69	6953.24	7346.43	7058	7380.19	7719.84	7160.28	6001.96	7254.24	5851.14	5109.67	5712.26	4910.28	5286.57	5296.17	0.00452498	0.984543	-0.0847535	0.429474	-0.373942	1.82188e-09	-0.501279	6.58764e-20	B9J08_002830	orf19.5615	AYR2	Putative NADPH-dependent 1-acyl dihydroxyacetone phosphate reductase; shows colony morphology-related gene regulation by Ssn6p	#N/A	#N/A	#N/A	#N/A	#N/A
B9J08_003542	17600.2	17711.5	19162.8	18566.5	19593.6	24912.8	9393.1	7903.34	7813.87	7617.56	7830.21	7535.49	3469.18	3604.17	4153.91	0.185483	0.313651	-1.1118375WT-9705	1.38662e-35	-1.23689	1.61298e-145	-2.29214	1.03662e-293	B9J08_003542	orf19.5615	AYR2	Putative NADPH-dependent 1-acyl dihydroxyacetone phosphate reductase; shows colony morphology-related gene regulation by Ssn6p	#N/A	#N/A	#N/A	#N/A	#N/A
B9J08_000002	61.9687	93.1558	62.3518	60.142	86.1784	64.0849	101.822	65.3327	73.5356	56.7711	43.7035	40.864	63.5635	48.7281	48.7942	-0.0698917	0.942821	0.156755	0.722619	-0.603942	0.133306	-0.434109	0.243991	B9J08_000002	DEHA2B16478g	B9J08_000002	Ortholog(s) have heme binding, heme transmembrane transporter activity, role in heme import across plasma membrane and integral component of membrane, plasma membrane localization	#N/A	#N/A	#N/A	#N/A	#N/A
B9J08_000005	1111.16	1107.12	1184.68	1102.6	1204.42	1144.92	1816.44	1453.65	1601.55	1810.16	1610.66	1610.22	1522.54	1655.04	1586.21	-0.00250005	0.995304	0.523035	7.24295e-06	0.572105	3.96482e-11	0.472156	1.24182e-08	B9J08_000005	0	B9J08_000005	Protein of unknown function	#N/A	#N/A	#N/A	#N/A	#N/A
B9J08_000006	6084.68	6037.21	5865.23	5808.38	5934.89	5888.16	6952.09	7568.03	6866.5	6421.65	7248.41	6609.53	6300.73	5927.72	6165.67	-0.0520192	0.762632	0.254951	0.00197536	0.181123	0.0031986	0.0190653	0.735497	B9J08_000006	0	B9J08_000006	Protein of unknown function	#N/A	#N/A	#N/A	#N/A	#N/A
B9J08_000007	6134.9	5700.42	5549.31	6614.29	6314.9	6264.06	5035.65	4994.11	4598.36	5195.95	5149.73	5173.21	3919.09	3674.27	4199.5	0.120065	0.449766	-0.243747	0.00604916	-0.155774	0.00956447	-0.573426	3.44988e-19	B9J08_000007	CLUG_04099	B9J08_000007	Ortholog of Candida lusitaniae ATCC 42720 : CLUG_01211	#N/A	#N/A	#N/A	#N/A	#N/A
B9J08_000024	1094.07	867.065	1084.92	976.974	1076.71	1235.79	1081.86	885.835	1140.28	1020.95	996.986	968.564	714.096	661.676	643.924	0.0862037	0.78685	0.0340825	0.847712	-0.0201551	0.884904	-0.606102	2.19265e-07	B9J08_000024	0	B9J08_000024	Protein of unknown function	#N/A	#N/A	#N/A	#N/A	#N/A
B9J08_000035	627.166	787.047	956.061	1038.45	833.75	446.682	1128.23	1171.19	1208.08	907.407	777.558	839.016	1053.76	1107.92	959.886	-0.0475745	0.969054	0.570504	0.000150681	0.0992333	0.551383	0.384962	0.00451005	B9J08_000035	CLUG_01240	B9J08_000035	Has domain(s) with predicted hydrolase activity	#N/A	#N/A	#N/A	#N/A	#N/A
B9J08_000197	110.048	138.539	146.873	136.322	161.974	132.952	55.4568	93.1952	78.3106	217.778	156.604	211.276	208.568	182.089	209.575	0.0998713	0.873762	-0.804324	0.0125508	0.573644	0.0203499	0.588809	0.00807375	B9J08_000197	CLUG_02771	B9J08_000197	Ortholog of Debaryomyces hansenii CBS767 : DEHA2B11110g and Candida lusitaniae ATCC 42720 : CLUG_02771	#N/A	#N/A	#N/A	#N/A	#N/A
B9J08_000211	17148.2	17075	17271.5	14468.8	15459.2	20315.9	13687.8	9530.89	11515.5	10498	10410.5	10913.3	8313.91	8364.13	8445.4	-0.0619045	0.817949	-0.562691	5.99015e-07	-0.686314	3.82946e-58	-1.04867	3.79175e-146	B9J08_000211	0	B9J08_000211	Protein of unknown function	#N/A	#N/A	#N/A	#N/A	#N/A
B9J08_000221	1153.9	1080.85	1283.06	1812.28	1760.95	2335.75	2591.01	2640.21	2640.6	1824.12	1878.34	1932.78	1392.44	1564.43	1551.02	0.722398	3.78739e-06	1.16715	3.33739e-33	0.687843	1.25871e-15	0.344027	0.000266831	B9J08_000221	0	B9J08_000221	Protein of unknown function	1541	1546	1598	0	#N/A
B9J08_000249	55.5581	74.0469	59.5806	93.5543	105.906	59.3025	146.369	159.489	160.441	135.878	154.783	154.762	271.138	280.4	236.772	0.427863	0.547021	1.29616	4.89441e-06	1.23914	7.11517e-06	2.03958	5.16204e-19	B9J08_000249	0	B9J08_000249	Protein of unknown function	#N/A	#N/A	#N/A	#N/A	#N/A
B9J08_000266	242.533	328.434	257.721	396.937	365.48	295.556	321.831	327.624	296.052	365.755	283.162	405.162	733.96	768.535	823.103	0.331016	0.35378	0.195666	0.365268	0.354495	0.0811607	1.47547	1.88462e-26	B9J08_000266	YKL096W	B9J08_000266	Protein of unknown function	#N/A	#N/A	#N/A	#N/A	#N/A
B9J08_000361	877.177	867.065	906.18	708.339	751.725	830.235	684.573	654.288	740.131	678.461	584.535	588.615	564.126	530.879	590.33	-0.235007	0.227269	-0.345124	0.00593084	-0.508874	4.68792e-06	-0.666638	2.67454e-10	B9J08_000361	0	B9J08_000361	Protein of unknown function	#N/A	#N/A	#N/A	#N/A	#N/A
B9J08_000368	4105.96	4360.41	4346.61	2997.75	2744.21	2586.35	4113.8	3226.28	3713.07	5233.18	5747.92	4946.28	6273.92	6917.67	6435.24	-0.643563	1.22431e-08	-0.207922	0.055961	0.321944	1.34244e-06	0.60218	5.49355e-26	B9J08_000368	CLUG_00378	B9J08_000368	Has domain(s) with predicted transmembrane transporter activity, role in transmembrane transport and integral component of membrane localization	1541	0	0	939	#N/A
B9J08_000369	609.003	733.303	841.057	844.661	922.005	1058.84	566.386	404.486	684.74	689.629	787.574	667.735	527.378	482.151	583.931	0.347523	0.145667	-0.394812	0.0491209	-0.0163294	0.923597	-0.467775	0.00075897	B9J08_000369	0	B9J08_000369	Protein of unknown function	#N/A	#N/A	#N/A	#N/A	#N/A
B9J08_000389	49.1476	45.3836	51.2671	82.8623	58.1445	83.2148	74.5484	21.1371	30.5602	50.2564	93.7805	59.9918	29.7954	76.939	84.79	0.603227	0.330641	-0.184627	0.772265	0.50068	0.238096	0.391057	0.386272	B9J08_000389	DEHA2A08404g	B9J08_000389	Has domain(s) with predicted catalytic activity	#N/A	#N/A	#N/A	#N/A	#N/A
B9J08_000403	10910.8	10834.7	10804.9	11866.7	11759.7	13400.4	9794.03	8825.68	9666.59	9769.28	10235.7	10262.1	9638.81	10109.8	9792.44	0.161WT-823711902	0.210407	-0.197462	0.0143201	-0.0969033	0.0508046	-0.153205	0.000741171	B9J08_000403	CLUG_05318	B9J08_000403	Ortholog of Candida tenuis NRRL Y-1498 : CANTEDRAFT_113248, Debaryomyces hansenii CBS767 : DEHA2A05984g, Pichia stipitis Pignal : PICST_67528 and Candida tropicalis NEW ASSEMBLY : CTRG1_02750	#N/A	#N/A	#N/A	#N/A	#N/A
B9J08_000432	697.682	893.34	809.188	1047.81	863.861	996.664	813.669	879.109	935.907	1011.64	905.937	866.838	1134.21	1115.62	1236.65	0.254143	0.284588	0.13634	0.371306	0.222726	0.0786625	0.525943	9.92119e-07	B9J08_000432	CLUG_00851	B9J08_000432	Ortholog(s) have ribosomal protein S6 kinase activity and role in TORC1 signaling	#N/A	#N/A	#N/A	#N/A	#N/A
B9J08_000456	112.185	100.322	72.051	121.621	116.289	109.04	126.369	68.215	134.656	136.809	107.438	122.592	244.322	184.654	233.572	0.266575	0.667531	0.216758	0.597183	0.377522	0.225042	1.20942	6.51413e-07	B9J08_000456	calb_CGOB_00012	B9J08_000456	Ortholog of C. albicans SC5314 : C5_03630C_A, C. dubliniensis CD36 : Cd36_53380, Debaryomyces hansenii CBS767 : DEHA2E23892g and Candida tropicalis NEW ASSEMBLY : CTRG1_05528	#N/A	#N/A	#N/A	#N/A	#N/A
B9J08_000505	2268.27	1935.97	2305.63	2150.41	2201.18	2263.06	1819.16	1876.39	1840.3	2055.86	2057.71	1957.12	1693.37	1749.94	1932.57	-0.000584873	0.998179	-0.228886	0.0343542	-0.0926444	0.320124	-0.289837	0.0010179	B9J08_000505	0	B9J08_000505	Protein of unknown function	#N/A	#N/A	#N/A	#N/A	#N/A
B9J08_000526	6660.57	6408.64	6070.3	6933.71	6782.14	7009.17	5850.23	5494.67	5517.08	6121.04	5590.41	6129.6	5773.35	5800.35	5885.7	0.0914506	0.56418	-0.177635	0.0392193	-0.0934453	0.15891	-0.145969	0.00762449	B9J08_000526	CLUG_01556	B9J08_000526	Ortholog of Candida tenuis NRRL Y-1498 : CANTEDRAFT_91525, Debaryomyces hansenii CBS767 : DEHA2G04862g, Pichia stipitis Pignal : PICST_31875 and Candida guilliermondii ATCC 6260 : PGUG_02950	#N/A	#N/A	#N/A	#N/A	#N/A
B9J08_000540	1173.13	1240.88	1251.19	1271	1189.88	722.151	839.124	1209.62	1038.09	931.604	1025.21	1035.51	1116.33	1024.14	1032.68	-0.22167	0.549727	-0.242698	0.100745	-0.284091	0.00300321	-0.221079	0.014464	B9J08_000540	0	B9J08_000540	Protein of unknown function	#N/A	#N/A	#N/A	#N/A	#N/A
B9J08_000557	131.416	218.558	164.886	126.96648WT-8179	103.829	160.691	54.5WT-231009955	67.2543	123.196	176.828	131.1105WT-89523	189.539	155.929	126.522	185.578	-0.419922	0.408876	-1.06824	0.00204982	-0.0402709	0.899358	-0.147903	0.584846	B9J08_000557	DEHA2E04752g	B9J08_000557	Ortholog of Candida tenuis NRRL Y-1498 : CANTEDRAFT_114422, Debaryomyces hansenii CBS767 : DEHA2E04752g, Pichia stipitis Pignal : PICST_88266 and Candida guilliermondii ATCC 6260 : PGUG_02639	#N/A	#N/A	#N/A	#N/A	#N/A
B9J08_000562	34.1896	23.8861	23.5551	16.0379	8.30635	49.7376	24.5464	54.7642	33.4253	29.7815	25.4937	11.3028	53.6317	81.2134	33.596	-0.185011	0.91787	0.467636	0.442966	-0.305646	0.665361	1.03073	0.0303389	B9J08_000562	0	B9J08_000562	Protein of unknown function	#N/A	#N/A	#N/A	#N/A	#N/A
B9J08_000563	217.959	416.812	558.395	327.44	556.526	318.512	4109.25	4247.59	3771.32	3524.46	3240.43	3962.07	8520.49	9493.42	8852.55	-0.0084671	0.994464	3.3513	3.51271e-19	3.17739	3.74904e-17	4.48097	4.74513e-35	B9J08_000563	CLUG_01520	B9J08_000563	Ortholog of Candida guilliermondii ATCC 6260 : PGUG_03279 and Candida lusitaniae ATCC 42720 : CLUG_01520	#N/A	#N/A	#N/A	#N/A	#N/A
B9J08_000609	1956.29	2134.22	1888.57	2018.1	2030.9	2024.89	2144.63	2426.92	2541.27	2391.83	2334.5	2433.58	2145.27	2059.4	1874.18	-0.000444799	0.998406	0.255332	0.0181159	0.268053	0.000425914	0.0107911	0.904754	B9J08_000609	CLUG_03561	B9J08_000609	Ortholog of C. parapsilosis CDC317 : CPAR2_803370, Candida tenuis NRRL Y-1498 : CANTEDRAFT_117866, Debaryomyces hansenii CBS767 : DEHA2G15554g and Pichia stipitis Pignal : PICST_30338	#N/A	#N/A	#N/A	#N/A	#N/A
B9J08_000644	2447.76	2438.77	2833.54	2554.03	2972.64	3481.63	1887.35	1899.45	2082.87	1869.72	1922.95	1795.41	1918.82	2011.53	2081.35	0.19699	0.355928	-0.39066	0.000150416	-0.458264	8.83524e-09	-0.374266	1.82766e-06	B9J08_000644	YER187W	B9J08_000644	Protein of unknown function	#N/A	#N/A	#N/A	#N/A	#N/A
B9J08_000652	12.8211	21.4975	31.8687	34.7487	33.2254	37.3032	10.0004	15.3724	45.8404	40.9496	33.6881	24.3445	45.6863	56.422	59.9929	0.64625	0.544361	0.107993	0.90599	0.593568	0.343348	1.28255	0.00755474	B9J08_000652	0	B9J08_000652	Protein of unknown function	#N/A	#N/A	#N/A	#N/A	#N/A
B9J08_000672	782.088	873.037	884.01	811.249	909.546	1180.31	998.222	874.306	1040	871.11	771.185	748.594	866.053	803.585	878.296	0.165869	0.580983	0.202756	0.133153	-0.0785531	0.547429	-0.00806139	0.945241	B9J08_000672	0	B9J08_000672	Protein of unknown function	#N/A	#N/A	#N/A	#N/A	#N/A
B9J08_000676	1207.32	1307.76	1398.07	1360.55	1541.87	2261.15	673.663	750.366	604.52	490.465	420.646	452.112	278.09	300.917	363.157	0.372301	0.152427	-0.942091	4.07259e-14	-1.51334	3.5244e-46	-2.06789	5.79016e-68	B9J08_000676	0	B9J08_000676	Protein of unknown function	#N/A	#N/A	#N/A	#N/A	#N/A
B9J08_000689	1252.19	1206.25	1230.41	1335.15	1092.29	1096.14	952.765	1293.2	968.378	1033.98	982.419	863.361	948.486	887.363	875.896	-0.0879582	0.752207	-0.193225	0.190332	-0.349291	0.000485676	-0.457263	3.51231e-07	B9J08_000689	CLUG_04359	B9J08_000689	Has domain(s) with predicted ATP binding activity	#N/A	#N/A	#N/A	#N/A	#N/A
B9J08_000710	2346.26	2165.27	2132.43	1987.36	2059.98	1661.43	2008.26	2334.68	2166.91	1797.13	1787.29	1827.58	1558.3	1553.31	1559.82	-0.240154	0.215203	-0.0241562	0.848525	-0.287705	0.000134544	-0.521497	1.47596e-12	B9J08_000710	CLUG_04044	B9J08_000710	Has domain(s) with predicted DNA binding, DNA-binding transcription factor activity, RNA polymerase II-specific, zinc ion binding activity and role in regulation of transcription, DNA-templated, transcription, DNA-templated	#N/A	#N/A	#N/A	#N/A	#N/A
B9J08_000759	1836.62	1683.97	2011.89	2088.93	2090.09	2005.76	2499.19	2063.75	2245.22	1960.93	1771.81	1941.47	1880.09	1988.45	2174.14	0.138075	0.491974	0.304526	0.00836144	0.044457	0.672259	0.113388	0.213013	B9J08_000759	CLUG_04326	B9J08_000759	Has domain(s) with predicted sulfate transmembrane transporter activity, role in sulfate transport and integral component of membrane localization	#N/A	#N/A	#N/A	#N/A	#N/A
B9J08_000783	163.469	134.956	180.127	165.725	139.131	188.429	383.652	273.821	350.488	170.313	231.264	180.845	146.991	141.90976301WT-6	166.38	0.0198187	0.979834	1.08171	5.26986e-07	0.292215	0.243104	-0.0848974	0.731049	B9J08_000783	0	B9J08_000783	Protein of unknown function	#N/A	#N/A	#N/A	#N/A	#N/A
B9J08_000791	16630	15749.3	19291.7	13875.4	16277.3	16895.5	9207.64	8773.8	7383.16	9363.5	9404.45	9592.61	3815.8	3814.47	4150.71	-0.159618	0.397428	-1.02083	2.38304e-23	-0.857206	3.71342e-41	-2.14638	1.14935e-221	B9J08_000791	CANTEDRAFT_116011	B9J08_000791	Has domain(s) with predicted DNA-binding transcription factor activity, RNA polymerase II-specific, zinc ion binding activity, role in regulation of transcription, DNA-templated and nucleus localization	#N/A	#N/A	#N/A	#N/A	#N/A
B9J08_000831	5488.5	5216.72	5427.38	6039.6	6075.06	5850.86	4680.19	3253.19	4802.73	5251.79	5223.48	4870.64	3874.39	4103.41	3973.13	0.1325	0.340057	-0.336186	0.0108779	-0.0641334	0.315398	-0.446309	4.70954e-16	B9J08_000831	YJL094C	B9J08_000831	Has domain(s) with predicted solute:proton antiporter activity, role in cation transport, transmembrane transport and integral component of membrane localization	#N/A	#N/A	#N/A	#N/A	#N/A
B9J08_000835	2713.8	2942.77	3196.57	2385.63	2607.16	3028.25	2222.82	2363.51	2223.26	1962.79	2035.86	1946.69	1422.23	1136.99	1255.85	-0.167674	0.403396	-0.373459	0.000144327	-0.56621	4.49794e-14	-1.22777	6.66835e-43	B9J08_000835	0	B9J08_000835	Protein of unknown function	#N/A	#N/A	#N/A	#N/A	#N/A
B9J08_000859	134.622	63.2981	112.233	113.602	63.3359	152.082	83.6397	85.509	63.9855	89.3446	95.6014	139.111	159.902	181.234	147.982	0.057926	0.957698	-0.400001	0.311278	0.0718291	0.862602	0.643478	0.0276448	B9J08_000859	0	B9J08_000859	Protein of unknown function	#N/A	#N/A	#N/A	#N/A	#N/A
B9J08_000891	19.2317	27.469	16.6272	13.3649	14.5361	4.78246	10.9095	13.4509	21.0102	5.58404	17.2993	11.3028	2.97954	8.54878	15.9981	-0.949924	0.489108	-0.481576	0.544659	-0.881795	0.260777	-1.18396	0.130699	B9J08_000891	0	B9J08_000891	Protein of unknown function	#N/A	#N/A	#N/A	#N/A	#N/A
B9J08_000892	497.886	461.002	396.28	509.202	491.113	725.977	366.378	274.782	304.647	198.233	249.474	208.667	96.3384	121.393	147.183	0.322209	0.297305	-0.513111	0.00549369	-1.03867	6.52412e-10	-1.91009	8.62617e-24	B9J08_000892	0	B9J08_000892	Protein of unknown function	#N/A	#N/A	#N/A	#N/A	#N/A
B9J08_000901	1647.51	1681.58	1646.09	1796.24	1696.57	1916.81	2709.2	2250.14	2631.05	2045.62	2257.1	2575.3	3034.16	3035.67	3129.23	0.0966744	0.623406	0.614208	1.81544e-09	0.475119	9.97123e-08	0.873229	5.70497e-43	B9J08_000901	CTRG_02361	B9J08_000901	Has domain(s) with predicted catalytic activity, magnesium ion binding, thiamine pyrophosphate binding activity	#N/A	#N/A	#N/A	#N/A	#N/A
B9J08_000911	721.187	827.653	810.574	728.387	728.882	899.102	702.755	667.739	683.785	653.333	610.939	593.832	518.44	496.684	521.538	-0.0276073	0.94016	-0.194486	0.156965	-0.336935	0.00419322	-0.631736	2.53511e-08	B9J08_000911	0	B9J08_000911	Protein of unknown function	#N/A	#N/A	#N/A	#N/A	#N/A
B9J08_000931	52.3529	52.5494	95.6061	82.8623	65.4125	50.694	52.7294	90.3129	60.1655	58.6324	74.6602	39.1251	123.154	108.57	133.584	-0.033855	0.979447	0.0197863	0.973082	-0.20782	0.669677	0.851178	0.00801859	B9J08_000931	0	B9J08_000931	Protein of unknown function	#N/A	#N/A	#N/A	#N/A	#N/A
B9J08_000940	790.635	742.858	642.917	715.022	751.725	825.452	1050.95	939.638	1063.88	910.199	776.648	799.021	983.248	832.651	826.302	0.0498949	0.881811	0.493795	0.000169975	0.199293	0.123902	0.266033	0.0286708	B9J08_000940	0	B9J08_000940	Protein of unknown function	#N/A	#N/A	#N/A	#N/A	#N/A
B9J08_000943	2114.41	2252.46	1986.94	1883.11	2081.78	1752.29	1859.16	1839.88	2045.63	2048.41	1894.73	2019.72	2403.49	2351.77	2293.33	-0.1743	0.381904	-0.140271	0.198349	-0.0834368	0.342075	0.136698	0.0662674	B9J08_000943	0	B9J08_000943	Protein of unknown function	#N/A	#N/A	#N/A	#N/A	#N/A
B9J08_000986	882.52	908.866	781.WT-146481213	817.931	1040.37	724.064	607.297	871.423	849.002	779.904	786.663	681.646	886.909	765.116	779.108	-0.0161473	0.973281	-0.140411	0.426366	-0.186287	0.128786	-0.0950487	0.419055	B9J08_000986	DEHA2B06248g	B9J08_000986	Ortholog of Candida lusitaniae ATCC 42720 : CLUG_01677	#N/A	#N/A	#N/A	#N/A	#N/A
B9J08_000989	173.085	216.169	238.323	239.232	246.076	240.079	313.649	235.39	289.367	281.994	230.354	361.69	468.781	337.677	401.552	0.186497	0.671184	0.423743	0.0628595	0.487557	0.0302457	0.934278	4.12635e-07	B9J08_000989	CLUG_01674	B9J08_000989	Has domain(s) with predicted 2-dehydropantoate 2-reductase activity, NADP binding, oxidoreductase activity, oxidoreductase activity, acting on the CH-OH group of donors, NAD or NADP as acceptor activity	#N/A	#N/A	#N/A	#N/A	#N/A
B9J08_001050	41.6686	21.4975	56.8094	53.4596	78.9103	65.0414	103.64	76.862	80.2206	70.7312	67.3763	71.2946	134.079	53.8573	68.7919	0.692121	0.392521	1.12691	0.0092944	0.808951	0.0692373	1.0849	0.0171752	B9J08_001050	0	B9J08_001050	Protein of unknown function	#N/A	#N/A	#N/A	#N/A	#N/A
B9J08_001052	1032.1	986.496	1130.65	983.656	1194.04	1248.22	1353.69	1292.24	1398.13	1068.41	787.574	972.911	724.028	914.72	886.295	0.0970371	0.733533	0.365996	0.00114431	-0.146492	0.271457	-0.3319841171WT-79	0.00349092	B9J08_001052	0	B9J08_001052	Protein of unknown function	#N/A	#N/A	#N/A	#N/A	#N/A
B9J08_001053	1495.8	1282.68	1483.97	1317.78	1475.42	1936.9	1693.7	1417.14	1443.97	1202.43	966.03	1067.68	1030.92	1083.99	1097.47	0.123412	0.69071WT-7221468	0.101014	0.458412	-0.389637	0.000273553	-0.421941	5.68677e-06	B9J08_001053	0	B9J08_001053	Protein of unknown function	#N/A	#N/A	#N/A	#N/A	#N/A
B9J08_001054	4.2737	15.526	19.3983	4.00947	13.4978	9.56491	4.54564	13.4509	0.955007	7.44539	0.91049	10.4334	15.8909	8.54878	3.99953	-0.555918	0.793105	-1.0305	0.393625	-1.10633	0.333061	-0.437828	0.65118	B9J08_001054	0	B9J08_001054	Protein of unknown function	#N/A	#N/A	#N/A	#N/A	#N/A
B9J08_001086	798.114	797.796	778.705	705.666	572.1	790.062	620.934	534.191	761.141	606.799	498.038	577.313	576.044	630.9	594.33	-0.224662	0.376705	-0.305208	0.0525357	-0.489751	3.97416e-05	-0.412319	0.000128011	B9J08_001086	CLUG_03782	B9J08_001086	Has domain(s) with predicted electron transfer activity, protein disulfide oxidoreductase activity and role in cell redox homeostasis, glycerol ether metabolic process	#N/A	#N/A	#N/A	#N/A	#N/A
B9J08_001106	2344.13	2307.4	2139.36	1742.78	1696.57	2075.59	2135.54	1922.51	2312.07	2637.53	2694.14	2930.04	2674.632WT-65265	2568.91	2694.88	-0.32479	0.0370349	-0.0870291	0.463844	0.291069	0.000103784	0.212209	0.00205864	B9J08_001106	CLUG_03763	B9J08_001106	Has domain(s) with predicted antioxidant activity, oxidoreductase activity, peroxiredoxin activity and role in oxidation-reduction process	#N/A	#N/A	#N/A	#N/A	#N/A
B9J08_001113	717.982	816.904	727.438	797.884	742.38	857.973	737.302	725.385	839.452	1082.37	1022.48	927.7	1302.06	1175.46	1239.85	0.0601119	0.848518	0.0294766	0.857636	0.430653	8.6671e-05	0.70347	4.54763e-13	B9J08_001113	PICST_33987	B9J08_001113	Has domain(s) with predicted oxidoreductase activity and role in oxidation-reduction process	#N/A	#N/A	#N/A	#N/A	#N/A
B9J08_001180	537.418	684.337	647.073	598.747	661.393	291.73	436.381	422.741	360.038	464.406	478.007	433.854	438.985	418.89	410.351	-0.284172	0.573598	-0.610335	0.00015673	-0.432857	0.00184271	-0.571713	1.87363e-05	B9J08_001180	DEHA2G03366g	B9J08_001180	Ortholog of Candida tenuis NRRL Y-1498 : CANTEDRAFT_135884, Debaryomyces hansenii CBS767 : DEHA2G03366g and Pichia stipitis Pignal : PICST_31412	#N/A	#N/A	#N/A	#N/A	#N/A
B9J08_001189	762.856	810.933	834.129	1059.84	909.546	874.233	870.035	818.581	865.237	929.743	995.165	860.752	1004.1	898.477	880.696	0.218265	0.337172	0.0900558	0.516875	0.218459	0.0494224	0.195761	0.0648326	B9J08_001189	0	B9J08_001189	Protein of unknown function	#N/A	#N/A	#N/A	#N/A	#N/A
B9J08_001219	2429.6	2359.95	2652.03	2032.8	2050.63	2678.18	2031.9	2047.41	1909.06	1968.37	1993.06	2004.07	1448.06	1382.34	1630.21	-0.164095	0.468328	-0.308302	0.00163674	-0.31102	2.35839e-05	-0.752197	4.7515e-20	B9J08_001219	CLUG_03508	B9J08_001219	Ortholog of Debaryomyces hansenii CBS767 : DEHA2F05060g, Candida guilliermondii ATCC 6260 : PGUG_01330 and Candida lusitaniae ATCC 42720 : CLUG_03508	#N/A	#N/A	#N/A	#N/A	#N/A
B9J08_001268	21.3685	15.526	54.0382	40.0947	28.0339	51.6505	50.9111	55.725	41.0653	38.1576	37.3301	66.0779	60.584	78.6488	78.3907	0.372728	0.778895	0.707838	0.225409	0.641068	0.284968	1.24686	0.00799292	B9J08_001268	0	B9J08_001268	Protein of unknown function	#N/A	#N/A	#N/A	#N/A	#N/A
B9J08_001287	154.922	300.965	314.53	286.009	288.646	309.903	472.746	421.78	431.663	249.42	306.835	286.917	259.22	229.107	285.566	0.175151	0.762072	0.788745	0.000951515	0.137428	0.630375	-0.00693595	0.982134	B9J08_001287	0	B9J08_001287	Protein of unknown function	#N/A	#N/A	#N/A	#N/A	#N/A
B9J08_001317	4755.56	5033.99	5560.4	6317.58	6134.24	7546.72	7028.46	7353.77	6829.26	5139.18	5320.9	5034.1	4295.5	4165.82	4214.7	0.35667	0.0122074	0.471851	7.1339e-08	0.0216684	0.792351	-0.289159	6.69035e-06	B9J08_001317	DEHA2D11440g	B9J08_001317	Ortholog of Candida tenuis NRRL Y-1498 : CANTEDRAFT_116538, Debaryomyces hansenii CBS767 : DEHA2D11440g and Candida guilliermondii ATCC 6260 : PGUG_04539	#N/A	#N/A	#N/A	#N/A	#N/A
B9J08_001328	2854.83	2561.78	2704.68	2729.11	3317.35	2186.54	2306.46	2200.18	2516.44	2429.06	2424.63	2136.23	2471.03	2528.73	2531.7	-0.000685448	0.998406	-0.20502	0.0438894	-0.208574	0.00968342	-0.122247	0.0815434	B9J08_001328	CLUG_03388	B9J08_001328	Has domain(s) with predicted nucleic acid binding, nucleotide binding, peptidyl-prolyl cis-trans isomerase activity and role in protein folding, protein peptidyl-prolyl isomerization	#N/A	#N/A	#N/A	#N/A	#N/A
B9J08_001341	992.567	1174	983.773	1102.6	1092.29	867.538	723.665	767.659	685.695	922.297	976.045	1078.98	995.166	862.572	916.691	-0.0618807	0.859289	-0.527633	4.12178e-05	-0.0738991	0.56727	-0.196295	0.0715042	B9J08_001341	0	B9J08_001341	Protein of unknown function	#N/A	#N/A	#N/A	#N/A	#N/A
B9J08_001361	70.5161	212.586	188.441	257.942	173.395	228.601	116.368	97.9991	168.081	263.381	234.906	199.103	345.626	303.482	264.769	0.460397	0.48547	-0.300914	0.477411	0.570913	0.0836201	0.942243	0.0538351	B9J08_001361	0	B9J08_001361	Protein of unknown function	#N/A	#N/A	#N/A	#N/A	#N/A
B9J08_001369	6597.53	7208.82	7303.48	6658.39	7932.57	5835.55	9372.19	9274.36	9424.97	11592.5	11371.1	12300.9	15070.5	15347.6	15681.3	-0.0685787	0.8083	0.416284	8.51127e-08	0.748424	8.22662e-43	1.11371	5.77312e-113	B9J08_001369	CLUG_05048	B9J08_001369	Ortholog of C. parapsilosis CDC317 : CPAR2_700920, Debaryomyces hansenii CBS767 : DEHA2A03564g, Pichia stipitis Pignal : PICST_43699 and Candida guilliermondii ATCC 6260 : PGUG_00227	#N/A	#N/A	#N/A	#N/A	#N/A
B9J08_001370	63.0371	94.3501	27.7119	77.5164	70.604	56.433	56.3659	31.7056	51.5704	105.166	88.3175	61.7307	122.161	125.667	89.5894	0.127102	0.913801	-0.397546	0.477411	0.470183	0.315486	0.857603	0.0274833	B9J08_001370	0	B9J08_001370	Protein of unknown function	#N/A	#N/A	#N/A	#N/A	#N/A
B9J08_001458	323.733	542.214	432.306	815.258	750.687	913.449	6222.97	5305.4	3662.45	4801.34	4694.49	4757.61	14833.1	14655.2	16650	0.908806	7.8782e-05	3.55483	1.62257e-30	3.46511	1.04801e-60	5.13903	6.10796e-128	B9J08_001458	CPAR2_303790	B9J08_001458	Ortholog of Candida lusitaniae ATCC 42720 : CLUG_05295	1541	1546	1598	939	#N/A
B9J08_001466	94.0215	160.037	66.5086	125.63	102.791	84.1712	165.461	142.195	176.676	210.332	91.9595	195.626	202.609	204.316	155.182	-0.0569749	0.956167	0.596973	0.0810809	0.641178	0.0900538	0.796229	0.00787099	B9J08_001466	0	B9J08_001466	Protein of unknown function	#N/A	#N/A	#N/A	#N/A	#N/A
B9J08_001468	51.2844	21.4975	52.6526	33.4122	21.8042	18.1733	18.1825	26.9017	18.1451	16.7521	54.6294	31.3001	29.7954	10.2585	11.9986	-0.795026	0.430444	-0.982911	0.101378	-0.270885	0.68263	-1.27944	0.0355196	B9J08_001468	0	B9J08_001468	Protein of unknown function	#N/A	#N/A	#N/A	#N/A	#N/A
B9J08_001479	58.7634	65.6868	74.8222	72.1704	52.953	90.8667	74.5484	67.2543	32.4703	84.6913	54.6294	80.8585	78.4612	95.7463	93.5889	0.0847685	0.926987	-0.194396	0.699034	0.152267	0.713332	0.409098	0.202102	B9J08_001479	0	B9J08_001479	Protein of unknown function	#N/A	#N/A	#N/A	#N/A	#N/A
B9J08_001480	3655.08	3129.08	3580.38	3655.3	3440.91	3398.41	3598.32	3535.65	3321.52	3192.21	3173.06	3257.82	2278.35	2376.56	2430.11	-0.00456928	0.98929	0.0180831	0.879806	-0.0989627	0.208104	-0.56232	1.77497e-14	B9J08_001480	0	B9J08_001480	Protein of unknown function	#N/A	#N/A	#N/A	#N/A	#N/A
B9J08_001481	4147.63	3701.15	3991.9	4920.95	4865.45	4424.73	3073.76	2814.11	3237.48	3199.65	3153.94	3231.73	2929.88	2915.99	2873.26	0.241145	0.101693	-0.370896	8.36164e-05	-0.296761	4.56041e-06	-0.454971	9.7919e-13	B9J08_001481	0	B9J08_001481	Protein of unknown function	#N/A	#N/A	#N/A	#N/A	#N/A
B9J08_001490	7.47898	9.55444	9.69917	10.6919	8.30635	13.3909	17.2734	18.2547	16.2351	22.3362	4.55245	10.4334	24.8295	23.9366	51.1939	0.219505	0.918859	0.922833	0.277965	0.462525	0.662675	1.87476	0.00376569	B9J08_001490	0	B9J08_001490	Protein of unknown function	#N/A	#N/A	#N/A	#N/A	#N/A
B9J08_001515	1613.32	1709.05	1622.53	1283.03	959.384	1288.39	614.57	526.505	639.855	984.652	816.709	965.086	906.773	945.495	1044.68	-0.510497	0.00333131	-1.46751	1.47274e-38	-0.829621	7.84418e-19	-0.784743	9.40988e-20	B9J08_001515	CLUG_04851	B9J08_001515	Has domain(s) with predicted electron transfer activity, heme binding, iron ion binding, monooxygenase activity, oxidoreductase activity and acting on paired donors, more	#N/A	#N/A	#N/A	#N/A	#N/A
B9J08_001517	8.5474	13.1374	8.31358	6.68245	17.651	6.69544	2.72738	0	0	7.44539	10.9259	10.4334	2.97954	11.9683	15.1982	0.0731033	0.979486	-3.31465	0.0362333	-0.0915528	0.934372	-0.0135757	0.992615	B9J08_001517	0	B9J08_001517	Protein of unknown function	#N/A	#N/A	#N/A	#N/A	#N/A
B9J08_001533	6976.82	6506.57	6057.83	7183.63	6368.9	6511.79	6122.06	4926.86	5407.25	6434.68	5830.78	6434.77	2636.89	2874.1	2878.86	0.0155032	0.954666	-0.24272	0.0214724	-0.0555619	0.472577	-1.23327	4.91459e-79	B9J08_001533	DEHA2C01562g	B9J08_001533	Has domain(s) with predicted oxidoreductase activity, oxidoreductase activity, acting on the aldehyde or oxo group of donors, NAD or NADP as acceptor activity and role in oxidation-reduction process	#N/A	#N/A	#N/A	#N/A	#N/A
B9J08_001535	4.2737	17.9146	5.54238	25.3933	0	8.60842	17.2734	0	7.64006	13.9601	5.46294	12.1723	0	11.1134	0.799905	0.261835	0.935806	-0.157665	0.917434	0.154724	0.895865	-1.23037	0.371847	B9J08_001535	DEHA2C01584g	B9J08_001535	Has domain(s) with predicted catalytic activity, oxidoreductase activity	#N/A	#N/A	#N/A	#N/A	#N/A
B9J08_001536	81.2003	138.539	58.195	84.1988	112.136	90.8667	87.2762	50.9211	54.4354	110.75	101.975	66.9474	92.3657	107.715	115.986	0.0227971	0.983583	-0.528517	0.232567	0.0178609	0.969858	0.172403	0.633135	B9J08_001536	CPAR2_403000	B9J08_001536	Protein of unknown function	#N/A	#N/A	#N/A	#N/A	#N/A
B9J08_001537	88.6793	103.905	170.428	157.706	197.276	108.084	82.7306	50.9211	100.276	64.2165	69.1972	60.8613	27.809	39.3244	57.5932	0.332181	0.627346	-0.62859	0.102194	-0.895223	0.00805295	-1.55185	2.77136e-05	B9J08_001537	CPAR2_403000	B9J08_001537	Protein of unknown function	#N/A	#N/A	#N/A	#N/A	#N/A
B9J08_001538	580.155	418.007	543.154	546.624	510.841	696.326	421.835	386.232	360.038	237.322	307.746	253.009	138.052	203.461	144.783	0.161103	0.668446	-0.394355	0.0284454	-0.941346	4.37842e-08	-1.67828	9.2056e-19	B9J08_001538	YLL056C	B9J08_001538	Protein of unknown function	#N/A	#N/A	#N/A	#N/A	#N/A
B9J08_001539	320.528	339.183	267.42	307.393	321.871	183.646	347.287	329.546	347.623	395.536	284.983	287.787	339.667	348.79	318.362	-0.208081	0.690715	0.149966	0.460927	0.0716734	0.755269	0.106403	0.540336	B9J08_001539	DEHA2C01672g	B9J08_001539	Has domain(s) with predicted DNA binding, DNA-binding transcription factor activity, RNA polymerase II-specific, zinc ion binding activity and role in regulation of transcription, DNA-templated, transcription, DNA-templated	#N/A	#N/A	#N/A	#N/A	#N/A
B9J08_001540	159.195	162.425	192.598	229.876	219.08	249.644	234.555	189.273	152.801	259.658	213.055	237.359	176.786	165.846	178.379	0.419543	0.213526	0.172726	0.547206	0.474238	0.0243239	0.00623563	0.981777	B9J08_001540	DEHA2C01606g	B9J08_001540	Has domain(s) with predicted catalytic activity, lyase activity and role in metabolic process	#N/A	#N/A	#N/A	#N/A	#N/A
B9J08_001541	21292.7	21032.9	22549.2	21628.4	20929.9	24030.9	20932.7	15881.6	17455.6	16855.4	17692.6	15994.3	10183.1	10644.1	11076.3	0.0133284	0.953332	-0.252032	0.01756	-0.352083	4.29033e-12	-1.03733	3.02159e-104	B9J08_001541	CPAR2_403000	B9J08_001541	Protein of unknown function	#N/A	#N/A	#N/A	#N/A	#N/A
B9J08_001551	812.003	886.174	892.324	975.637	857.631	1158.31	961.856	955.971	905.347	908.337	833.098	890.313	680.328	684.757	872.697	0.182871	0.472515	0.12953	0.321685	0.030768	0.809199	-0.224273	0.0674231	B9J08_001551	0	B9J08_001551	Protein of unknown function	#N/A	#N/A	#N/A	#N/A	#N/A
B9J08_001571	69.4477	56.1323	73.4366	58.8055	47.7615	100.432	70.0028	41.3133	56.3454	79.1072	71.9287	69.5557	62.5703	107.715	127.985	0.0352448	0.976472	-0.240186	0.601124	0.166644	0.673211	0.580499	0.0969241	B9J08_001571	PICST_34605	B9J08_001571	Has domain(s) with predicted oxidoreductase activity and role in oxidation-reduction process	#N/A	#N/A	#N/A	#N/A	#N/A
B9J08_001666	274.585	380.983	302.06	332.786	277.225	395.987	530.93	635.072	613.115	446.723	497.127	478.196	795.537	892.493	630.325	0.0449627	0.93399	0.897815	1.38371e-07	0.57791	0.000387683	1.26264	1.53261e-15	B9J08_001666	CLUG_00767	B9J08_001666	Ortholog of Debaryomyces hansenii CBS767 : DEHA2E02816g, Pichia stipitis Pignal : PICST_28803, Candida guilliermondii ATCC 6260 : PGUG_00119 and Candida lusitaniae ATCC 42720 : CLUG_00767	#N/A	#N/A	#N/A	#N/A	#N/A
B9J08_001683	7082.59	7232.71	6943.22	7291.89	7244.18	7999.14	5617.5	6221.02	5143.67	5901.4	5819.85	6047.87	4738.46	4464.17	4781.03	0.0599989	0.728665	-0.318736	0.000606137	-0.250685	8.59164e-07	-0.617694	2.55585e-33	B9J08_001683	calb_CGOB_00002	B9J08_001683	Ortholog of C. albicans SC5314 : C3_03770C_B, C. dubliniensis CD36 : Cd36_83760, C. parapsilosis CDC317 : CPAR2_503560 and Candida tenuis NRRL Y-1498 : CANTEDRAFT_116447	#N/A	#N/A	#N/A	#N/A	#N/A
B9J08_001689	4263.02	4174.09	4604.34	4927.64	4817.68	4814.98	3974.7	4198.59	4360.56	4043.78	4447.74	4114.22	4139.57	3965.78	3847.54	0.136142	0.359573	-0.0520808	0.614925	-0.0408028	0.597277	-0.138753	0.028701	B9J08_001689	CLUG_00748	B9J08_001689	Ortholog of Candida tenuis NRRL Y-1498 : CANTEDRAFT_94582, Debaryomyces hansenii CBS767 : DEHA2E22088g, Pichia stipitis Pignal : PICST_66969 and Candida guilliermondii ATCC 6260 : PGUG_01608	#N/A	#N/A	#N/A	#N/A	#N/A
B9J08_001709	2430.67	2725.4	2764.26	2702.38	2636.23	2620.79	2584.65	2873.68	2283.42	2597.51	2387.3	2582.26	3005.36	2910.86	2913.26	-0.0158075	0.953464	-0.0273468	0.843897	-0.0576309	0.513479	0.143726	0.0413705	B9J08_001709	CLUG_00727	B9J08_001709	Has domain(s) with predicted role in signal transduction and intracellular anatomical structure localization	#N/A	#N/A	#N/A	#N/A	#N/A
B9J08_001711	284.201	434.727	313.145	431.686	426.739	439.03	489.11	445.8	373.408	476.505	519.89	469.501	518.44	465.054	521.538	0.307381	0.359534	0.3474	0.102297	0.515467	0.00341587	0.531665	0.00155152	B9J08_001711	CLUG_00725	B9J08_001711	Ortholog of Pichia stipitis Pignal : PICST_63481 and Candida lusitaniae ATCC 42720 : CLUG_00725	#N/A	#N/A	#N/A	#N/A	#N/A
B9J08_001719	492.544	466.973	509.899	612.112	535.76	702.065	465.473	523.623	404.923	496.98	461.618	526.015	593.921	539.428	601.529	0.306829	0.206061	-0.0711256	0.713458	0.0227489	0.88989	0.225667	0.0747522	B9J08_001719	0	B9J08_001719	Protein of unknown function	#N/A	#N/A	#N/A	#N/A	#N/A
B9J08_001752	1028.89	795.407	867.383	825.95	779.759	959.361	755.485	720.581	676.145	732.44	756.617	686.863	420.115	419.745	428.749	-0.0939577	0.774596	-0.317144	0.0275297	-0.298569	0.0175179	-1.09819	1.68313e-18	B9J08_001752	CLUG_00682	B9J08_001752	Has domain(s) with predicted hydrolase activity and role in metabolic process	#N/A	#N/A	#N/A	#N/A	#N/A
B9J08_001777	122.869	152.871	96.9917	165.725	136.017	186.516	123.641	117.215	98.3658	178.689	156.604	159.978	207.575	155.588	139.184	0.365514	0.47013	-0.132576	0.707904	0.418931	0.116772	0.418864	0.118939	B9J08_001777	clus_CGOB_00057	B9J08_001777	Ortholog of Debaryomyces hansenii CBS767 : DEHA2G03608g and Pichia stipitis Pignal : PICST_27939	#N/A	#N/A	#N/A	#N/A	#N/A
B9J08_001781	1310.96	1383	1301.07	1396.63	1378.85	1593.51	1203.68	1026.11	1092.53	1306.67	1412.17	1291.13	1379.53	1237.86	1263.05	0.104963	0.628586	-0.260487	0.0262554	0.0134326	0.900365	-0.0548931	0.553107	B9J08_001781	0	B9J08_001781	Protein of unknown function	#N/A	#N/A	#N/A	#N/A	#N/A
B9J08_001791	1449.85	1349.56	1610.06	1602.45	1453.61	1658.56	1496.42	1311.46	1393.36	1405.32	1279.24	1621.52	1300.07	1508	1482.22	0.0727522	0.778895	-0.0650877	0.634225	-0.0262123	0.840662	-0.0532	0.604782	B9J08_001791	CLUG_04662	B9J08_001791	Ortholog of Candida tenuis NRRL Y-1498 : CANTEDRAFT_131964, Debaryomyces hansenii CBS767 : DEHA2E21494g, Candida guilliermondii ATCC 6260 : PGUG_03531 and Candida lusitaniae ATCC 42720 : CLUG_04662	#N/A	#N/A	#N/A	#N/A	#N/A
B9J08_001920	24315.2	23884.9	24270.1	25363.9	26588.6	26038.6	11732.3	9626.97	10034.3	15229.5	15739.6	15904.8	13290.7	13445.5	13975.9	0.0827684	0.550258	-1.20156	1.33161e-44	-0.620504	7.9728e-52	-0.84525	2.10596e-95	B9J08_001920	CLUG_02030	B9J08_001920	Has domain(s) with predicted DNA binding, DNA-binding transcription factor activity, RNA polymerase II-specific, zinc ion binding activity and role in regulation of transcription, DNA-templated, transcription, DNA-templated	#N/A	#N/A	#N/A	#N/A	#N/A
B9J08_001934	2631.53	2539.09	2377.68	2934.93	2925.91	3312.33	3555.6	3297.38	3678.69	3346.7	3281.41	3278.68	3262.59	3494.74	3733.96	0.256738	0.0692872	0.485396	9.82878e-08	0.400106	1.17402e-09	0.461456	6.04597e-11	B9J08_001934	DEHA2C03674g	B9J08_001934	Ortholog(s) have quinate 3-dehydrogenase (NAD+) activity, shikimate 3-dehydrogenase (NADP+) activity and role in quinate catabolic process	#N/A	#N/A	#N/A	#N/A	#N/A
B9J08_001949	443.397	413.229	471.103	593.401	525.377	540.418	624.57	419.859	457.449	463.475	418.825	372.123	303.913	331.693	376.755	0.298642	0.211533	0.184384	0.362344	-0.0735787	0.676397	-0.403142	0.00725033	B9J08_001949	0	B9J08_001949	Protein of unknown function	#N/A	#N/A	#N/A	#N/A	#N/A
B9J08_001952	317.322	312.908	329.772	271.307	300.067	351.989	328.195	254.605	267.402	253.143	214.876	213.884	466.794	417.181	483.943	-0.0818274	0.849125	-0.170134	0.417096	-0.485228	0.00596353	0.497516	0.000510795	B9J08_001952	PICST_29465	B9J08_001952	Has domain(s) with predicted nucleobase transmembrane transporter activity, role in nucleobase transport, transmembrane transport and membrane localization	#N/A	#N/A	#N/A	#N/A	#N/A
B9J08_001984	254.285	236.472	303.446	450.397	452.696	295.556	147.279	186.39	190.046	282.925	223.981	139.111	94.3521	128.232	122.386	0.577151	0.0807082	-0.595611	0.00763099	-0.287751	0.283171	-1.21832	1.54688e-08	B9J08_001984	PICST_29041	B9J08_001984	Has domain(s) with predicted transmembrane transporter activity, role in transmembrane transport and integral component of membrane, membrane localization	#N/A	#N/A	#N/A	#N/A	#N/A
B9J08_001986	68.3792	99.1273	65.123	66.8245	144.323	167.386	82.7306	74.9405	94.5457	52.1177	70.1077	55.6446	72.5021	35.9049	35.1958	0.675612	0.285097	0.12967	0.754063	-0.374288	0.339603	-0.700188	0.0864263	B9J08_001986	CLUG_02921	B9J08_001986	Ortholog of Candida tenuis NRRL Y-1498 : CANTEDRAFT_97925, Debaryomyces hansenii CBS767 : DEHA2E01122g, Pichia stipitis Pignal : PICST_50672 and Candida guilliermondii ATCC 6260 : PGUG_03588	#N/A	#N/A	#N/A	#N/A	#N/A
B9J08_001987	772.472	881.397	825.815	983.656	736.15	746.063	1005.49	1003.05	1018.04	907.407	1092.59	950.305	1362.64	1313.95	1231.85	-0.0290574	0.945397	0.292735	0.0156703	0.25906	0.0252417	0.644146	9.74322e-12	B9J08_001987	CLUG_01017	B9J08_001987	Has domain(s) with predicted catalytic activity, heme binding, oxidoreductase activity	#N/A	#N/A	#N/A	#N/A	#N/A
B9J08_001988	1178.47	1282.68	1152.82	1506.22	1395.47	1397.43	1541.88	1513.22	1495.54	1194.98	1205.49	1287.65	1439.12	1572.98	1475.03	0.227338	0.201718	0.337716	0.00144783	0.0372723	0.73838	0.29912	0.000545638	B9J08_001988	0	B9J08_001988	Protein of unknown function	#N/A	#N/A	#N/A	#N/A	#N/A
B9J08_002028	1193.43	1405.7	1456.26	1548.99	1852.32	2224.8	970.948	893.521	1003.71	1093.54	1092.59	999.864	652.519	639.449	784.707	0.446354	0.0258936	-0.494087	4.77741e-05	-0.339317	0.000991845	-0.978496	1.02523e-18	B9J08_002028	CPAR2_801780	B9J08_002028	Protein of unknown function	#N/A	#N/A	#N/A	#N/A	#N/A
B9J08_002055	14155.6	15167.7	16290.5	11774.5	11400.5	14617.1	6171.15	5358.24	6660.22	8578.95	8614.15	8937.91	5544.92	5236.98	5649.73	-0.296915	0.0580415	-1.32147	5.24931e-46	-0.795513	6.04376e-48	-1.48618	2.31645e-153	B9J08_002055	0	B9J08_002055	Protein of unknown function	#N/A	#N/A	#N/A	#N/A	#N/A
B9J08_002067	13929.1	14577.7	14383.9	18281.8	18289.5	17108.8	13773.3	11835.8	13502.9	13574.8	13827.6	13155.6	12171.4	13040.3	12911.3	0.301304	0.00446766	-0.127967	0.15921	-0.0725931	0.143802	-0.183227	7.98859e-05	B9J08_002067	CLUG_04790	B9J08_002067	Has domain(s) with predicted role in transmembrane transport and membrane localization	#N/A	#N/A	#N/A	#N/A	#N/A
B9J08_002074	8799.55	7558.75	8349.6	7225.06	7761.25	8108.18	5819.32	6068.26	5276.42	5086.13	4983.11	5123.65	3634.04	3877.73	4145.91	-0.121472	0.472408	-0.520355	1.73967e-08	-0.693612	2.39397e-30	-1.09741	1.99304e-60	B9J08_002074	CLUG_04784	B9J08_002074	Has domain(s) with predicted mannosyltransferase activity, role in protein glycosylation and membrane localization	#N/A	#N/A	#N/A	#N/A	#N/A
B9J08_002079	419.891	439.504	364.412	640.178	454.773	520.331	582.75	530.348	606.43	634.719	681.957	700.774	1048.8	933.527	861.498	0.377588	0.187034	0.494882	0.00140645	0.729265	1.87734e-08	1.20335	2.18979e-22	B9J08_002079	YNL065W	B9J08_002079	Has domain(s) with predicted transmembrane transporter activity, role in transmembrane transport and integral component of membrane localization	#N/A	#N/A	#N/A	#N/A	#N/A
B9J08_002082	11814.7	10816.8	11436.7	10341.8	11637.2	12845.7	11482.3	10898.1	9458.39	9461.23	9109.45	9465.67	6217.3	6847.57	6726.4	0.00681919	0.981292	-0.0921819	0.381083	-0.273154	1.00708e-07	-0.797044	1.72602e-47	B9J08_002082	CLUG_04776	B9J08_002082	Ortholog of Candida tenuis NRRL Y-1498 : CANTEDRAFT_96142, Lodderomyces elongisporus NRLL YB-4239 : LELG_03321, Debaryomyces hansenii CBS767 : DEHA2A10296g and Pichia stipitis Pignal : PICST_68130	#N/A	#N/A	#N/A	#N/A	#N/A
B9J08_002090	440.191	457.419	575.022	438.368	531.607	352.945	604.569	577.426	609.295	427.179	432.483	438.201	564.126	632.61	638.324	-0.174364	0.676515	0.288212	0.076857	-0.174281	0.282932	0.304762	0.030055	B9J08_002090	CLUG_04769	B9J08_002090	Has domain(s) with predicted hydrolase activity	#N/A	#N/A	#N/A	#N/A	#N/A
B9J08_002099	686.998	589.987	486.344	463.762	603.249	756.585	682.754	627.386	734.401	619.828	809.426	624.263	587.962	603.544	562.333	0.0220147	0.970617	0.218177	0.202096	0.227437	0.172505	-0.0208171	0.892938	B9J08_002099	CLUG_04760	B9J08_002099	Has domain(s) with predicted peptidyl-prolyl cis-trans isomerase activity and role in protein folding, protein peptidyl-prolyl isomerization	#N/A	#N/A	#N/A	#N/A	#N/A
B9J08_002118	7150.97	6813.51	6988.95	7019.24	8145.42	8898.24	4882.92	5895.32	4033	5695.72	5664.16	5727.91	3922.07	3829	4030.72	0.174603	0.282034	-0.494957	4.15587e-05	-0.286211	1.23247e-08	-0.844048	5.38802e-60	B9J08_002118	CPAR2_703780	B9J08_002118	Protein of unknown function	#N/A	#N/A	#N/A	#N/A	#N/A
B9J08_002127	2786.45	2789.9	2750.41	2770.54	2527.21	2514.62	3009.21	3415.56	3536.39	3214.55	3505.39	3247.38	4140.57	4111.96	4008.33	-0.114264	0.528697	0.26351	0.00610012	0.267573	4.26329e-05	0.545192	5.93613e-22	B9J08_002127	CLUG_01652	B9J08_002127	Has domain(s) with predicted transcription coregulator activity and role in regulation of ribosomal protein gene transcription by RNA polymerase II	#N/A	#N/A	#N/A	#N/A	#N/A
B9J08_002158	416.686	433.533	421.221	391.591	440.237	416.074	545.476	714.817	582.555	502.564	617.312	574.704	527.378	472.748	431.149	-0.0507605	0.891622	0.54007	0.00062169	0.422278	0.00225966	0.156957	0.275663	B9J08_002158	CLUG_00294	B9J08_002158	Ortholog of Candida guilliermondii ATCC 6260 : PGUG_01654 and Candida lusitaniae ATCC 42720 : CLUG_00294	#N/A	#N/A	#N/A	#N/A	#N/A
B9J08_002175	656.013	618.65	638.76	654.88	622.976	672.413	582.75	403.526	527.164	590.978	531.726	619.915	453.883	504.378	497.541	0.00335119	0.994682	-0.333033	0.0496535	-0.126977	0.346406	-0.407949	0.000679013	B9J08_002175	calb_CGOB_00015	B9J08_002175	Ortholog of C. albicans SC5314 : C1_00370W_B, C. dubliniensis CD36 : Cd36_40990, C. parapsilosis CDC317 : CPAR2_105720 and Candida tenuis NRRL Y-1498 : CANTEDRAFT_101229	#N/A	#N/A	#N/A	#N/A	#N/A
B9J08_002228	3608.07	3271.2	3358.68	3965.36	4789.65	4762.37	4710.19	3947.83	3725.48	3231.3	3387.02	3264.77	2555.45	2548.39	2700.48	0.376667	0.0055218	0.279969	0.0108573	-0.0429192	0.5781	-0.405354	6.69877e-10	B9J08_002228	0	B9J08_002228	Protein of unknown function	#N/A	#N/A	#N/A	#N/A	#N/A
B9J08_002237	58.7634	74.0469	94.2205	102.91	79.9486	136.778	162.734	136.43	98.3658	103.305	70.1077	75.6419	46.6794	60.6963	52.7937	0.468724	0.450872	0.81259	0.0152464	0.141792	0.726817	-0.508413	0.161799	B9J08_002237	PICST_33078	B9J08_002237	Has domain(s) with predicted transmembrane transporter activity, role in transmembrane transport and integral component of membrane, membrane localization	#N/A	#N/A	#N/A	#N/A	#N/A
B9J08_002238	297.022	266.33	320.073	261.952	361.326	230.514	404.562	319.938	336.163	264.311	288.625	266.92	166.854	161.572	147.183	-0.068987	0.89902	0.27041	0.172847	-0.098645	0.624868	-0.904702	1.1623e-06	B9J08_002238	YMR168C	B9J08_002238	Has domain(s) with predicted DNA-binding transcription factor activity, RNA polymerase II-specific, zinc ion binding activity, role in regulation of transcription, DNA-templated and nucleus localization	#N/A	#N/A	#N/A	#N/A	#N/A
B9J08_002239	251.08	136.151	199.526	197.8	114.212	241.036	200.917	140.273	141.341	85.6219	91.9595	76.5113	72.5021	100.876	89.5894	-0.112959	0.883334	-0.278561	0.374468	-1.19499	1.67405e-05	-1.16706	2.27143e-05	B9J08_002239	PICST_33078	B9J08_002239	Has domain(s) with predicted transmembrane transporter activity, role in transmembrane transport and integral component of membrane, membrane localization	#N/A	#N/A	#N/A	#N/A	#N/A
B9J08_002244	26832.4	27046.2	28824.6	22483.8	26971.8	39145.4	20426.3	14366.5	18059.2	8262.52	7342.19	8420.59	3071.9	2686.88	3098.03	0.0710896	0.848881	-0.640718	7.98579e-09	-1.77522	1.40784e-226	-3.23644	0	B9J08_002244	CLUG_03306	B9J08_002244	Protein of unknown function	#N/A	#N/A	#N/A	#N/A	#N/A
B9J08_002247	4.2737	3.58291	4.15679	2.67298	16.6127	13.3909	6.36389	7.6862	0.955007	3.72269	10.9259	0.869447	7.94544	20.5171	15.9981	1.43245	0.472515	0.329	0.844674	0.422963	0.79535	1.89376	0.044092	B9J08_002247	0	B9J08_002247	Protein of unknown function	#N/A	#N/A	#N/A	#N/A	#N/A
B9J08_002248	5548.33	5259.72	5485.57	5975.44	5849.75	6361.62	4450.18	4611.72	4318.54	4159.18	4105.4	4368.97	3498.97	3519.53	3515.58	0.134763	0.31459	-0.278937	0.000609579	-0.359085	1.68817e-10	-0.642487	5.5114e-33	B9J08_002248	0	B9J08_002248	Protein of unknown function	#N/A	#N/A	#N/A	#N/A	#N/A
B9J08_002255	26.7106	20.3032	1.3856	10.6919	17.651	22.9558	38.1833	46.1172	62.0755	25.1282	44.614	23.4751	94.3521	67.5354	67.192	0.086706	0.974741	1.6084	0.0264182	0.960743	0.252631	2.24049	0.000123499	B9J08_002255	0	B9J08_002255	Protein of unknown function	#N/A	#N/A	#N/A	#N/A	#N/A
B9J08_002256	103.637	64.4925	74.8222	93.5543	89.2933	89.9102	223.645	158.528	180.496	140.532	152.962	135.634	291.002	208.59	238.372	0.14503	0.852227	1.21761	2.24715e-05	0.831186	0.00383595	1.58868	1.57418e-10	B9J08_002256	0	B9J08_002256	Protein of unknown function	#N/A	#N/A	#N/A	#N/A	#N/A
B9J08_002292	376.086	425.172	425.378	368.871	411.164	346.25	557.295	366.055	607.385	461.614	422.467	459.068	590.942	655.691	473.544	-0.144963	0.677481	0.324349	0.117346	0.13963	0.374992	0.476754	0.00143894	B9J08_002292	CLUG_04076	B9J08_002292	Has domain(s) with predicted transmembrane transporter activity, role in transmembrane transport and integral component of membrane localization	#N/A	#N/A	#N/A	#N/A	#N/A
B9J08_002309	423.097	383.372	455.861	340.805	393.513	932.579	274.556	269.017	237.797	340.626	312.298	373.862	395.285	386.405	433.549	0.369034	0.50637	-0.685029	8.53511e-05	-0.289111	0.0753262	-0.0683276	0.659294	B9J08_002309	0	B9J08_002309	Protein of unknown function	#N/A	#N/A	#N/A	#N/A	#N/A
B9J08_002314	1292.79	1214.61	1373.13	1208.19	1134.86	1161.18	1221.87	1268.22	1199.49	999.543	970.582	1114.63	1089.52	960.883	1020.68	-0.170345	0.376401	-0.0679643	0.597183	-0.322539	0.00114567	-0.35062	0.000196374	B9J08_002314	0	B9J08_002314	Protein of unknown function	#N/A	#N/A	#N/A	#N/A	#N/A
B9J08_002319	11.7527	37.0234	31.8687	36.0852	4.15318	43.9986	36.3651	67.2543	65.8955	78.1766	50.0769	63.4696	97.3316	116.263	156.781	0.0224771	0.993974	1.06539	0.0534023	1.24603	0.0114893	2.17888	3.34409e-08	B9J08_002319	0	B9J08_002319	Protein of unknown function	#N/A	#N/A	#N/A	#N/A	#N/A
B9J08_002356	4877.36	4932.48	5448.16	4457.19	4718.01	6545.27	4284.72	2953.42	3084.67	4201.99	3999.78	4419.4	3229.82	3171.6	3322.81	0.0162169	0.966793	-0.557861	1.84075e-05	-0.265467	6.02937e-05	-0.662987	1.67019e-27	B9J08_002356	0	B9J08_002356	Protein of unknown function	#N/A	#N/A	#N/A	#N/A	#N/A
B9J08_002387	3925.4	3369.13	3566.52	3815.68	3469.98	3529.45	2930.12	3621.16	3134.33	2854.38	3071.99	3002.2	2432.3	2290.22	2430.11	-0.0287868	0.909289	-0.160234	0.163108	-0.274759	0.000189258	-0.616333	6.57224e-18	B9J08_002387	CLUG_04192	B9J08_002387	Ortholog of Candida guilliermondii ATCC 6260 : PGUG_04232 and Candida lusitaniae ATCC 42720 : CLUG_04192	#N/A	#N/A	#N/A	#N/A	#N/A
B9J08_002407	51.2844	19.1089	29.0975	25.3933	39.4552	37.3032	28.1829	13.4509	30.5602	22.3362	7.28392	30.4306	35.7545	18.8073	24.7971	0.00403987	0.998179	-0.454769	0.517289	-0.739063	0.300506	-0.322351	0.585462	B9J08_002407	0	B9J08_002407	Protein of unknown function	#N/A	#N/A	#N/A	#N/A	#N/A
B9J08_002415	428.439	500.414	487.73	513.212	530.568	480.159	493.656	468.858	532.894	478.366	517.158	486.021	625.703	644.578	559.134	0.0836105	0.808696	0.0842524	0.640208	0.0728944	0.648482	0.357258	0.00595676	B9J08_002415	CLUG_04158	B9J08_002415	Has domain(s) with predicted flap-structured DNA binding activity and role in double-strand break repair via single-strand annealing, removal of nonhomologous ends	#N/A	#N/A	#N/A	#N/A	#N/A
B9J08_002417	2368.7	2217.82	2212.8	2431.07	2381.85	1888.11	2059.17	2362.55	2309.21	2301.56	2274.4	2154.49	1649.67	1724.29	1603.81	-0.0419459	0.893841	-0.00976721	0.93901	-0.00696035	0.939767	-0.463229	2.46867e-10	B9J08_002417	CLUG_04159	B9J08_002417	Ortholog of C. parapsilosis CDC317 : CPAR2_102920, Candida tenuis NRRL Y-1498 : CANTEDRAFT_127364, Debaryomyces hansenii CBS767 : DEHA2B10076g and Pichia stipitis Pignal : PICST_29713	#N/A	#N/A	#N/A	#N/A	#N/A
B9J08_002427	100.432	72.8526	92.8349	153.696	148.476	77.4758	50.9111	82.6267	42.9753	79.1072	116.543	86.0752	89.3862	109.424	88.7895	0.493246	0.427222	-0.582022	0.147067	0.0923309	0.808841	0.0961414	0.760907	B9J08_002427	PICST_33987	B9J08_002427	Has domain(s) with predicted oxidoreductase activity and role in oxidation-reduction process	#N/A	#N/A	#N/A	#N/A	#N/A
B9J08_002428	2148.6	2356.36	2309.79	2340.19	2388.08	1728.38	2432.82	2535.49	3208.83	3053.54	3258.64	3223.04	3085.81	3098.93	2814.07	-0.098261	0.751545	0.267404	0.0275589	0.492787	2.62049e-13	0.388141	3.48328e-08	B9J08_002428	CLUG_04166	B9J08_002428	Has domain(s) with predicted metallopeptidase activity, zinc ion binding activity	#N/A	#N/A	#N/A	#N/A	#N/A
B9J08_002434	3473.45	3538.72	3540.2	3359.93	3465.83	3664.32	3321.95	3080.25	3164.89	3144.75	3222.22	2905.69	2394.56	2462.05	2514.1	-0.0323493	0.87193	-0.136185	0.131501	-0.178371	0.00743961	-0.530842	2.64361e-19	B9J08_002434	CPAR2_801500	B9J08_002434	Protein of unknown function	#N/A	#N/A	#N/A	#N/A	#N/A
B9J08_002486	6095.37	6348.92	6893.34	6182.6	6069.87	8713.64	7517.57	6039.43	6906.61	6504.48	6521.84	6153.07	7098.25	7643.47	7936.66	0.0899386	0.757286	0.0869947	0.446132	-0.00368409	0.962055	0.216652	0.000423706	B9J08_002486	0	B9J08_002486	Protein of unknown function	#N/A	#N/A	#N/A	#N/A	#N/A
B9J08_002507	0	0	6.92798	2.67298	6.22976	5.73895	2.72738	0	2.86502	12.0988	0	10.4334	7.94544	10.2585	12.7985	1.0743	0.787208	-0.216265	0.942911	1.66273	0.392733	2.13313	0.119299	B9J08_002507	0	B9J08_002507	Protein of unknown function	#N/A	#N/A	#N/A	#N/A	#N/A
B9J08_002509	638.918	536.243	735.751	760.462	765.223	828.322	378.197	381.428	394.418	519.316	548.115	499.062	660.464	616.367	592.73	0.276397	0.260543	-0.723736	5.83752e-06	-0.279021	0.0590281	-0.0454595	0.75669	B9J08_002509	0	B9J08_002509	Protein of unknown function	#N/A	#N/A	#N/A	#N/A	#N/A
B9J08_002557	512.844	610.29	678.942	638.842	668.661	571.025	673.663	571.661	664.685	715.688	656.463	696.427	846.189	763.406	751.911	0.0384991	0.925061	0.0898978	0.623541	0.206911	0.138835	0.376928	0.00300092	B9J08_002557	CLUG_05565	B9J08_002557	Ortholog of Candida tenuis NRRL Y-1498 : CANTEDRAFT_91937, Debaryomyces hansenii CBS767 : DEHA2F14124g, Pichia stipitis Pignal : PICST_61034 and Candida guilliermondii ATCC 6260 : PGUG_00973	#N/A	#N/A	#N/A	#N/A	#N/A
B9J08_002561	632.508	655.673	654.001	858.026	616.747	1050.23	750.03	486.152	772.601	759.429	735.676	672.082	613.785	667.66	751.911	0.35158	0.222372	0.0530713	0.805464	0.165446	0.173941	0.0525999	0.68072	B9J08_002561	0	B9J08_002561	Protein of unknown function	#N/A	#N/A	#N/A	#N/A	#N/A
B9J08_002563	2108	2156.91	2189.24	2366.92	2525.13	3539.97	1836.44	1508.42	1997.88	3029.34	2909.02	3356.06	1795.67	1917.49	1958.97	0.358595	0.0845877	-0.267948	0.02617	0.534217	1.50786e-13	-0.199609	0.00549384	B9J08_002563	0	B9J08_002563	Ortholog of Candida lusitaniae ATCC 42720 : CLUG_00669	#N/A	#N/A	#N/A	#N/A	#N/A
B9J08_002579	92.953	95.5444	135.788	122.957	113.174	130.083	173.643	125.862	188.136	156.353	125.648	183.453	173.806	256.463	187.178	0.147651	0.823854	0.591466	0.0472965	0.525249	0.0655228	0.912036	0.000319891	B9J08_002579	0	B9J08_002579	Protein of unknown function	#N/A	#N/A	#N/A	#N/A	#N/A
B9J08_002581	683.792	693.891	800.874	820.604	943.809	817.8	685.482	834.914	758.276	872.041	759.349	769.46	882.937	867.701	849.499	0.222875	0.33747	0.0692067	0.678163	0.147525	0.25038	0.241686	0.0272282	B9J08_002581	DEHA2B16478g	B9J08_002581	Has domain(s) with predicted transmembrane transporter activity, role in transmembrane transport and integral component of membrane localization	#N/A	#N/A	#N/A	#N/A	#N/A
B9J08_002591	527.802	512.357	554.238	697.647	687.351	867.538	669.118	442.917	520.479	335.042	433.393	403.423	476.726	412.051	583.131	0.473933	0.0158702	0.0395093	0.854298	-0.436753	0.0030428	-0.128694	0.403335	B9J08_002591	0	B9J08_002591	Protein of unknown function	#N/A	#N/A	#N/A	#N/A	#N/A
B9J08_002592	1178.47	1153.7	1453.49	1530.28	1579.25	1544.73	1355.51	1253.81	1293.08	1055.38	902.296	1140.71	1042.84	864.282	935.089	0.275205	0.152538	0.0496082	0.740211	-0.280656	0.0226707	-0.426672	0.000157604	B9J08_002592	0	B9J08_002592	Protein of unknown function	#N/A	#N/A	#N/A	#N/A	#N/A
B9J08_002624	2433.87	3104	2676.97	1959.29	2775.36	3915.88	2349.18	1381.59	1906.19	1853.9	1640.7	1762.37	1392.44	1282.32	1398.23	0.0454381	0.92572	-0.538006	0.000849647	-0.635954	3.12881e-12	-1.02542	6.51448e-31	B9J08_002624	0	B9J08_002624	Protein of unknown function	#N/A	#N/A	#N/A	#N/A	#N/A
B9J08_002640	10.6843	3.58291	18.0127	24.0568	31.1488	23.9123	14.546	4.80388	35.3353	26.0589	26.4042	16.5195	35.7545	38.4695	28.7966	1.23768	0.300313	0.740291	0.470783	1.07272	0.171397	1.62848	0.0111929	B9J08_002640	0	B9J08_002640	Protein of unknown function	#N/A	#N/A	#N/A	#N/A	#N/A
B9J08_002690	1903.93	1786.68	1635	1415.34	1517.99	1425.17	1997.35	1876.39	1778.22	1981.4	1920.22	2031.9	1438.12	1553.31	1565.41	-0.312368	0.0492005	0.0907242	0.454164	0.163621	0.0592055	-0.238705	0.00529765	B9J08_002690	YGL196W	B9J08_002690	Protein of unknown function	#N/A	#N/A	#N/A	#N/A	#N/A
B9J08_002695	10.6843	15.526	18.0127	21.3838	22.8425	26.7818	35.456	5.76465	57.3004	26.0589	30.9567	13.9111	34.7613	53.0024	50.394	0.632907	0.613663	1.12636	0.161803	0.666152	0.358031	1.60379	0.00192791	B9J08_002695	0	B9J08_002695	Protein of unknown function	#N/A	#N/A	#N/A	#N/A	#N/A
B9J08_002709	133.553	192.283	146.873	147.014	133.94	175.994	258.192	359.33	358.128	308.053	327.776	327.781	383.367	517.201	455.946	-0.0748764	0.905548	1.04812	3.89088e-06	1.03527	1.09962e-07	1.50683	7.61925e-16	B9J08_002709	0	B9J08_002709	Ortholog of Candida lusitaniae ATCC 42720 : CLUG_04026	#N/A	#N/A	#N/A	#N/A	#N/A
B9J08_002735	459.423	735.692	784.247	649.534	769.376	830.235	1292.78	1107.77	957.872	1808.3	1707.17	2097.97	2057.87	2020.08	2165.34	0.159701	0.709924	0.769046	3.28207e-05	1.51256	5.80845e-09	1.64492	2.57562e-12	B9J08_002735	0	B9J08_002735	Protein of unknown function	#N/A	#N/A	#N/A	#N/A	#N/A
B9J08_002825	382.496	501.608	410.136	335.459	391.437	634.154	302.739	107.607	262.627	635.65	421.557	526.015	326.756	395.809	423.95	0.0425956	0.946589	-0.93601	0.0631733	0.299709	0.100019	-0.186965	0.265286	B9J08_002825	CANTEDRAFT_115096	B9J08_002825	Ortholog of Candida tenuis NRRL Y-1498 : CANTEDRAFT_115096	#N/A	#N/A	#N/A	#N/A	#N/A
B9J08_002858	512.844	538.631	484.959	523.904	501.496	540.418	709.119	844.522	694.29	510.94	412.452	423.421	589.949	615.512	581.531	0.00243309	0.995388	0.553718	0.000110757	-0.183522	0.235073	0.205137	0.0964036	B9J08_002858	DEHA2A08866g	B9J08_002858	Has domain(s) with predicted role in transport and integral component of membrane localization	#N/A	#N/A	#N/A	#N/A	#N/A
B9J08_002884	2050.31	1984.93	1938.45	2304.11	2129.54	1571.52	1837.35	1830.28	2023.66	2149.86	2111.43	2039.72	2043.96	1602.04	1990.96	-0.0118514	0.979834	-0.0648673	0.570693	0.0851041	0.284899	-0.0970751	0.317153	B9J08_002884	0	B9J08_002884	Protein of unknown function	#N/A	#N/A	#N/A	#N/A	#N/A
B9J08_002938	3114.46	2527.15	3168.86	2917.56	3095.15	2156.89	2005.53	1872.55	1767.72	1380.19	1299.27	1488.49	1063.7	956.609	1021.48	-0.128734	0.690715	-0.63621	1.02568e-08	-1.072	1.90565e-31	-1.54778	1.23295e-62	B9J08_002938	CLUG_01258	B9J08_002938	Ortholog of Candida tenuis NRRL Y-1498 : CANTEDRAFT_135274, Debaryomyces hansenii CBS767 : DEHA2E13046g, Pichia stipitis Pignal : PICST_33418 and Spathaspora passalidarum NRRL Y-27907 : SPAPADRAFT_61145	#N/A	#N/A	#N/A	#N/A	#N/A
B9J08_002991	1828.08	1562.15	1549.1	1728.08	1819.09	2513.66	1300.96	1179.83	1439.2	1053.52	1126.28	975.519	911.739	973.706	839.901	0.268492	0.262457	-0.328527	0.00734535	-0.638242	5.95925e-11	-0.870757	8.41726e-19	B9J08_002991	0	B9J08_002991	Protein of unknown function	#N/A	#N/A	#N/A	#N/A	#N/A
B9J08_003003	34.1896	23.8861	65.123	74.8434	60.2211	73.6498	15.4552	8.64698	25.7852	32.5736	29.1357	30.4306	34.7613	8.54878	32.7961	0.741536	0.334262	-1.29427	0.0486422	-0.410145	0.485155	-0.690374	0.259911	B9J08_003003	0	B9J08_003003	Protein of unknown function	#N/A	#N/A	#N/A	#N/A	#N/A
B9J08_003007	1490.45	1645.75	1946.76	1730.75	1721.49	1419.43	1884.62	1859.1	1938.67	1783.17	1952.09	1947.56	2587.23	2532.15	2302.93	-0.0825991	0.795004	0.166149	0.185309	0.169314	0.109062	0.533258	1.3693e-08	B9J08_003007	CLUG_05210	B9J08_003007	Has domain(s) with predicted intracellular anatomical structure localization	#N/A	#N/A	#N/A	#N/A	#N/A
B9J08_003045	1839.83	1569.32	1833.14	1681.3	1513.83	1641.34	1775.53	1665.98	1629.24	1798.99	1694.42	1569.35	2015.16	1885.01	2064.56	-0.139496	0.508074	-0.0425157	0.748427	-0.0423826	0.70171	0.172772	0.0461868	B9J08_003045	CLUG_02857	B9J08_003045	Ortholog of Debaryomyces hansenii CBS767 : DEHA2A01958g, Pichia stipitis Pignal : PICST_66779, Candida guilliermondii ATCC 6260 : PGUG_04965 and Candida lusitaniae ATCC 42720 : CLUG_02857	#N/A	#N/A	#N/A	#N/A	#N/A
B9J08_003110	4886.98	4504.92	4832.96	4526.69	5324.37	6227.72	3308.31	3452.07	2777.16	2403.93	2198.83	2394.46	1605.97	1537.07	1685.4	0.151035	0.478057	-0.571298	1.52741e-08	-1.01558	3.30114e-57	-1.57245	4.95964e-129	B9J08_003110	calb_CGOB_00017	B9J08_003110	Protein of unknown function	#N/A	#N/A	#N/A	#N/A	#N/A
B9J08_003129	275.654	207.809	336.7	304.72	288.646	319.468	306.376	399.683	373.408	382.507	390.6	415.596	244.322	262.448	286.366	0.129706	0.789716	0.39933	0.076225	0.543844	0.00425202	-0.0657169	0.762164	B9J08_003129	0	B9J08_003129	Protein of unknown function	#N/A	#N/A	#N/A	#N/A	#N/A
B9J08_003173	7063.36	6382.36	6660.56	7917.36	7774.75	7223.42	5613.86	5716.61	5421.58	5616.61	5465.67	5924.41	4538.83	4636.86	4754.64	0.166424	0.263823	-0.257994	0.00189283	-0.23348	0.000111976	-0.542815	4.74541e-22	B9J08_003173	CLUG_02088	B9J08_003173	Ortholog of C. parapsilosis CDC317 : CPAR2_701990, Candida tenuis NRRL Y-1498 : CANTEDRAFT_122366, Debaryomyces hansenii CBS767 : DEHA2E10846g and Pichia stipitis Pignal : PICST_43881	#N/A	#N/A	#N/A	#N/A	#N/A
B9J08_003181	85.474	134.956	91.4493	153.696	134.978	166.43	169.098	165.253	225.382	91.206	73.7497	93.0308	78.4612	82.9232	119.186	0.524495	0.261273	0.850317	0.00282897	-0.261535	0.458674	-0.164611	0.620502	B9J08_003181	0	B9J08_003181	Protein of unknown function	#N/A	#N/A	#N/A	#N/A	#N/A
B9J08_003236	5613.51	6436.11	5776.55	5260.42	5183.16	5239.66	6756.63	7301.89	6536.07	5945.14	6116.67	6139.16	6007.74	5822.57	6225.66	-0.208037	0.132043	0.213417	0.0228062	0.0380097	0.608464	0.00539756	0.937631	B9J08_003236	CLUG_04477	B9J08_003236	Ortholog of Debaryomyces hansenii CBS767 : DEHA2D09020g, Candida guilliermondii ATCC 6260 : PGUG_04727 and Candida lusitaniae ATCC 42720 : CLUG_04477	#N/A	#N/A	#N/A	#N/A	#N/A
B9J08_003266	182.701	194.672	239.708	253.933	257.497	265.905	82.7306	88.3913	88.8157	188.927	129.29	191.278	59.5908	48.7281	126.385	0.306896	0.3895	-1.24394	6.6485e-07	-0.271641	0.288387	-1.40962	6.11033e-06	B9J08_003266	CANTEDRAFT_119904	B9J08_003266	Has domain(s) with predicted oxidoreductase activity and role in metabolic process, oxidation-reduction process	#N/A	#N/A	#N/A	#N/A	#N/A
B9J08_003267	2212.71	1885.81	2078.39	2040.82	2253.1	2437.14	1970.99	1763.98	1847.94	1527.23	1478.64	1405.03	1265.31	1200.25	1211.06	0.099463	0.663427	-0.140631	0.215524	-0.477818	1.53496e-08	-0.762279	9.52235e-20	B9J08_003267	CANTEDRAFT_103058	B9J08_003267	Has domain(s) with predicted oxidoreductase activity, transferase activity, transferring acyl groups other than amino-acyl groups, zinc ion binding activity and role in oxidation-reduction process	#N/A	#N/A	#N/A	#N/A	#N/A
B9J08_003268	7431.97	7198.07	7688.67	9486.4	10435.9	10777.7	6393.89	4766.41	4978.45	4859.98	4831.97	4721.96	2118.45	2061.97	2390.12	0.435976	9.66545e-06	-0.462232	3.60553e-05	-0.622723	1.55698e-34	-1.77785	1.61136e-174	B9J08_003268	DEHA2E24244g	B9J08_003268	Has domain(s) with predicted oxidoreductase activity and role in metabolic process, oxidation-reduction process	#N/A	#N/A	#N/A	#N/A	#N/A
B9J08_003269	4252.33	4039.14	4090.28	4585.49	4300.61	4202.82	3221.95	3383.85	3286.18	3206.17	3278.67	3147.4	2684.56	2518.47	2679.68	0.057742	0.776491	-0.318689	0.000113609	-0.354211	1.51261e-09	-0.664718	1.69177e-28	B9J08_003269	DEHA2E24266g	B9J08_003269	Has domain(s) with predicted DNA binding, DNA-binding transcription factor activity, RNA polymerase II-specific, zinc ion binding activity and role in regulation of transcription, DNA-templated, transcription, DNA-templated	#N/A	#N/A	#N/A	#N/A	#N/A
B9J08_003306	1.09726e+06	950553	1.07574e+06	969882	1.04467e+06	1.41963e+06	750305	635666	644913	521618	512638	562020	267147	267581	287517	0.109931	0.683969	-0.615646	1.02193e-11	-0.960399	2.17391e-67	-1.93921	4.51103e-284	B9J08_003306	CLUG_04409	B9J08_003306	Has domain(s) with predicted NAD binding, NADP binding, oxidoreductase activity, acting on the aldehyde or oxo group of donors, NAD or NADP as acceptor activity and role in glucose metabolic process, oxidation-reduction process	#N/A	#N/A	#N/A	#N/A	#N/A
B9J08_003317	458.355	538.631	408.751	506.529	728.882	830.235	560.931	530.348	395.373	519.316	356.912	420.812	735.946	525.75	596.729	0.528615	0.0661526	0.0854678	0.699747	-0.108599	0.586223	0.389959	0.012016	B9J08_003317	0	B9J08_003317	Protein of unknown function	#N/A	#N/A	#N/A	#N/A	#N/A
B9J08_003333	467.97	603.124	365.797	569.344	489.036	570.069	605.479	575.504	694.29	618.898	496.217	640.782	728.001	617.222	683.119	0.156129	0.711842	0.38841	0.0447022	0.297002	0.114327	0.484139	0.00280698	B9J08_003333	0	B9J08_003333	Protein of unknown function	#N/A	#N/A	#N/A	#N/A	#N/A
B9J08_003334	1425.28	1194.3	1686.27	1381.93	1387.16	1568.65	1219.14	1109.7	1337.01	1490.94	1406.71	1529.36	1306.03	1515.7	1345.44	-0.0131827	0.974741	-0.226746	0.125612	0.0485943	0.723129	-0.0603776	0.628971	B9J08_003334	0	B9J08_003334	Protein of unknown function	#N/A	#N/A	#N/A	#N/A	#N/A
B9J08_003341	43769.1	42051.5	43362.2	35494.5	40139.4	43313.8	44152.7	29311.3	38764.7	35783.5	37414.8	36710.6	25549.5	26082.3	26074.5	-0.143741	0.333636	-0.197702	0.126172	-0.225043	6.33079e-08	-0.746618	1.37191e-81	B9J08_003341	CLUG_04373	B9J08_003341	Has domain(s) with predicted metal ion transmembrane transporter activity, zinc ion transmembrane transporter activity and role in metal ion transport, transmembrane transport, zinc ion transmembrane transport	#N/A	#N/A	#N/A	#N/A	#N/A
B9J08_003422	1910.34	2217.82	1956.46	2703.72	2832.47	2846.52	2420.1	2253.02	2341.68	2243.85	2297.17	2164.92	2218.76	2173.95	2213.34	0.438946	0.000478759	0.210532	0.0458862	0.148459	0.0809531	0.105755	0.182201	B9J08_003422	0	B9J08_003422	Protein of unknown function	#N/A	#N/A	#N/A	#N/A	#N/A
B9J08_003465	64.1055	80.0184	142.716	121.621	94.4848	91.8232	110.004	146.999	185.271	99.582	132.932	126.939	286.036	298.352	291.166	0.0808242	0.932393	0.627598	0.0851676	0.335855	0.362938	1.59533	5.61926e-10	B9J08_003465	CANTEDRAFT_136094	B9J08_003465	Has domain(s) with predicted transmembrane transporter activity, role in transmembrane transport and integral component of membrane localization	#N/A	#N/A	#N/A	#N/A	#N/A
B9J08_003475	330.144	348.737	381.039	331.449	334.331	505.027	330.922	310.33	343.803	222.431	226.712	244.315	162.881	153.023	136.784	0.115199	0.80506	-0.100789	0.617377	-0.604937	0.000310406	-1.23944	2.51928e-12	B9J08_003475	DEHA2E16962g	B9J08_003475	Ortholog of Candida tenuis NRRL Y-1498 : CANTEDRAFT_136148 and Debaryomyces hansenii CBS767 : DEHA2E16962g	#N/A	#N/A	#N/A	#N/A	#N/A
B9J08_003480	616.482	586.404	677.556	847.334	668.661	714.499	617.297	562.054	596.88	777.112	775.737	739.899	887.903	807.86	895.094	0.224082	0.392854	-0.0768824	0.639713	0.294636	0.0119899	0.449344	4.87729e-05	B9J08_003480	CLUG_03040	B9J08_003480	Ortholog(s) have glucan endo-1,3-beta-D-glucosidase activity	#N/A	#N/A	#N/A	#N/A	#N/A
B9J08_003481	1226.55	1386.59	1241.49	1340.5	1305.14	1503.6	1539.15	1488.24	1441.11	1224.77	1299.27	1315.47	1540.42	1574.69	1484.62	0.0816425	0.742929	0.218093	0.0531287	0.00205378	0.987655	0.241957	0.00479571	B9J08_003481	0	B9J08_003481	Ortholog of Candida lusitaniae ATCC 42720 : CLUG_03041	#N/A	#N/A	#N/A	#N/A	#N/A
B9J08_003491	4376.27	4131.1	4025.16	4081.64	4560.19	4966.1	1282.78	1308.58	1224.32	1289.91	1185.46	1160.71	859.1	886.509	956.687	0.0941666	0.632996	-1.71029	6.64448e-88	-1.77726	3.85385e-144	-2.22647	3.65417e-214	B9J08_003491	0	B9J08_003491	Protein of unknown function	#N/A	#N/A	#N/A	#N/A	#N/A
B9J08_003532	32.0528	31.0519	36.0255	34.7487	30.1105	32.5207	30.0012	46.1172	55.3904	38.1576	27.3147	51.2974	77.468	84.6329	99.9882	-0.0377213	0.979834	0.408365	0.449967	0.236874	0.676413	1.39045	9.5417e-05	B9J08_003532	DEHA2F05720g	B9J08_003532	Protein of unknown function	#N/A	#N/A	#N/A	#N/A	#N/A
B9J08_003540	1780	1804.59	2003.57	1657.25	1681	1714.99	1398.24	1228.83	1400.04	1391.36	1403.06	1424.15	1165	1039.53	1068.67	-0.168793	0.318589	-0.467756	1.40944e-05	-0.39786	9.83518e-07	-0.784729	6.23235e-20	B9J08_003540	CLUG_00248	B9J08_003540	Ortholog of Candida guilliermondii ATCC 6260 : PGUG_01356 and Candida lusitaniae ATCC 42720 : CLUG_00248	#N/A	#N/A	#N/A	#N/A	#N/A
B9J08_003551	836.577	855.122	825.815	989.002	856.593	866.581	460.018	595.681	448.854	561.196	607.297	628.61	944.514	890.783	865.498	0.0852007	0.758402	-0.737253	4.6404e-07	-0.478626	1.30795e-05	0.0880881	0.397861	B9J08_003551	0	B9J08_003551	Protein of unknown function	#N/A	#N/A	#N/A	#N/A	#N/A
B9J08_003563	253.217	431.144	253.564	320.757	350.943	291.73	751.848	614.896	785.016	708.242	510.785	639.913	610.805	741.179	719.115	0.0172714	0.981292	1.20273	3.50234e-09	0.994752	6.03884e-07	1.13033	5.5846e-10	B9J08_003563	CLUG_00223	B9J08_003563	Has domain(s) with predicted oxidoreductase activity, transferase activity, transferring acyl groups other than amino-acyl groups, zinc ion binding activity and role in oxidation-reduction process	#N/A	#N/A	#N/A	#N/A	#N/A
B9J08_003591	9.61583	20.3032	29.0975	24.0568	22.8425	20.0863	15.4552	0	15.2801	22.3362	14.5678	19.9973	26.8158	35.05	79.9905	0.161948	0.920988	-0.970901	0.365977	-0.0409301	0.961674	1.25288	0.0322821	B9J08_003591	0	B9J08_003591	Protein of unknown function	#N/A	#N/A	#N/A	#N/A	#N/A
B9J08_003607	3356.99	3149.38	3333.74	2999.08	2744.21	2593.05	3601.05	4115	3332.98	2679.41	2892.63	2893.52	2982.52	2943.35	2937.25	-0.261299	0.0837035	0.172551	0.109305	-0.208902	0.00216232	-0.164202	0.008253	B9J08_003607	0	B9J08_003607	Protein of unknown function	#N/A	#N/A	#N/A	#N/A	#N/A
B9J08_003628	38746.5	37251.6	37814.3	39915.6	39809.2	37294.6	28046.6	24596.8	27025.8	31739.7	32405.2	32599.9	29389.2	29994.3	31934.6	0.0176899	0.931902	-0.509397	3.16408e-11	-0.226359	2.58398e-08	-0.331138	5.17341e-14	B9J08_003628	CLUG_00156	B9J08_003628	Ortholog(s) have role in fatty acid beta-oxidation, long-chain fatty acid catabolic process and peroxisome localization	#N/A	#N/A	#N/A	#N/A	#N/A
B9J08_003672	131.416	118.236	188.441	175.08	204.544	197.037	190.917	187.351	169.991	158.214	135.663	161.717	196.65	209.445	187.178	0.377523	0.40545	0.332111	0.232428	0.0698446	0.823693	0.427205	0.073868	B9J08_003672	0	B9J08_003672	Protein of unknown function	#N/A	#N/A	#N/A	#N/A	#N/A
B9J08_003704	181.632	161.231	109.462	155.033	94.4848	183.646	57.275	46.1172	77.3556	193.58	207.592	301.698	152.95	207.735	190.377	-0.0886421	0.91218	-1.32405	6.24299e-05	0.646996	0.0140155	0.272234	0.293439	B9J08_003704	0	B9J08_003704	Protein of unknown function	#N/A	#N/A	#N/A	#N/A	#N/A
B9J08_003712	15619.3	15072.1	15213.8	16176.9	16990.6	17077.2	10799.5	9627.93	9634.12	11675.3	11652.4	11909.7	8720.12	8718.9	9159.72	0.106872	0.406274	-0.605393	1.34782e-14	-0.373531	4.79217e-18	-0.800681	8.56979e-73	B9J08_003712	CLUG_03376	B9J08_003712	Has domain(s) with predicted DNA binding, DNA-binding transcription factor activity, RNA polymerase II-specific, zinc ion binding activity and role in regulation of transcription, DNA-templated, transcription, DNA-templated	#N/A	#N/A	#N/A	#N/A	#N/A
B9J08_003734	97.2267	109.876	135.788	122.957	90.3316	122.431	210.917	124.901	143.251	83.7606	138.394	138.242	145.004	143.62	119.986	-0.0579885	0.940198	0.487664	0.115858	0.0782931	0.827797	0.241151	0.369994	B9J08_003734	YOR348C	B9J08_003734	Has domain(s) with predicted role in transmembrane transport and membrane localization	#N/A	#N/A	#N/A	#N/A	#N/A
B9J08_003744	680.587	595.958	473.874	573.354	473.462	518.418	580.023	596.641	668.505	578.879	557.22	493.846	689.267	585.591	659.922	-0.185878	0.590549	0.0809336	0.679972	-0.0956462	0.589653	0.130524	0.38976	B9J08_003744	CLUG_03027	B9J08_003744	Ortholog of Debaryomyces hansenii CBS767 : DEHA2E16720g, Pichia stipitis Pignal : PICST_29139 and Candida lusitaniae ATCC 42720 : CLUG_03027	#N/A	#N/A	#N/A	#N/A	#N/A
B9J08_003751	144.237	193.477	128.86	212.502	181.701	146.343	212.736	164.293	239.707	183.343	164.799	157.37	361.517	221.413	227.173	0.194792	0.742822	0.409538	0.13309	0.123798	0.663471	0.785121	0.0012679	B9J08_003751	0	B9J08_003751	Protein of unknown function	#N/A	#N/A	#N/A	#N/A	#N/A
B9J08_003777	23.5054	7.16583	0	13.3649	0	6.69544	15.4552	13.4509	0	3.72269	0	6.08613	0	13.678	10.3988	-0.6544	0.852994	-0.139273	0.936092	-1.62623	0.30543	-0.385654	0.784973	B9J08_003777	0	B9J08_003777	Protein of unknown function	#N/A	#N/A	#N/A	#N/A	#N/A
B9J08_003808	11773	11089.1	10903.3	10792.2	11525.1	9295.18	8642.16	7756.34	8065.99	8923.3	9423.57	9263.08	6341.45	6401.33	6543.23	-0.116449	0.576062	-0.459666	1.02568e-08	-0.282351	4.31863e-08	-0.821455	1.23489e-62	B9J08_003808	CLUG_02955	B9J08_003808	Has domain(s) with predicted ATP binding, ATPase activity, ATPase-coupled transmembrane transporter activity, nucleoside-triphosphatase activity, nucleotide binding activity and role in transmembrane transport	#N/A	#N/A	#N/A	#N/A	#N/A
B9J08_003857	98.2952	188.7	155.187	148.35	183.778	164.517	390.016	433.31	292.232	309.914	232.175	313.001	415.149	371.872	403.152	0.145813	0.830128	1.34061	9.02231e-08	0.960173	0.000104992	1.4165	1.73514e-11	B9J08_003857	0	B9J08_003857	Ortholog of Candida lusitaniae ATCC 42720 : CLUG_03283	#N/A	#N/A	#N/A	#N/A	#N/A
B9J08_003908	373.949	461.002	331.157	585.382	660.355	519.375	836.397	587.034	697.155	440.208	457.976	456.46	389.326	316.305	307.164	0.575547	0.0235982	0.867712	1.09054e-06	0.223566	0.188576	-0.217067	0.225274	B9J08_003908	DEHA2A14696g	B9J08_003908	Has domain(s) with predicted transmembrane transporter activity, role in transmembrane transport and integral component of membrane localization	#N/A	#N/A	#N/A	#N/A	#N/A
B9J08_003910	1714.82	2201.1	1989.72	2254.66	1591.7	2479.23	4501.09	4246.63	4988.96	3096.35	2748.77	3396.06	856.121	886.509	897.494	0.0736921	0.849125	1.22266	8.73017e-31	0.654038	1.16251e-11	-1.17447	2.15737e-34	B9J08_003910	CLUG_00824	B9J08_003910	Has domain(s) with predicted structural constituent of cell wall activity and cell wall localization	#N/A	#N/A	#N/A	#N/A	#N/A
B9J08_003929	434.849	570.878	634.603	771.154	792.218	987.099	486.383	397.761	469.864	617.036	593.639	524.276	529.365	632.61	532.737	0.610499	0.00739431	-0.272135	0.150291	0.0886765	0.623989	0.0341356	0.839251	B9J08_003929	0	B9J08_003929	Protein of unknown function	1541	0	0	0	#N/A
B9J08_004007	81.2003	107.487	67.8942	105.583	119.404	196.081	250.01	234.429	190.046	224.292	181.187	160.848	194.663	236.801	164.78	0.688671	0.198724	1.40204	1.00747e-07	1.1524	1.63487e-05	1.20932	3.19125e-06	B9J08_004007	0	B9J08_004007	Protein of unknown function	#N/A	#N/A	#N/A	#N/A	#N/A
B9J08_004021	554.513	595.958	683.099	407.629	500.458	426.595	229.1	244.037	257.852	571.433	512.606	469.501	464.808	375.291	408.752	-0.480889	0.034884	-1.32202	5.08302e-17	-0.230828	0.111399	-0.567355	4.42232e-05	B9J08_004021	0	B9J08_004021	Has domain(s) with predicted acid phosphatase activity	#N/A	#N/A	#N/A	#N/A	#N/A
B9J08_004029	1491.52	1673.22	1788.8	1804.26	1786.9	1569.6	2060.99	2127.16	1972.09	1698.48	1783.65	1734.55	1932.73	1982.46	1798.99	0.0372747	0.899795	0.319621	0.00298148	0.0828404	0.399132	0.193026	0.027576	B9J08_004029	CLUG_00574	B9J08_004029	Has domain(s) with predicted ATP binding, protein kinase activity, protein tyrosine kinase activity and role in protein phosphorylation	#N/A	#N/A	#N/A	#N/A	#N/A
B9J08_004033	1081.25	907.672	929.735	855.353	1005.07	1099.97	577.296	618.739	597.835	467.198	557.22	457.329	436.999	348.79	396.753	-0.00481601	0.991834	-0.697223	5.21181e-08	-0.970983	2.3681e-15	-1.31667	4.55998e-26	B9J08_004033	0	B9J08_004033	Protein of unknown function	#N/A	#N/A	#N/A	#N/A	#N/A
B9J08_004036	116.458	200.643	230.009	283.336	214.927	204.689	87.2762	120.097	192.912	144.254	172.083	176.498	137.059	147.039	164.78	0.341094	0.529329	-0.447701	0.214682	-0.144229	0.647879	-0.297469	0.277836	B9J08_004036	0	B9J08_004036	Protein of unknown function	#N/A	#N/A	#N/A	#N/A	#N/A
B9J08_004056	3058.9	2848.42	3184.1	3351.92	3387.95	3317.11	3069.21	2694.01	2908	2734.32	2940.88	2912.65	2866.32	2765.53	2704.48	0.122771	0.462844	-0.0630081	0.577761	-0.073993	0.343446	-0.138382	0.0461222	B9J08_004056	CLUG_00545	B9J08_004056	Ortholog of Candida tenuis NRRL Y-1498 : CANTEDRAFT_132811, Debaryomyces hansenii CBS767 : DEHA2B11770g, Candida guilliermondii ATCC 6260 : PGUG_01750 and Candida lusitaniae ATCC 42720 : CLUG_00545	#N/A	#N/A	#N/A	#N/A	#N/A
B9J08_004102	0	2.38861	5.54238	4.00947	4.15318	8.60842	0.909127	4.80388	0.955007	0	0.91049	11.3028	2.97954	3.41951	2.39972	1.05699	0.747874	-0.185951	0.9398	0.595904	0.795163	-0.0112975	0.997589	B9J08_004102	0	B9J08_004102	Protein of unknown function	#N/A	#N/A	#N/A	#N/A	#N/A
B9J08_004105	0	3.58291	0	0	0	4.78246	0	2.88233	0	6.51471	0	6.95557	7.94544	5.12927	2.39972	0.269164	0.977472	-0.409852	0.918925	1.81484	0.424374	1.89901	0.302237	B9J08_004105	0	B9J08_004105	Protein of unknown function	#N/A	#N/A	#N/A	#N/A	#N/A
B9J08_004106	493.613	498.025	537.611	638.842	647.895	540.418	493.656	466.937	418.293	315.498	391.511	381.687	440.972	338.532	396.753	0.234406	0.365825	-0.144461	0.393157	-0.48234	0.00108501	-0.391748	0.00654789	B9J08_004106	0	B9J08_004106	Protein of unknown function	#N/A	#N/A	#N/A	#N/A	#N/A
B9J08_004107	632.508	696.28	710.811	739.079	801.563	1139.18	790.031	516.897	626.485	528.622	598.192	672.952	312.852	366.743	361.557	0.366459	0.168173	-0.072258	0.722619	-0.172356	0.21883	-0.982346	2.35365e-14	B9J08_004107	0	B9J08_004107	Protein of unknown function	#N/A	#N/A	#N/A	#N/A	#N/A
B9J08_004113	1350.49	1583.65	1413.31	1553	1659.19	2119.59	1393.69	1053.97	1400.04	1764.56	1536	1727.59	1224.59	1284.88	1462.23	0.268567	0.212681	-0.170961	0.240407	0.218296	0.0245474	-0.143377	0.148811	B9J08_004113	CLUG_02278	B9J08_004113	Has domain(s) with predicted transmembrane transporter activity, role in transmembrane transport and integral component of membrane localization	#N/A	#N/A	#N/A	#N/A	#N/A
B9J08_004136	4074.98	3569.78	4001.6	3281.08	3846.88	3888.14	3299.22	2971.68	2988.22	2624.5	2644.97	2783.1	1212.67	1414.82	1354.24	-0.104478	0.614459	-0.325702	0.00072587	-0.524469	3.03182e-14	-1.56188	9.89809e-88	B9J08_004136	CLUG_02256	B9J08_004136	Ortholog of C. parapsilosis CDC317 : CPAR2_801620, Candida tenuis NRRL Y-1498 : CANTEDRAFT_133724, Debaryomyces hansenii CBS767 : DEHA2E14322g and Pichia stipitis Pignal : PICST_29092	#N/A	#N/A	#N/A	#N/A	#N/A
B9J08_004161	150.648	193.477	182.899	259.279	342.637	287.904	156.37	261.331	222.517	230.807	250.385	188.67	186.718	166.701	194.377	0.732952	0.0118117	0.285005	0.302237	0.354477	0.117905	0.0433331	0.851062	B9J08_004161	CLUG_04098	B9J08_004161	Has domain(s) with predicted electron transfer activity, heme binding, iron ion binding, monooxygenase activity, oxidoreductase activity and acting on paired donors, more	1541	0	0	0	#N/A
B9J08_004174	10.6843	28.6633	29.0975	50.7866	42.5701	73.6498	14.546	13.4509	10.5051	19.5441	22.7622	13.9111	5.95908	17.9524	11.1987	1.25638	0.112426	-0.817427	0.293369	-0.267067	0.730382	-0.990683	0.18202	B9J08_004174	0	B9J08_004174	Protein of unknown function	#N/A	#N/A	#N/A	#N/A	#N/A
B9J08_004180	574.813	693.891	701.112	605.43	607.402	582.503	769.121	598.563	717.211	630.997	591.818	599.918	607.826	657.401	586.331	-0.156983	0.576062	0.0870485	0.629121	-0.1037	0.46962	-0.102665	0.434451	B9J08_004180	DEHA2A13222g	B9J08_004180	Protein of unknown function	#N/A	#N/A	#N/A	#N/A	#N/A
B9J08_004193	35.258	21.4975	36.0255	49.4501	39.4552	34.4337	40.0016	21.1371	15.2801	21.4055	35.5091	28.6917	48.6658	44.4537	46.3945	0.386625	0.714682	-0.268848	0.709554	-0.0890407	0.891828	0.581451	0.208561	B9J08_004193	0	B9J08_004193	Protein of unknown function	#N/A	#N/A	#N/A	#N/A	#N/A
B9J08_004194	11.7527	23.8861	15.2416	6.68245	5.19147	1.91298	7.27302	0	9.55007	2.79202	0	10.4334	10.925	3.41951	0	-1.88221	0.194372	-1.58134	0.141295	-1.96352	0.0692629	-1.87535	0.0673419	B9J08_004194	0	B9J08_004194	Protein of unknown function	#N/A	#N/A	#N/A	#N/A	#N/A
B9J08_004195	25.6422	37.0234	60.9662	54.7961	28.0339	67.9109	6.36389	11.5293	5.73004	29.7815	13.6573	19.9973	11.9182	25.6463	35.1958	0.25712	0.830271	-2.36352	0.000423029	-0.9455	0.107276	-0.777994	0.170798	B9J08_004195	0	B9J08_004195	Protein of unknown function	#N/A	#N/A	#N/A	#N/A	#N/A
B9J08_004249	20000.9	18725.5	19300	18776.3	21920.5	10333	26602	28185.3	25764.2	23384.1	22329.8	23797.6	22274	22128.5	22486.1	-0.202646	0.79242	0.478406	1.19363e-10	0.26856	1.18713e-08	0.191651	1.03887e-05	B9J08_004249	0	B9J08_004249	Has domain(s) with predicted nucleic acid binding, zinc ion binding activity	#N/A	#N/A	#N/A	#N/A	#N/A
B9J08_004254	215.822	372.623	266.034	433.023	337.446	355.815	244.555	220.978	213.922	372.269	411.541	380.818	578.03	543.702	456.746	0.37497	0.337172	-0.325175	0.193541	0.454456	0.0264222	0.873047	2.69659e-06	B9J08_004254	0	B9J08_004254	Protein of unknown function	#N/A	#N/A	#N/A	#N/A	#N/A
B9J08_004257	3433.92	3170.88	3541.58	3711.43	3679.71	4603.59	3954.7	2459.58	3287.14	3412.78	3581.87	3406.49	2975.57	3047.64	3141.23	0.216057	0.213526	-0.0593002	0.730772	0.0437638	0.574747	-0.160288	0.0161349	B9J08_004257	CLUG_05403	B9J08_004257	Ortholog of Pichia stipitis Pignal : PICST_31025, Candida guilliermondii ATCC 6260 : PGUG_01121 and Candida lusitaniae ATCC 42720 : CLUG_05403	#N/A	#N/A	#N/A	#N/A	#N/A
B9J08_004260	838.714	956.638	1191.61	910.149	1060.1	1149.7	3281.04	2861.19	2929.96	768.736	695.614	849.449	388.333	473.602	599.129	0.0376687	0.925061	1.6077	1.18248e-38	-0.360366	0.00943499	-1.04578	1.77442e-11	B9J08_004260	0	B9J08_004260	Protein of unknown function	#N/A	#N/A	#N/A	#N/A	#N/A
B9J08_004270	403.865	343.96	417.064	478.463	549.258	565.286	497.292	482.309	517.614	444.862	579.072	484.282	645.567	715.533	683.119	0.426417	0.0684589	0.36685	0.0229108	0.380446	0.0173033	0.798327	5.81411e-10	B9J08_004270	0	B9J08_004270	Protein of unknown function	#N/A	#N/A	#N/A	#N/A	#N/A
B9J08_004282	415.618	339.183	340.857	324.767	324.986	293.643	289.102	435.231	375.318	411.358	382.406	387.773	405.217	501.813	377.555	-0.237673	0.468849	0.00875463	0.974844	0.115631	0.5178	0.216302	0.20147	B9J08_004282	0	B9J08_004282	Protein of unknown function	#N/A	#N/A	#N/A	#N/A	#N/A
B9J08_004283	162.401	154.065	174.585	136.322	147.438	132.952	118.187	193.116	141.341	111.681	140.215	156.5	161.888	176.105	187.978	-0.261809	0.562503	-0.114293	0.721262	-0.255393	0.331852	0.0858775	0.705369	B9J08_004283	0	B9J08_004283	Protein of unknown function	#N/A	#N/A	#N/A	#N/A	#N/A
B9J08_004284	178.427	195.866	166.272	98.9002	94.4848	135.822	41.8198	26.9017	68.7605	69.8005	64.6448	86.0752	90.3793	78.6488	75.991	-0.741071	0.0459581	-1.9643	3.81662e-09	-1.2809	4.72878e-07	-1.15315	1.62381e-06	B9J08_004284	0	B9J08_004284	Protein of unknown function	1541	1546	1598	939	#N/A
B9J08_004287	22.4369	72.8526	65.123	61.4785	43.6083	73.6498	30.0012	46.1172	47.7504	75.3845	27.3147	67.8168	76.4748	108.57	55.9934	0.135713	0.913195	-0.363195	0.539576	0.0960751	0.880197	0.580336	0.201181	B9J08_004287	0	B9J08_004287	Protein of unknown function	#N/A	#N/A	#N/A	#N/A	#N/A
B9J08_004290	321.596	272.301	338.085	402.283	414.279	456.246	320.922	321.86	238.752	364.824	493.486	371.254	320.797	316.305	375.955	0.42459	0.0929367	-0.0738096	0.76219	0.407224	0.0247868	0.106446	0.546925	B9J08_004290	0	B9J08_004290	Protein of unknown function	#N/A	#N/A	#N/A	#N/A	#N/A
B9J08_004291	419.891	526.688	544.539	642.851	559.64	588.242	445.472	372.781	522.389	514.662	413.362	499.062	675.362	682.193	756.71	0.240788	0.390765	-0.150243	0.4589	-0.0560253	0.764836	0.489659	0.000186027	B9J08_004291	0	B9J08_004291	Protein of unknown function	#N/A	#N/A	#N/A	#N/A	#N/A
B9J08_004348	1715.89	1396.14	1601.75	1591.76	1677.88	1737.94	1186.41	1218.26	1227.18	1463.02	1661.64	1442.41	1390.45	1389.18	1620.61	0.0635632	0.807781	-0.371474	0.00122896	-0.037694	0.756416	-0.113338	0.27433	B9J08_004348	CLUG_01849	B9J08_004348	Ortholog of Candida tenuis NRRL Y-1498 : cten_CGOB_00064, Pichia stipitis Pignal : PICST_31430, Candida guilliermondii ATCC 6260 : PGUG_00060 and Candida lusitaniae ATCC 42720 : CLUG_01849	#N/A	#N/A	#N/A	#N/A	#N/A
B9J08_004353	431.644	364.263	414.293	420.994	316.68	265.905	528.203	606.249	606.43	467.198	498.948	395.598	628.683	483.861	506.34	-0.289113	0.445688	0.529042	0.000577807	0.178709	0.283999	0.406657	0.00649644	B9J08_004353	CLUG_01857	B9J08_004353	Has domain(s) with predicted DNA binding, DNA-binding transcription factor activity, RNA polymerase II-specific, zinc ion binding activity and role in regulation of transcription, DNA-templated, transcription, DNA-templated	#N/A	#N/A	#N/A	#N/A	#N/A
B9J08_004354	7.47898	2.38861	9.69917	20.0473	5.19147	19.1298	20.9099	21.1371	9.55007	9.30673	6.37343	6.95557	4.9659	16.2427	19.9976	1.18591	0.524287	1.45931	0.127746	0.220033	0.867512	1.0943	0.26791	B9J08_004354	0	B9J08_004354	Protein of unknown function	#N/A	#N/A	#N/A	#N/A	#N/A
B9J08_004366	6808.01	6120.81	6545.56	6619.63	7224.45	9341.1	3854.7	2780.48	3428.48	4910.23	4696.31	5193.2	2596.17	2483.42	2638.09	0.225202	0.255029	-0.947299	1.82383e-17	-0.388084	3.16664e-10	-1.34903	2.47817e-111	B9J08_004366	0	B9J08_004366	Protein of unknown function	#N/A	#N/A	#N/A	#N/A	#N/A
B9J08_004376	1274.63	1098.76	1269.21	1651.9	1790.02	1473.95	1006.4	853.168	898.662	699.866	790.305	687.732	584.983	595.85	657.522	0.41068	0.0191585	-0.396171	0.00157735	-0.734055	3.2153e-12	-0.999869	1.31001e-21	B9J08_004376	0	B9J08_004376	Protein of unknown function	#N/A	#N/A	#N/A	#N/A	#N/A
B9J08_004387	14.958	32.2462	54.0382	44.1041	25.9574	46.8681	56.3659	23.0586	31.5152	44.6723	48.256	33.039	57.6044	61.5512	43.1949	0.187055	0.894761	0.142614	0.845908	0.328054	0.593812	0.67874	0.176987	B9J08_004387	0	B9J08_004387	Protein of unknown function	#N/A	#N/A	#N/A	#N/A	#N/A
B9J08_004390	10.6843	25.0804	23.5551	9.35543	13.4978	5.73895	23.6373	24.9802	29.6052	23.2668	13.6573	34.7779	34.7613	29.0659	36.7956	-1.11892	0.409546	0.401685	0.5781	0.271696	0.724737	0.738847	0.191178	B9J08_004390	0	B9J08_004390	Protein of unknown function	#N/A	#N/A	#N/A	#N/A	#N/A
B9J08_004416	1356.9	1208.64	1263.66	1540.97	1490.99	1170.75	1448.24	1488.24	1461.16	1083.3	1310.19	1183.32	1160.03	1298.56	1215.06	0.113427	0.708575	0.204299	0.0632515	-0.0909719	0.424376	-0.0733751	0.450275	B9J08_004416	0	B9J08_004416	Protein of unknown function	#N/A	#N/A	#N/A	#N/A	#N/A
B9J08_004418	1338.74	1300.6	1475.66	1443.41	1596.9	2132.98	1540.97	1129.87	1484.08	1284.33	1156.32	1212.88	1091.5	1236.15	1175.86	0.303076	0.188279	0.0187473	0.911875	-0.164032	0.0934482	-0.245499	0.00830662	B9J08_004418	0	B9J08_004418	Protein of unknown function	#N/A	#N/A	#N/A	#N/A	#N/A
B9J08_004422	5333.58	4996.97	5462.02	5758.93	5764.61	7300.9	5870.23	5284.26	5604.94	5016.33	5082.35	5444.48	4812.95	4821.51	4888.22	0.227817	0.178385	0.0908676	0.339152	-0.0150019	0.842518	-0.134324	0.0184276	B9J08_004422	CLUG_01775	B9J08_004422	Ortholog of Candida guilliermondii ATCC 6260 : PGUG_02505 and Candida lusitaniae ATCC 42720 : CLUG_01775	#N/A	#N/A	#N/A	#N/A	#N/A
B9J08_004430	4010.87	4410.57	4310.59	3982.74	3955.9	3088.51	4878.38	3951.67	5197.15	3940.47	4157.3	3587.34	5173.47	5033.52	5239.38	-0.228091	0.25976	0.14452	0.22239	-0.115965	0.123991	0.265531	2.63912e-06	B9J08_004430	YLL048C	B9J08_004430	Has domain(s) with predicted ATP binding, ATPase activity, ATPase-coupled transmembrane transporter activity, nucleoside-triphosphatase activity, nucleotide binding activity and role in transmembrane transport	#N/A	#N/A	#N/A	#N/A	#N/A
B9J08_004431	2402.89	2594.03	2481.6	2251.98	2102.55	2496.44	2381	2426.92	2676.89	2545.39	2260.75	2232.74	2631.93	2868.97	2606.89	-0.150942	0.388194	0.0060337	0.963962	-0.0794591	0.354106	0.103517	0.151594	B9J08_004431	DEHA2D12034g	B9J08_004431	Has domain(s) with predicted structural constituent of ribosome activity, role in translation and ribosome localization	#N/A	#N/A	#N/A	#N/A	#N/A
B9J08_004447	1228.69	1220.58	1335.71	1268.33	911.622	1267.35	1340.05	1274.95	1646.43	1460.23	1621.58	1514.58	1320.93	1296.85	1639.01	-0.159541	0.575907	0.175234	0.190166	0.288162	0.00119184	0.155489	0.140133	B9J08_004447	CLUG_05618	B9J08_004447	Has domain(s) with predicted transferase activity, transferring glycosyl groups activity and role in protein glycosylation	#N/A	#N/A	#N/A	#N/A	#N/A
B9J08_004449	3320.67	2518.79	2875.11	2603.48	2828.31	2277.41	1162.77	1239.4	1191.85	1156.83	1048.88	1147.67	776.666	740.324	797.506	-0.198601	0.397255	-1.27278	3.30968e-30	-1.36969	1.81227e-46	-1.92635	1.58314e-86	B9J08_004449	0	B9J08_004449	Protein of unknown function	#N/A	#N/A	#N/A	#N/A	#N/A
B9J08_004453	960.515	978.136	896.481	868.718	850.363	639.893	939.128	737.875	1051.46	1041.42	910.49	879.011	1031.91	1189.14	1088.67	-0.285649	0.258167	-0.0507752	0.775401	0.00536998	0.969182	0.210346	0.0347033	B9J08_004453	0	B9J08_004453	Protein of unknown function	#N/A	#N/A	#N/A	#N/A	#N/A
B9J08_004455	971.199	836.013	861.841	867.382	938.618	468.681	801.85	1000.17	851.867	706.381	854.95	828.583	981.261	1057.48	919.891	-0.247966	0.570995	-0.00302785	0.986379	-0.151285	0.236473	0.135023	0.221166	B9J08_004455	0	B9J08_004455	Protein of unknown function	#N/A	#N/A	#N/A	#N/A	#N/A
B9J08_004471	14.958	4.77722	0	0	8.30635	1.91298	1.81825	7.6862	12.4151	0	7.28392	4.34723	10.925	5.98415	3.99953	-1.02085	0.790318	0.139748	0.933848	-0.856104	0.639196	0.0554024	0.970079	B9J08_004471	0	B9J08_004471	Protein of unknown function	#N/A	#N/A	#N/A	#N/A	#N/A
B9J08_004474	1162.45	1269.55	1467.35	1439.4	1360.17	1402.22	1804.62	1520.91	1799.23	1345.75	1474.99	1245.92	3211.94	3047.64	3521.18	0.0846409	0.752207	0.399603	0.00143785	0.0691122	0.580221	1.31355	4.72085e-51	B9J08_004474	DEHA2B16478g	B9J08_004474	Has domain(s) with predicted transmembrane transporter activity, role in transmembrane transport and integral component of membrane localization	#N/A	#N/A	#N/A	#N/A	#N/A
B9J08_004475	207.275	237.667	259.106	433.023	310.45	442.856	663.663	480.388	697.155	388.091	281.341	351.256	525.392	614.657	525.538	0.728027	0.00746593	1.39179	2.53226e-14	0.543108	0.00446789	1.2299	3.98729e-16	B9J08_004475	DEHA2B16478g	B9J08_004475	Has domain(s) with predicted transmembrane transporter activity, role in transmembrane transport and integral component of membrane localization	#N/A	#N/A	#N/A	#N/A	#N/A
B9J08_004534	2305.66	2859.17	2906.98	4251.37	3563.43	4131.09	10609.5	8597.98	10763.9	5437.92	4518.76	5287.97	6536.11	6667.19	6264.06	0.54197	0.000294006	1.89766	5.48399e-68	0.925564	1.09156e-25	1.25728	1.23558e-61	B9J08_004534	YIL162W	B9J08_004534	Ortholog(s) have beta-fructofuranosidase activity, sucrose alpha-glucosidase activity, role in sucrose catabolic process and fungal-type vacuole localization	#N/A	#N/A	#N/A	#N/A	#N/A
B9J08_004582	284.201	280.662	293.746	372.881	401.82	376.858	305.467	280.546	325.658	255.004	263.132	261.703	596.901	595.85	594.33	0.400449	0.10517	0.0913616	0.669329	-0.131096	0.495251	1.04357	9.26359e-16	B9J08_004582	0	B9J08_004582	Protein of unknown function	#N/A	#N/A	#N/A	#N/A	#N/A
B9J08_004597	12.8211	46.5779	51.2671	45.4406	14.5361	39.2161	34.5468	40.3526	27.6952	40.9496	27.3147	30.4306	37.7408	29.9207	34.3959	-0.189593	0.903385	-0.102152	0.885622	-0.170928	0.804222	-0.1337	0.820476	B9J08_004597	0	B9J08_004597	Protein of unknown function	#N/A	#N/A	#N/A	#N/A	#N/A
B9J08_004614	88.6793	158.843	127.475	240.568	182.74	193.211	166.37	180.626	155.666	133.086	140.215	189.539	239.356	249.624	222.374	0.696347	0.0955238	0.428891	0.146654	0.31247	0.312527	0.910789	0.000105881	B9J08_004614	0	B9J08_004614	Protein of unknown function	#N/A	#N/A	#N/A	#N/A	#N/A
B9J08_004615	956.241	902.894	951.904	739.079	879.435	1149.7	791.85	819.541	739.176	460.683	428.841	445.157	419.122	435.133	420.75	-0.0490958	0.899404	-0.252524	0.0434195	-1.0662	3.95613e-23	-1.15389	8.17523e-27	B9J08_004615	0	B9J08_004615	Protein of unknown function	#N/A	#N/A	#N/A	#N/A	#N/A
B9J08_004622	4344.22	4186.04	4602.95	4224.64	3880.1	3486.41	3410.14	3604.83	3443.76	4081.93	3686.57	3994.24	6541.08	6335.5	6364.85	-0.201676	0.249204	-0.323272	0.000154286	-0.150836	0.0269573	0.537774	1.64134e-22	B9J08_004622	CLUG_00061	B9J08_004622	Has domain(s) with predicted zinc ion binding activity	#N/A	#N/A	#N/A	#N/A	#N/A
B9J08_004634	19.2317	26.2747	11.0848	10.6919	24.9191	25.8253	15.4552	26.9017	7.64006	26.0589	24.5832	25.214	106.27	70.1	50.394	0.119244	0.950547	-0.157692	0.863761	0.448154	0.520272	2.00082	2.14316e-05	B9J08_004634	0	B9J08_004634	Protein of unknown function	#N/A	#N/A	#N/A	#N/A	#N/A
B9J08_004649	1372.93	1478.55	1187.46	1240.26	1153.54	1277.87	1179.14	1337.4	1332.24	1058.18	1047.97	1198.1	2110.51	2073.93	2452.51	-0.161212	0.477025	-0.0650619	0.65563	-0.281861	0.0101625	0.703324	1.0735e-13	B9J08_004649	CLUG_00087	B9J08_004649	Has domain(s) with predicted role in ubiquitin-dependent protein catabolic process	#N/A	#N/A	#N/A	#N/A	#N/A
B9J08_004717	8720.49	7948.1	8263.69	9760.38	9913.63	12224	8745.8	7935.04	7724.1	7816.73	7839.32	7938.05	13468.5	14122.6	13982.3	0.330071	0.017844	-0.0254693	0.811579	-0.0715689	0.218637	0.724261	2.17132e-47	B9J08_004717	CLUG_00816	B9J08_004717	Has domain(s) with predicted role in transport and integral component of membrane localization	#N/A	#N/A	#N/A	#N/A	#N/A
B9J08_004755	126.074	168.397	169.043	231.213	151.591	249.644	184.553	148.92	159.486	169.383	170.262	206.059	451.897	573.623	499.141	0.425918	0.343058	0.0959414	0.751915	0.24356	0.339473	1.70702	8.59796e-23	B9J08_004755	0	B9J08_004755	Protein of unknown function	#N/A	#N/A	#N/A	#N/A	#N/A
B9J08_004765	91.8846	170.786	126.089	193.791	113.174	164.517	107.277	58.6073	69.7155	101.443	68.2867	83.4669	321.79	327.418	283.966	0.255647	0.709756	-0.715348	0.049745	-0.618232	0.0605621	1.25006	2.14846e-08	B9J08_004765	0	B9J08_004765	Protein of unknown function	#N/A	#N/A	#N/A	#N/A	#N/A
B9J08_004777	26.7106	35.8291	63.7374	28.0663	33.2254	27.7383	17.2734	18.2547	16.2351	15.8214	30.9567	37.3862	44.6931	55.5671	23.9972	-0.53523	0.600428	-1.31063	0.0261374	-0.587254	0.320325	-0.0345462	0.950988	B9J08_004777	0	B9J08_004777	Protein of unknown function	#N/A	#N/A	#N/A	#N/A	#N/A
B9J08_004779	98.2952	89.5729	156.572	82.8623	157.821	140.604	104.55	50.9211	163.306	147.046	142.947	113.898	315.831	289.804	317.562	0.121976	0.883836	-0.108904	0.824883	0.236241	0.4741	1.40787	3.91582e-10	B9J08_004779	0	B9J08_004779	Protein of unknown function	#N/A	#N/A	#N/A	#N/A	#N/A
B9J08_004790	100.432	128.985	127.475	125.63	122.519	117.648	87.2762	182.547	169.991	227.084	146.589	193.017	492.617	440.262	417.551	0.0212381	0.979834	0.30996	0.382054	0.679614	0.00833634	1.91132	5.34505e-27	B9J08_004790	0	B9J08_004790	Protein of unknown function	#N/A	#N/A	#N/A	#N/A	#N/A
B9J08_004799	416.686	283.05	358.869	335.459	350.943	449.551	470.928	572.622	569.184	397.398	466.171	441.679	1079.59	1264.36	1319.84	0.0755179	0.879207	0.611948	0.000804829	0.309341	0.0858409	1.7767	4.46261e-39	B9J08_004799	0	B9J08_004799	Protein of unknown function	#N/A	#N/A	#N/A	#N/A	#N/A
B9J08_004803	510.707	643.73	534.84	723.041	748.61	670.501	804.577	782.071	756.366	864.596	913.221	728.596	840.23	818.118	808.704	0.320216	0.175065	0.476499	0.000802326	0.57693	1.48629e-05	0.532907	6.87877e-06	B9J08_004803	CLUG_05310	B9J08_004803	Ortholog of C. parapsilosis CDC317 : CPAR2_601190, Candida tenuis NRRL Y-1498 : CANTEDRAFT_113252, Debaryomyces hansenii CBS767 : DEHA2A06160g and Pichia stipitis Pignal : PICST_45364	#N/A	#N/A	#N/A	#N/A	#N/A
B9J08_004863	387.838	284.245	279.89	370.208	341.599	433.291	328.195	268.056	326.613	373.2	355.091	360.82	590.942	685.612	647.123	0.241357	0.514749	-0.039642	0.873454	0.201735	0.293035	1.00132	5.22591e-11	B9J08_004863	0	B9J08_004863	Protein of unknown function	#N/A	#N/A	#N/A	#N/A	#N/A
B9J08_004877	2431.74	2222.6	2482.99	2250.65	2158.61	1912.98	2342.82	2171.35	2032.26	2051.2	2146.94	2173.62	3027.21	2879.23	2784.47	-0.196569	0.290195	-0.119479	0.284579	-0.15567	0.0464838	0.270537	0.000157036	B9J08_004877	CLUG_02312	B9J08_004877	Ortholog of C. parapsilosis CDC317 : CPAR2_500580, Candida tenuis NRRL Y-1498 : CANTEDRAFT_114095, Debaryomyces hansenii CBS767 : DEHA2D03256g and Pichia stipitis Pignal : PICST_86494	#N/A	#N/A	#N/A	#N/A	#N/A
B9J08_004887	36.3265	75.2412	15.2416	32.0757	46.7232	85.1277	94.5492	50.9211	84.9957	97.7207	62.8238	56.514	144.011	124.812	182.378	0.348205	0.798547	0.878969	0.109792	0.79807	0.137943	1.82724	8.56669e-06	B9J08_004887	CLUG_00566	B9J08_004887	Ortholog of Candida tenuis NRRL Y-1498 : CANTEDRAFT_116386, Debaryomyces hansenii CBS767 : DEHA2B12276g, Pichia stipitis Pignal : PICST_29977 and Candida guilliermondii ATCC 6260 : PGUG_05541	#N/A	#N/A	#N/A	#N/A	#N/A
B9J08_004889	89.7477	65.6868	60.9662	121.621	51.9147	93.7362	80.0032	84.5482	82.1306	72.5925	113.811	75.6419	166.854	191.493	167.98	0.281487	0.744391	0.191838	0.633448	0.285122	0.462122	1.26379	1.14259e-06	B9J08_004889	CLUG_03157	B9J08_004889	Has domain(s) with predicted transmembrane transporter activity, role in transmembrane transport, transport and membrane localization	#N/A	#N/A	#N/A	#N/A	#N/A
B9J08_004890	666.698	529.077	769.006	888.765	728.882	839.799	1145.5	930.991	1220.5	712.896	797.589	827.713	1845.33	1625.12	1743.79	0.29987	0.27079	0.751693	1.90519e-06	0.25966	0.0817278	1.39423	1.1392e-32	B9J08_004890	CLUG_03156	B9J08_004890	Has domain(s) with predicted carbon-nitrogen ligase activity, with glutamine as amido-N-donor, hydrolase activity	#N/A	#N/A	#N/A	#N/A	#N/A
B9J08_004891	527.802	661.645	676.171	702.993	703.963	894.32	1374.6	1406.58	1542.34	1000.47	1065.27	925.091	3101.7	3292.14	3251.61	0.276841	0.291735	1.21736	2.44787e-22	0.68841	1.12931e-08	2.35706	3.06611e-155	B9J08_004891	CLUG_05618	B9J08_004891	Has domain(s) with predicted transferase activity, transferring glycosyl groups activity and role in protein glycosylation	#N/A	#N/A	#N/A	#N/A	#N/A
B9J08_004894	57.695	54.938	60.9662	57.469	50.8764	82.2583	46.3655	24.9802	47.7504	60.4938	38.2406	58.2529	13.9045	58.9866	29.5965	0.100088	0.916493	-0.543249	0.24777	-0.149462	0.747069	-0.769048	0.126369	B9J08_004894	0	B9J08_004894	Protein of unknown function	#N/A	#N/A	#N/A	#N/A	#N/A
B9J08_004895	45.9423	84.7956	74.8222	100.237	85.1401	51.6505	40.9107	69.1758	40.1103	64.2165	54.6294	59.9918	353.572	304.337	443.148	0.183968	0.849331	-0.45229	0.333754	-0.194365	0.658599	2.40501	5.02125e-24	B9J08_004895	0	B9J08_004895	Has domain(s) with predicted nucleic acid binding, zinc ion binding activity	#N/A	#N/A	#N/A	#N/A	#N/A
B9J08_004897	4.2737	9.55444	0	14.7014	0	11.4779	0	1.92155	3.82003	3.72269	9.1049	0	3.97272	2.56463	3.19962	0.867109	0.807781	-1.22126	0.571216	-0.100228	0.961388	-0.496466	0.754948	B9J08_004897	0	B9J08_004897	Protein of unknown function	#N/A	#N/A	#N/A	#N/A	#N/A
B9J08_004900	3436.06	3323.75	3228.44	3448.14	3495.94	3784.84	3624.69	3139.81	3595.6	3575.65	3486.27	3809.92	2125.4	2286.8	2199.74	0.0792446	0.657736	0.0579489	0.603701	0.130356	0.0563034	-0.608385	3.42409e-21	B9J08_004900	CLUG_04099	B9J08_004900	Protein of unknown function	#N/A	#N/A	#N/A	#N/A	#N/A
B9J08_004940	2722.35	2541.48	2527.33	1670.61	1759.91	1738.9	1645.52	1440.2	1450.66	1705.92	1519.61	1671.08	1511.62	1470.39	1458.23	-0.61478	5.81869e-09	-0.774582	2.98651e-15	-0.661755	1.37928e-18	-0.824403	2.37535e-31	B9J08_004940	CLUG_00973	B9J08_004940	Ortholog of Candida guilliermondii ATCC 6260 : PGUG_04694 and Candida lusitaniae ATCC 42720 : CLUG_00973	1541	1546	1598	939	#N/A
B9J08_004941	9853.02	10732	9158.79	7906.67	8023.94	9746.65	10464.1	8080.12	9445.98	9847.45	9406.27	9299.6	9883.13	9669.53	10298	-0.237385	0.142853	-0.0825328	0.502691	-0.0510312	0.478918	-0.00801076	0.902944	B9J08_004941	CLUG_00972	B9J08_004941	Ortholog(s) have indole-3-acetaldehyde reductase (NADH) activity, indole-3-acetaldehyde reductase (NADPH) activity, oxidoreductase activity, acting on NAD(P)H, NAD(P) as acceptor activity	#N/A	#N/A	#N/A	#N/A	#N/A
B9J08_004963	1581.27	1261.19	1356.5	1381.93	1445.31	964.143	876.398	1300.89	962.648	918.575	729.302	994.647	910.746	897.622	795.106	-0.166744	0.625629	-0.413796	0.00870804	-0.659587	9.51533e-08	-0.702414	4.63646e-11	B9J08_004963	0	B9J08_004963	Protein of unknown function	#N/A	#N/A	#N/A	#N/A	#N/A
B9J08_004974	18815	17994.6	19017.3	14987.4	14824.8	15300	8512.16	7666.03	8271.32	7709.7	7773.76	7668.52	5449.58	5083.11	4981.01	-0.33078	0.000243936	-1.18602	5.57853e-58	-1.2617	4.74423e-184	-1.86064	1.48562e-299	B9J08_004974	orf19.1037	B9J08_004974	Protein of unknown function	#N/A	#N/A	#N/A	#N/A	#N/A
B9J08_004975	5858.18	5079.38	6048.13	5426.15	5873.63	7385.07	3465.59	3149.42	3283.32	2776.2	3186.71	3216.95	1713.23	1786.7	1772.59	0.111676	0.658667	-0.773777	6.53603e-17	-0.879532	1.64848e-30	-1.70107	9.41516e-124	B9J08_004975	CLUG_00939	B9J08_004975	Has domain(s) with predicted methyltransferase activity and role in metabolic process	#N/A	#N/A	#N/A	#N/A	#N/A
B9J08_004976	3132.62	2795.87	3191.03	2596.8	2539.67	3236.77	2439.19	2064.71	2025.57	1969.3	1711.72	1949.3	1421.24	1394.31	1612.61	-0.148522	0.489138	-0.476457	8.98346e-06	-0.687819	5.94853e-18	-1.05606	2.42272e-39	B9J08_004976	CLUG_00939	B9J08_004976	Protein of unknown function	#N/A	#N/A	#N/A	#N/A	#N/A
B9J08_004988	19732.8	21837.9	22238.8	21800.8	21058.7	28235.6	19259.9	13003.1	17422.2	20889.9	22666.6	20592	13751.6	13508.8	14106.3	0.129986	0.55372	-0.355761	0.00456194	0.0157987	0.824625	-0.63842	3.6981e-37	B9J08_004988	0	B9J08_004988	Has domain(s) with predicted DNA-binding transcription factor activity, sequence-specific DNA binding activity and role in regulation of transcription, DNA-templated	#N/A	#N/A	#N/A	#N/A	#N/A
B9J08_005006	35093.5	34258.6	30171.4	34223.5	38013	41058.4	7371.2	8153.14	7730.79	17859.6	19089.3	18903.5	7961.33	7705.87	7989.45	0.162317	0.314062	-2.09251	2.36801e-146	-0.825509	6.56627e-47	-2.08619	0	B9J08_005006	0	B9J08_005006	Protein of unknown function	#N/A	#N/A	#N/A	#N/A	#N/A
B9J08_005017	130.348	235.278	224.467	177.753	173.395	215.211	509.111	428.506	412.563	321.082	324.134	379.948	548.235	661.676	583.931	-0.0824963	0.900394	1.20321	6.73234e-08	0.80775	0.000287723	1.59461	3.74867e-17	B9J08_005017	0	B9J08_005017	Protein of unknown function	#N/A	#N/A	#N/A	#N/A	#N/A
B9J08_005041	11.7527	13.1374	0	21.3838	13.4978	41.1291	10.0004	9.60775	14.3251	41.8803	7.28392	24.3445	53.6317	63.261	33.596	1.55222	0.343015	0.44726	0.731682	1.55236	0.12249	2.58236	0.000147112	B9J08_005041	0	B9J08_005041	Protein of unknown function	#N/A	#N/A	#N/A	#N/A	#N/A
B9J08_005063	5083.57	4696.01	5065.74	3236.98	3813.65	5103.84	3701.06	2407.7	3069.39	2650.56	2677.75	2952.64	2193.93	2291.93	2291.73	-0.315725	0.146185	-0.688427	1.07332e-07	-0.833932	4.54583e-38	-1.14455	7.75264e-79	B9J08_005063	0	B9J08_005063	Protein of unknown function	#N/A	#N/A	#N/A	#N/A	#N/A
B9J08_005080	4998.09	4698.39	5107.31	3267.72	2925.91	4135.87	2222.82	2237.65	2493.52	3293.65	3154.85	3609.94	1872.14	1754.21	2042.16	-0.545031	0.000326104	-1.08484	9.1341e-37	-0.549293	1.01328e-16	-1.39856	3.9003e-93	B9J08_005080	CLUG_02430	B9J08_005080	Ortholog of Candida tenuis NRRL Y-1498 : CANTEDRAFT_113685, Debaryomyces hansenii CBS767 : DEHA2D03938g and Candida lusitaniae ATCC 42720 : CLUG_02430	#N/A	#N/A	#N/A	#N/A	#N/A
B9J08_005118	0	0	0	0	0	0	5.45476	0	0	4.65337	1.82098	0	0	3.41951	6.39924	#N/A	#N/A	3.18948	0.478147	3.67235	0.272493	4.01194	0.155319	B9J08_005118	0	B9J08_005118	Protein of unknown function	#N/A	#N/A	#N/A	#N/A	#N/A
B9J08_005147	826.961	837.208	856.298	832.633	830.635	826.409	922.764	1215.38	901.527	1021.88	1194.56	1037.25	1031.91	1030.13	1015.08	-0.040339	0.887365	0.275958	0.0635865	0.376876	0.000287664	0.274907	0.00331501	B9J08_005147	CPAR2_107030	B9J08_005147	Ortholog of C. parapsilosis CDC317 : CPAR2_107030, Candida tenuis NRRL Y-1498 : CANTEDRAFT_95488, Debaryomyces hansenii CBS767 : DEHA2D16654g and Candida guilliermondii ATCC 6260 : PGUG_00622	#N/A	#N/A	#N/A	#N/A	#N/A
B9J08_005159	25.6422	28.6633	5.54238	30.7393	29.0722	37.3032	10.9095	20.1763	29.6052	26.0589	37.3301	26.9528	54.6249	35.05	50.394	0.6436	0.619752	0.00297473	0.998699	0.568226	0.431297	1.18513	0.0382923	B9J08_005159	0	B9J08_005159	Protein of unknown function	#N/A	#N/A	#N/A	#N/A	#N/A
B9J08_005173	582.292	658.062	669.243	850.007	881.512	729.803	990.039	900.246	846.137	579.81	517.158	477.326	467.788	452.231	471.944	0.345427	0.111693	0.524669	7.32413e-05	-0.270286	0.0480681	-0.468746	0.000126946	B9J08_005173	0	B9J08_005173	Protein of unknown function	#N/A	#N/A	#N/A	#N/A	#N/A
B9J08_005182	27.7791	39.4121	23.5551	41.4312	21.8042	38.2597	20.9099	81.6659	64.9405	53.9791	57.3609	43.4723	113.222	135.926	104.788	0.125966	0.925351	0.888376	0.12419	0.766799	0.103518	1.94738	1.15296e-08	B9J08_005182	0	B9J08_005182	Protein of unknown function	#N/A	#N/A	#N/A	#N/A	#N/A
B9J08_005189	138.895	108.682	120.547	100.237	182.74	144.43	217.281	137.391	190.046	155.422	144.768	196.495	205.588	147.039	156.781	0.186718	0.781506	0.56522	0.0424246	0.434745	0.0952401	0.453335	0.0676941	B9J08_005189	0	B9J08_005189	Protein of unknown function	#N/A	#N/A	#N/A	#N/A	#N/A
B9J08_005194	70.5161	40.6064	38.7967	37.4217	35.302	74.6063	33.6377	16.3332	31.5152	61.4244	35.5091	22.6056	60.584	26.5012	36.7956	-0.069069	0.958401	-0.875971	0.107186	-0.324289	0.566898	-0.286868	0.558929	B9J08_005194	0	B9J08_005194	Protein of unknown function	#N/A	#N/A	#N/A	#N/A	#N/A
B9J08_005243	275.654	327.239	343.628	366.198	372.748	428.508	500.02	427.545	530.029	468.129	465.26	475.587	617.758	554.816	570.332	0.278099	0.349845	0.627545	0.000271427	0.581452	0.00010304	0.867169	4.95235e-10	B9J08_005243	CLUG_02140	B9J08_005243	Ortholog of Candida tenuis NRRL Y-1498 : CANTEDRAFT_114056, Debaryomyces hansenii CBS767 : DEHA2D14102g, Pichia stipitis Pignal : PICST_56228 and Candida guilliermondii ATCC 6260 : PGUG_00519	#N/A	#N/A	#N/A	#N/A	#N/A
B9J08_005257	650.671	578.043	538.997	733.733	762.108	677.196	557.295	489.035	463.179	469.059	479.828	393.859	522.412	522.331	590.33	0.27527	0.231139	-0.223162	0.172852	-0.388828	0.00703601	-0.127378	0.346294	B9J08_005257	0	B9J08_005257	Protein of unknown function	#N/A	#N/A	#N/A	#N/A	#N/A
B9J08_005293	423.097	311.714	404.594	220.521	113.174	279.296	50.002	41.3133	22.9202	161.006	203.95	186.931	47.6726	90.6171	82.3902	-0.922688	0.0195688	-3.3159	2.15803e-35	-1.03819	3.20357e-08	-2.38077	2.25681e-24	B9J08_005293	0	B9J08_005293	Protein of unknown function	1541	1546	1598	939	#N/A
B9J08_005311	49.1476	41.8007	81.7502	38.7582	50.8764	37.3032	43.6381	31.7056	46.7954	50.2564	49.1665	62.6002	95.3452	89.7622	59.9929	-0.467441	0.59107	-0.486885	0.323207	-0.0860888	0.863059	0.489294	0.205475	B9J08_005311	0	B9J08_005311	Protein of unknown function	#N/A	#N/A	#N/A	#N/A	#N/A
B9J08_005323	401.728	377.4	313.145	367.535	316.68	280.252	311.831	292.076	385.823	297.815	416.094	357.343	259.22	241.93	353.558	-0.19966	0.60561	-0.136906	0.530736	-0.0201396	0.927705	-0.366996	0.0513782	B9J08_005323	CPAR2_801500	B9J08_005323	Has domain(s) with predicted transmembrane transporter activity, role in transmembrane transport and integral component of membrane localization	#N/A	#N/A	#N/A	#N/A	#N/A
B9J08_005394	5854.97	4996.97	4834.34	4667.02	4940.2	5874.77	3884.7	3502.99	3740.76	3860.43	3940.6	3991.63	2395.55	2275.69	2417.31	-0.0441839	0.872793	-0.490043	6.26713e-07	-0.40367	4.25719e-08	-1.15946	1.45409e-54	B9J08_005394	CLUG_05744	B9J08_005394	Ortholog of Candida tenuis NRRL Y-1498 : CANTEDRAFT_115648, Debaryomyces hansenii CBS767 : DEHA2E18194g, Pichia stipitis Pignal : PICST_37102 and Candida guilliermondii ATCC 6260 : PGUG_01260	#N/A	#N/A	#N/A	#N/A	#N/A
B9J08_005420	43.8054	46.5779	44.3391	28.0663	58.1445	74.6063	69.0937	26.9017	58.2555	27.9202	41.8825	19.1278	41.7135	55.5671	36.7956	0.22496	0.83716	0.195127	0.728953	-0.593118	0.253365	-0.0126138	0.981149	B9J08_005420	0	B9J08_005420	Protein of unknown function	#N/A	#N/A	#N/A	#N/A	#N/A
B9J08_005449	1196.64	1170.42	1100.16	942.225	1193	1228.14	1230.05	1376.79	1357.07	1240.59	1230.07	1252	1253.39	1292.58	1371.84	-0.0687178	0.822222	0.198215	0.0872953	0.110749	0.252348	0.163025	0.0688321	B9J08_005449	calb_CGOB_00005	B9J08_005449	0	#N/A	#N/A	#N/A	#N/A	#N/A
B9J08_005482	878.246	790.63	863.226	1075.87	979.111	1096.14	1298.23	1271.11	1358.02	1102.85	1250.1	1279.83	1617.89	1561.86	1442.23	0.291932	0.102713	0.638204	5.93398e-09	0.52898	1.76516e-07	0.854998	9.74763e-21	B9J08_005482	CLUG_05639	B9J08_005482	Has domain(s) with predicted zinc ion binding activity	#N/A	#N/A	#N/A	#N/A	#N/A
B9J08_005494	591.908	716.583	656.773	648.197	768.338	525.114	867.307	746.522	934.952	832.953	722.929	715.555	785.605	796.746	908.692	-0.0391203	0.931902	0.379549	0.00876	0.216753	0.0969121	0.328873	0.00502244	B9J08_005494	0	B9J08_005494	Has domain(s) with predicted nucleic acid binding, zinc ion binding activity	#N/A	#N/A	#N/A	#N/A	#N/A
B9J08_005546	4140.15	4071.38	3519.41	3883.84	3975.63	3439.54	4006.52	4082.33	4169.56	4159.18	4533.33	4069.88	2884.19	2777.5	3002.84	-0.0757908	0.757386	0.0686003	0.527613	0.129524	0.109293	-0.450505	4.18401e-10	B9J08_005546	0	B9J08_005546	Protein of unknown function	#N/A	#N/A	#N/A	#N/A	#N/A
B9J08_005547	146.374	150.482	181.513	212.502	207.659	240.079	315.467	339.154	282.682	302.469	319.582	305.176	402.238	366.743	335.96	0.443424	0.206061	0.976491	1.79102e-06	0.963799	2.25771e-07	1.19598	2.43884e-11	B9J08_005547	0	B9J08_005547	Protein of unknown function	#N/A	#N/A	#N/A	#N/A	#N/A
B9J08_005548	42.737	72.8526	72.051	78.8529	48.7998	47.8246	109.095	94.156	65.8955	129.364	91.9595	117.375	100.311	71.8098	119.986	-0.115329	0.912391	0.522896	0.191944	0.854625	0.0110928	0.62207	0.0757544	B9J08_005548	CLUG_04098	B9J08_005548	Has domain(s) with predicted electron transfer activity, heme binding, iron ion binding, monooxygenase activity, oxidoreductase activity and acting on paired donors, more	#N/A	#N/A	#N/A	#N/A	#N/A
B9J08_005551	6.41055	1.1943	9.69917	0	7.26806	0	0	7.6862	3.82003	0	0	8.69447	0	0	1.59981	-1.29284	0.744236	-0.497643	0.785467	-0.907705	0.647788	-3.10525	0.109309	B9J08_005551	0	B9J08_005551	Protein of unknown function	#N/A	#N/A	#N/A	#N/A	#N/A
B9J08_005552	7045.2	7315.12	7207.87	6750.61	6550.6	5806.86	6644.81	7972.51	7584.67	5263.89	5118.77	5199.29	5148.64	5265.19	4828.23	-0.196375	0.204877	0.0467981	0.665497	-0.460956	6.61388e-21	-0.513868	5.57179e-22	B9J08_005552	CLUG_04099	B9J08_005552	Ortholog of Candida tenuis NRRL Y-1498 : CANTEDRAFT_121681, Candida guilliermondii ATCC 6260 : PGUG_00029 and Candida lusitaniae ATCC 42720 : CLUG_04099	#N/A	#N/A	#N/A	#N/A	#N/A
B9J08_005553	555.581	500.414	566.709	694.974	719.538	819.713	728.211	899.286	801.251	654.263	864.055	687.732	407.204	464.199	462.345	0.437099	0.0219984	0.586195	2.76782e-05	0.450879	0.00113412	-0.297453	0.0263066	B9J08_005553	CPAR2_101330	B9J08_005553	Has domain(s) with predicted role in response to stress and integral component of membrane localization	#N/A	#N/A	#N/A	#N/A	#N/A
B9J08_005554	131.416	237.667	178.742	267.298	173.395	186.516	159.097	177.743	188.136	281.994	173.904	172.15	300.933	329.128	299.165	0.17304	0.788528	-0.0570909	0.861206	0.2046	0.513479	0.749347	0.000479483	B9J08_005554	CLUG_03250	B9J08_005554	Has domain(s) with predicted role in response to stress and integral component of membrane localization	#N/A	#N/A	#N/A	#N/A	#N/A
B9J08_005557	13.8895	0	8.31358	4.00947	9.34465	13.3909	0.909127	0	2.86502	5.58404	0	7.82502	7.94544	0	0	0.210752	0.951998	-2.45638	0.189933	-0.644403	0.711922	-1.47459	0.408502	B9J08_005557	0	B9J08_005557	Protein of unknown function	#N/A	#N/A	#N/A	#N/A	#N/A
B9J08_005558	42.737	80.0184	105.305	143.004	86.1784	158.778	105.459	107.607	59.2105	156.353	140.215	116.506	20.8568	50.4378	44.7947	0.741309	0.234086	0.26095	0.581569	0.865745	0.0109895	-0.987417	0.0287995	B9J08_005558	0	B9J08_005558	Protein of unknown function	#N/A	#N/A	#N/A	#N/A	#N/A
B9J08_005560	9741.9	8454.48	7882.66	10162.7	11229.2	12661.1	5344.76	4769.29	4611.73	7291.83	6929.74	7098.16	1975.43	1891.85	1956.57	0.35986	0.0172104	-0.819202	1.3172e-16	-0.282856	9.12655e-05	-2.17638	1.53799e-197	B9J08_005560	0	B9J08_005560	Protein of unknown function	#N/A	#N/A	#N/A	#N/A	#N/A
B9J08_005561	272.449	292.605	261.878	286.009	316.68	383.553	232.737	185.43	276.952	259.658	340.523	341.693	183.738	148.749	174.379	0.229612	0.512765	-0.246239	0.287876	0.197452	0.316918	-0.719149	0.000126741	B9J08_005561	0	B9J08_005561	Protein of unknown function	#N/A	#N/A	#N/A	#N/A	#N/A
B9J08_005573	1353.7	1371.06	1316.32	1254.96	1339.4	1635.6	1350.96	1116.42	1367.57	1655.67	1423.1	1714.55	1650.66	1716.6	1474.23	0.040422	0.893696	-0.0704922	0.61365	0.254538	0.00746983	0.247913	0.00444497	B9J08_005573	0	B9J08_005573	Protein of unknown function	#N/A	#N/A	#N/A	#N/A	#N/A
B9J08_005574	92.953	77.6298	92.8349	151.023	124.595	153.039	356.378	256.527	339.983	305.261	364.196	386.034	1220.62	1157.5	1426.23	0.676622	0.0953567	1.85708	3.38897e-16	2.00678	1.63763e-23	3.83554	2.81711e-153	B9J08_005574	0	B9J08_005574	Protein of unknown function	#N/A	#N/A	#N/A	#N/A	#N/A
B9J08_005575	656.013	573.266	709.425	1063.85	1121.36	1215.7	1199.14	943.481	1156.51	770.598	814.888	870.316	742.898	933.527	883.095	0.787265	1.50748e-07	0.772651	2.85725e-08	0.34993	0.0043467	0.388109	0.0021206	B9J08_005575	0	B9J08_005575	Protein of unknown function	1541	1546	0	0	#N/A
B9J08_005576	3038.6	2947.54	3224.28	3103.33	3075.43	3341.98	3251.04	2582.56	3043.61	2581.69	2741.49	2810.92	2495.86	2316.72	2536.5	0.0237666	0.916493	-0.0479099	0.712002	-0.171252	0.0164634	-0.339215	5.89956e-07	B9J08_005576	0	B9J08_005576	Protein of unknown function	#N/A	#N/A	#N/A	#N/A	#N/A
B9J08_004214	3399.73	3622.33	3412.72	3571.1	3467.9	2902.95	3170.13	3775.85	3333.93	3783.19	3867.76	3702.1	3336.09	3236.57	3132.43	-0.0910637	0.709924	-0.0165088	0.89142	0.129672	0.0427795	-0.117686	0.0613042	B9J08_004214	orf19.3809	BAS1	Putative Myb-like transcription factor; ortholog S. cerevisiae Bas1, a regulator of purine biosynthetic genes; mutant exhibits adenine auxotrophy and abnormal colony morphology	#N/A	#N/A	#N/A	#N/A	#N/A
B9J08_002453	13242.1	14320.9	14128.9	15150.4	14325.3	16962.4	28169.3	23432.3	24453	17202.6	18184.3	16953.3	12184.3	12424.8	12324.9	0.130999	0.395235	0.872611	7.13177e-24	0.336239	1.51744e-11	-0.18791	4.62033e-05	B9J08_002453	orf19.797	BAT21	Putative branched chain amino acid aminotransferase; regulated by Gcn4, Gcn2; induced in response to amino acid starvation (3-aminotriazole treatment); early-stage flow model biofilm formation	#N/A	#N/A	#N/A	#N/A	#N/A
B9J08_003151	9308.12	8424.63	8866.43	8236.78	8465.21	6945.08	7970.32	9032.25	8019.2	7913.52	7801.99	8604.04	6434.81	7174.99	6963.98	-0.191017	0.281644	-0.0830465	0.39751	-0.12119	0.0537205	-0.383985	5.29465e-11	B9J08_003151	orf19.2791	BBC1	Putative SH3-domain-containing protein	#N/A	#N/A	#N/A	#N/A	#N/A
B9J08_003985	1777.86	1876.25	1629.46	1546.32	1617.66	1652.82	1572.79	1719.79	1437.29	1637.05	1550.56	1471.97	1310	1145.54	1255.05	-0.156885	0.392034	-0.15425	0.205487	-0.173115	0.0583933	-0.522781	2.42353e-09	B9J08_003985	orf19.723	BCR1	Transcription factor; regulates a/alpha biofilm formation, matrix, cell-surface-associated genes; confers adherence, impermeability, impenetrability, fluconazole resistance; Tup1/Tec1/Mnl1-regulated; mRNA binds She3;	#N/A	#N/A	#N/A	#N/A	#N/A
B9J08_002818	9960.93	9421.87	9034.09	8243.47	8283.51	9257.88	8628.52	9219.6	8936	9550.57	9399.9	9386.55	7592.86	7296.38	6879.19	-0.164527	0.228763	-0.0802811	0.368185	0.0039266	0.954662	-0.397766	2.83225e-12	B9J08_002818	orf19.2014	BCY1	Protein kinase A regulatory subunit; involved in regulation of filamentation, phenotypic switching and mating; required for nuclear localization of Tpk1; physically interacts with Tpk1; apoptosis-regulated	#N/A	#N/A	#N/A	#N/A	#N/A
B9J08_001303	14128.9	14120.3	14156.6	14474.2	14679.4	21303	11109.5	11369.8	10540.4	12382.6	12252.5	13029.5	11432.5	11903.3	11791.4	0.223526	0.306934	-0.35568	1.29358e-06	-0.162981	0.000531855	-0.284977	1.63259e-11	B9J08_001303	orf19.978	BDF1	Bromodomain transcription factor; repressed upon adherence to polystyrene; reduced mRNA abundance detected in null mutant; macrophage/pseudohyphal-repressed; possibly essential, disruptants not obtained by UAU1 method	#N/A	#N/A	#N/A	#N/A	#N/A
B9J08_004456	2450.97	2176.02	2214.18	1943.26	2267.63	1854.64	2214.63	2666.15	2483.97	2577.97	2504.76	2509.22	2558.43	2645.85	2609.29	-0.195547	0.326639	0.111451	0.342312	0.158226	0.0398697	0.178223	0.0143318	B9J08_004456	orf19.4645	BEM1	Protein required for wild-type budding, hyphal growth, and virulence in a mouse systemic infection; suppresses pseudohyphal and filamentous growth defects of various S. cerevisiae mutants and heat sensitivity of S. ce	#N/A	#N/A	#N/A	#N/A	#N/A
B9J08_001424	1677.43	1724.58	1937.06	1812.28	1818.05	1665.25	1802.8	1818.75	1794.46	2008.39	1944.81	1764.98	2370.72	2566.34	2322.13	-0.0341773	0.899795	0.0258676	0.837989	0.107089	0.261623	0.430156	6.57223e-08	B9J08_001424	orf19.2771	BEM3	for Rho-type GTPase Cdc42p; involved in cell signaling pathways that control cell polarity; similar to <i>S. cerevisiae</i> Bem3p	#N/A	#N/A	#N/A	#N/A	#N/A
B9J08_001668	594.045	611.484	562.552	555.98	723.691	620.763	1124.59	790.718	961.693	924.159	949.641	738.16	1038.87	1120.75	964.686	0.0814573	0.813625	0.708218	1.98518e-06	0.570959	5.10707e-06	0.80876	2.14086e-14	B9J08_001668	orf19.7563	BET2	Putative Type II geranylgeranyltransferase beta subunit; transcript regulated by Mig1	#N/A	#N/A	#N/A	#N/A	#N/A
B9J08_001994	1977.66	1649.33	1722.3	1609.13	1615.59	1363	1587.34	1684.24	1611.1	1525.37	1692.6	1806.71	1277.23	1242.99	1272.65	-0.242929	0.235449	-0.126682	0.287204	-0.0821571	0.456982	-0.509528	9.27938e-09	B9J08_001994	orf19.1039	BET4	have Rab geranylgeranyltransferase activity and role in ER to Golgi vesicle-mediated transport, protein geranylgeranylation, protein targeting to membrane	#N/A	#N/A	#N/A	#N/A	#N/A
B9J08_000385	3149.72	3335.69	3056.62	2844.05	2935.26	2831.21	3625.6	3502.99	3843.91	3476.06	3450.76	3653.41	3800.9	3784.55	4025.12	-0.171427	0.240997	0.206386	0.0240249	0.156843	0.0199747	0.269724	1.09462e-05	B9J08_000385	orf19.6080	BFA1	have GDP-dissociation inhibitor activity, GTPase activator activity, role in mitotic spindle orientation checkpoint and Bfa1-Bub2 complex localization	#N/A	#N/A	#N/A	#N/A	#N/A
B9J08_001420	2968.09	2910.52	2929.15	2886.82	2837.66	3035.9	2821.93	3199.38	3250.85	3873.46	3587.33	3846.43	4565.65	4880.5	4343.49	-0.0313891	0.879299	0.0789603	0.454164	0.368232	2.27579e-09	0.633534	2.84234e-24	B9J08_001420	orf19.4560	BFR1	Protein involved in the maintenance of normal ploidy; S. cerevisiae ortholog cofers Brefeldin A resistance; stationary phase enriched protein; Spider biofilm repressed	#N/A	#N/A	#N/A	#N/A	#N/A
B9J08_001418	24984.1	24095.1	26922.1	25469.5	26512.8	29406.4	22350	19061.8	22690	20508.3	21741.6	21389.3	18063.9	17099.3	17846.7	0.0744188	0.678543	-0.240571	0.00971802	-0.247952	1.57667e-06	-0.533104	7.15878e-27	B9J08_001418	orf19.4565	BGL2	Cell wall 1,3-beta-glucosyltransferase; mutant has cell-wall and growth defects, but wild-type 1,3- or 1,6-beta-glucan content; antigenic; virulence role in mouse systemic infection; rat catheter biofilm induced	#N/A	#N/A	#N/A	#N/A	#N/A
B9J08_000252	2605.89	2511.62	2638.17	2361.58	2310.2	1651.86	2322.82	2563.35	2357.91	2403.93	2634.05	2436.19	2044.96	1905.52	2194.14	-0.314286	0.168259	-0.0933648	0.365268	-0.0453607	0.581477	-0.349412	1.53536e-06	B9J08_000252	orf19.2334	BIG1	protein; ortholog of S. cerevisiae Big1; required for beta-1,6-glucan synthesis, filamentation, adhesion, and virulence; rat catheter biofilm repressed	#N/A	#N/A	#N/A	#N/A	#N/A
B9J08_001884	401.728	456.224	501.586	415.648	297.99	462.942	1122.77	1008.81	1127.86	806.894	664.658	652.954	931.602	1072.02	970.285	-0.233754	0.531377	1.2664	2.3914e-22	0.652016	2.42896e-06	1.11586	3.87983e-21	B9J08_001884	orf19.2593	BIO2	Putative biotin synthase; induced by high iron; repressed by ciclopirox olamine; upregulated in clinical isolates from HIV+ patients with oral candidiasis; Hap43-repressed; Spider biofilm induced	#N/A	#N/A	#N/A	#N/A	#N/A
B9J08_000990	224.369	287.827	350.556	688.292	575.215	634.154	1174.59	836.835	703.84	276.41	367.838	365.168	361.517	270.996	364.757	1.11346	4.69149e-07	1.66025	1.28823e-16	0.23403	0.288855	0.196495	0.342157	B9J08_000990	orf19.3567	BIO32	Putative class III aminotransferase with a predicted role in biotin biosynthesis; Spider biofilm induced	1541	1546	0	0	#N/A
B9J08_004133	8764.3	9196.15	7601.38	7035.28	6234.96	4679.16	8083.96	7963.87	8221.66	8635.72	8648.74	8668.38	6528.17	6545.8	5948.9	-0.529738	0.00663492	-0.0697952	0.507666	0.0298388	0.714729	-0.439177	2.13516e-10	B9J08_004133	orf19.2182	BLM3	Putative proteasome activator; binds core proteasome and stimulates proteasome-mediated protein degradation by inducing gate opening; ortholog of S. cerevisiae Blm10; transcript regulated by Nrg1 and Mig1	#N/A	#N/A	#N/A	#N/A	#N/A
B9J08_002322	28156.2	26112.3	26398.4	25416	25338.5	30644.1	22601.8	19050.3	22157.1	22540	22157.7	23528.1	17847.4	18451.7	18090.7	-0.0120399	0.963841	-0.333119	0.000161748	-0.233638	1.49835e-06	-0.581991	7.11161e-38	B9J08_002322	orf19.3014	BMH1	Sole 14-3-3 protein in C. albicans; role in hyphal growth; possibly regulated by host interaction; localizes to yeast-form cell surface, not hyphae; alternatively spliced 5' UTR intron; Spider biofilm repressed	#N/A	#N/A	#N/A	#N/A	#N/A
B9J08_002615	2756.54	2960.68	2800.29	2175.8	2153.42	1904.37	2647.38	2643.09	2692.17	2799.47	2847.1	3177.83	4013.44	4264.13	3924.34	-0.472502	0.00027983	-0.088697	0.36346	0.0590049	0.484374	0.505413	4.36846e-16	B9J08_002615	orf19.2504	BMS1	Putative GTPase; Hap43-induced gene; mutation confers resistance to 5-fluorocytosine (5-FC); flucytosine induced; repressed by prostaglandins; Spider biofilm induced	#N/A	#N/A	#N/A	#N/A	#N/A
B9J08_003051	2851.63	2792.28	2811.37	2710.4	2625.85	2849.39	2618.29	2982.25	2827.78	2839.48	2882.61	2810.92	2834.53	2711.67	2934.85	-0.0705424	0.704444	0.000416084	0.998414	0.0212801	0.782868	-0.00879231	0.900049	B9J08_003051	orf19.860	BMT8	Putative beta-mannosyltransferase, member of a 9-gene family including characterized BMT genes with roles in beta-1,2-mannosylation of cell wall phosphopeptidomannan; transposon insertion in promoter region causes dec	#N/A	#N/A	#N/A	#N/A	#N/A
B9J08_005022	5799.41	5067.43	5190.44	4886.2	5193.55	5173.66	4509.27	4375.37	4145.69	4111.71	4011.62	4114.22	3022.25	3082.69	3106.03	-0.0973652	0.58761	-0.296	0.00120865	-0.383795	2.3056e-09	-0.815206	6.22313e-37	B9J08_005022	orf19.5443	BNA4	Putative kynurenine 3-monooxygenase, involved in NAD biosynthesis; transposon mutation affects filamentous growth; Hap43p-repressed gene; oral infection upregulated; mutants have reduced capacity to damage oral epithe	#N/A	#N/A	#N/A	#N/A	#N/A
B9J08_002676	1578.06	1608.73	1907.97	1742.78	1827.4	679.109	1845.53	1984	1979.73	1355.99	1396.69	1489.36	1550.35	1613.15	1689.4	-0.277013	0.790318	0.194575	0.0927808	-0.256064	0.0084883	-0.0838032	0.380287	B9J08_002676	orf19.7537	BNR1	Formin; probable role in hyphal cytoskeletal polarity; synthetic lethality if Bnr1p and Bni1p are absent	#N/A	#N/A	#N/A	#N/A	#N/A
B9J08_005346	15845.8	15103.2	14985.2	14919.2	14642	13765.8	12449.6	12985.8	11865	12169.5	12292.5	12712.2	8295.04	7781.96	8215.03	-0.106665	0.49195	-0.295115	0.000139518	-0.297261	2.12952e-10	-0.93248	5.42046e-86	B9J08_005346	orf19.3230	BOI2	Putative SH3-domain-containing protein; mutation confers hypersensitivity to toxic ergosterol analog; Spider biofilm induced	#N/A	#N/A	#N/A	#N/A	#N/A
B9J08_000610	1977.66	1750.85	1722.3	1780.2	1523.18	1044.49	2053.72	1897.53	2316.85	1883.68	1992.15	1802.36	1492.75	1762.76	1633.41	-0.34522	0.226583	0.206515	0.0800753	0.0667758	0.497137	-0.170401	0.0642644	B9J08_000610	orf19.6261	BPH1	Ortholog of S. cerevisiae Bph1; a putative ortholog of human Chediak-Higashi syndrome protein and murine beige gene implicated in disease syndromes involving defective lysosomal trafficking; mutant is viable	#N/A	#N/A	#N/A	#N/A	#N/A
B9J08_005119	1928.51	1732.94	1919.05	1943.26	1867.89	1834.55	1947.35	2116.59	2149.72	2000.95	2240.72	2170.14	2584.25	2751	2450.91	-0.00596694	0.984309	0.160001	0.133153	0.20834	0.0127368	0.467115	1.23975e-09	B9J08_005119	orf19.6649	BRF1	Component of the general transcription factor for RNA polymerase III (TFIIIB); possibly an essential gene, disruptants not obtained by UAU1 method	#N/A	#N/A	#N/A	#N/A	#N/A
B9J08_002529	5139.13	5377.95	5065.74	3631.24	3381.72	4264.04	4982.93	5360.17	4691	6341.61	6379.8	6441.73	5391.97	5870.45	5497.75	-0.491656	6.72505e-05	-0.0464904	0.659313	0.306451	4.65435e-09	0.0919623	0.116107	B9J08_002529	orf19.4056	BRG1	Transcription factor; recruits Hda1 to hypha-specific promoters; Tn mutation affects filamentation; Hap43-repressed; Spider and flow model biofilm induced; required for Spider biofilm formation; Bcr1-repressed in RPMI	#N/A	#N/A	#N/A	#N/A	#N/A
B9J08_005042	730.803	850.345	971.303	815.258	876.32	557.635	789.122	823.384	985.568	975.346	1067.09	984.214	1411.31	1246.41	1281.45	-0.201716	0.591581	0.0305613	0.866484	0.254091	0.0386684	0.612873	2.71381e-08	B9J08_005042	orf19.1251	BRN1	Putative condensin complex subunit; cell-cycle regulated periodic mRNA expression	#N/A	#N/A	#N/A	#N/A	#N/A
B9J08_001900	6496.03	5597.71	5705.88	5634.64	5803.03	5235.83	6557.53	6429.51	6335.52	6094.05	6256.89	6020.92	4856.65	5253.23	5005.81	-0.116544	0.547021	0.12369	0.194106	0.0535599	0.47944	-0.249284	0.000201065	B9J08_001900	orf19.1670	BRO1	Class E vacuolar protein sorting factor; role in transport from multivesicular body to vacuole; not involved in Rim101 pathway; macrophage and pseudohyphal-repressed; flow model biofilm induced	#N/A	#N/A	#N/A	#N/A	#N/A
B9J08_005146	3356.99	3723.84	3743.88	3541.7	3375.49	3013.9	3281.04	3199.38	3152.48	3266.66	3438.92	2965.68	3176.19	3222.04	3278.81	-0.146059	0.455771	-0.163245	0.0825557	-0.154371	0.0489337	-0.174831	0.00649644	B9J08_005146	orf19.1053	BST1	Inositol deacylase involved in attachment of GPI-anchored proteins to cell wall; required for host invasion and immune escape	#N/A	#N/A	#N/A	#N/A	#N/A
B9J08_003841	755.377	951.861	828.586	845.998	882.55	795.801	750.03	664.857	723.896	841.329	765.722	637.304	884.923	840.345	869.497	-0.0287391	0.93791	-0.240522	0.0972975	-0.168483	0.243887	0.0197463	0.87204	B9J08_003841	orf19.1171	BTA1	Protein of unknown function	#N/A	#N/A	#N/A	#N/A	#N/A
B9J08_001553	1955.22	1892.97	1790.19	1496.87	1756.79	1779.07	1804.62	1935.96	1894.73	1839.94	1797.31	1625.87	1615.9	1625.98	1645.41	-0.187962	0.298527	0.0045107	0.97416	-0.0913746	0.316666	-0.21956	0.00363488	B9J08_001553	orf19.6674	BTS1	Putative geranylgeranyl diphosphate synthase; repressed by benomyl treatment; Spider biofilm induced	#N/A	#N/A	#N/A	#N/A	#N/A
B9J08_004346	650.671	573.266	583.336	531.923	552.372	299.382	444.563	547.642	410.653	545.375	497.127	529.493	571.078	400.083	494.341	-0.403858	0.272738	-0.35871	0.0302745	-0.193965	0.148999	-0.31631	0.0327514	B9J08_004346	orf19.2678	BUB1	Putative cell cycle checkpoint kinase; mutation confers increased sensitivity to nocodazole	#N/A	#N/A	#N/A	#N/A	#N/A
B9J08_003081	1165.65	1156.09	942.205	1293.72	1286.45	1304.65	1318.23	1296.09	1332.24	1155.9	1157.23	1236.35	1249.42	1288.3	1479.82	0.227948	0.261693	0.278733	0.0255939	0.12863	0.271253	0.285927	0.00805526	B9J08_003081	orf19.5827	BUB2	have GTPase activator activity	#N/A	#N/A	#N/A	#N/A	#N/A
B9J08_002937	1986.2	1528.71	1971.7	1598.44	1559.52	2195.15	1304.6	1090.48	992.253	943.703	959.656	1064.2	966.364	821.538	882.296	-0.0620897	0.864737	-0.690305	5.8106e-07	-0.878399	2.26302e-16	-1.0529	4.9326e-22	B9J08_002937	orf19.2655	BUB3	Protein similar to S. cerevisiae Bub3; a kinetochore checkpoint component; induced by hydroxyurea treatment; flow model biofilm induced; Spider biofilm induced	#N/A	#N/A	#N/A	#N/A	#N/A
B9J08_002466	2249.04	2226.18	2333.34	1769.51	1646.73	1623.17	2764.66	2541.25	2950.97	2348.09	2345.42	2399.67	2239.62	2232.09	2099.75	-0.456346	0.000185212	0.28336	0.0035318	0.0672546	0.375926	-0.0640467	0.383336	B9J08_002466	orf19.3555	BUD14	Putative SH3-domain-containing protein; predicted role in bud-site selection; Spider biofilm induced	#N/A	#N/A	#N/A	#N/A	#N/A
B9J08_001827	5907.33	5572.63	5581.18	5789.67	5995.11	4221	5021.11	5165.13	4484.72	4877.66	5018.62	4496.78	3364.89	3611.86	3612.37	-0.112051	0.702858	-0.212375	0.0214072	-0.237264	0.000128009	-0.701526	1.58754e-34	B9J08_001827	orf19.1828	BUD16	Putative pyridoxal kinase; a key enzyme in pyridoxal 5'-phosphate synthesis, the active form of vitamin B6; involved in bud-site selection and genome integrity in S. cerevisiae; induced by alpha pheromone in SpiderM m	#N/A	#N/A	#N/A	#N/A	#N/A
B9J08_000443	1236.17	1259.99	1227.64	1216.21	1323.82	889.537	1690.98	2102.18	1881.36	1311.32	1424.01	1351.99	1929.75	1789.26	1687	-0.138621	0.676086	0.612519	2.69303e-08	0.142236	0.118335	0.524644	1.77193e-10	B9J08_000443	orf19.940	BUD2	for Rsr1; negative regulator of filament branching, acts in hyphal growth guidance; required for wild-type budding pattern; induced in low iron; regulated by tyrosol and cell density	#N/A	#N/A	#N/A	#N/A	#N/A
B9J08_004014	368.607	382.178	322.844	319.421	317.718	460.072	429.108	422.741	432.618	405.774	379.674	423.421	613.785	566.784	624.726	0.003771	0.995388	0.263794	0.122044	0.178748	0.280679	0.736487	2.33025e-08	B9J08_004014	orf19.5430	BUD21	Small-subunit processome component; repressed by prostaglandins	#N/A	#N/A	#N/A	#N/A	#N/A
B9J08_002154	747.898	800.184	827.201	920.841	861.784	889.537	1285.51	1610.26	1310.27	1257.34	1254.66	1212.88	2224.72	2309.88	2260.53	0.147507	0.515715	0.829744	2.86245e-11	0.657427	1.18636e-12	1.50364	6.16886e-81	B9J08_002154	orf19.3287	BUD22	Protein with a predicted role in 18S rRNA maturation and small ribosomal subunit biogenesis; repressed in core stress response; repressed by prostaglandins	#N/A	#N/A	#N/A	#N/A	#N/A
B9J08_002808	1150.69	1337.62	1222.1	1269.66	1429.73	1665.25	1500.97	1335.48	1564.3	1403.46	1583.34	1331.12	1635.77	1690.95	1567.01	0.208788	0.335551	0.250652	0.037323	0.226282	0.0280741	0.386333	7.50382e-06	B9J08_002808	orf19.1966	BUD23	Putative methyltransferase; Hap43-induced; repressed by prostaglandins	#N/A	#N/A	#N/A	#N/A	#N/A
B9J08_003547	454.081	355.903	516.827	344.814	274.11	181.733	270.011	409.29	308.467	304.33	284.073	284.309	381.381	306.046	320.762	-0.746433	0.0362153	-0.421792	0.0508564	-0.597556	0.000542956	-0.410238	0.0176784	B9J08_003547	orf19.4855	BUD31	Bud31 ortholog; not subject to mating-type regulation, in contrast to S. cerevisiae Bud31 which has a role in specifying the bud site; Spider biofilm induced	1541	0	1598	0	#N/A
B9J08_004233	3840.99	3449.15	3684.3	3413.39	3376.53	3005.3	3247.4	3482.81	3200.23	3409.99	3074.72	3369.11	2702.44	2723.64	2736.48	-0.18586	0.26878	-0.139018	0.15011	-0.147294	0.0446062	-0.440539	5.34867e-12	B9J08_004233	orf19.5087	BUD6	Protein required for Spitzenkorper formation in hyphal cells (wild-type localization of Mlc1p to the Spitzenkorper); localizes to polarisome	#N/A	#N/A	#N/A	#N/A	#N/A
B9J08_000666	6082.55	5257.33	5568.71	5347.29	5085.56	4199.95	5291.12	4847.11	5731	5545.88	5603.15	6017.44	4914.25	4575.31	4461.07	-0.229476	0.234086	-0.0866638	0.426366	0.0297665	0.712552	-0.290953	1.44741e-05	B9J08_000666	orf19.1112	BUD7	have small GTPase binding activity and role in Golgi to plasma membrane transport, fungal-type cell wall chitin biosynthetic process	#N/A	#N/A	#N/A	#N/A	#N/A
B9J08_001738	825.893	982.913	762.078	942.225	930.311	857.016	1814.62	1752.45	1741.93	1288.98	1242.82	1345.9	1999.27	2110.69	2233.34	0.0636412	0.849828	1.05119	2.13364e-19	0.600931	2.87133e-08	1.28975	9.09617e-41	B9J08_001738	orf19.5094	BUL1	Protein similar but not orthologous to S. cerevisiae Bul1; a protein involved in selection of substrates for ubiquitination; mutants are viable; macrophage/pseudohyphal-induced; rat catheter biofilm induced	#N/A	#N/A	#N/A	#N/A	#N/A
B9J08_004844	1050.26	944.695	990.701	1137.35	1019.6	1031.1	1157.32	1466.14	1170.84	1339.24	1188.19	1096.37	2736.21	2645.85	2822.87	0.0718652	0.790318	0.350727	0.00795788	0.28691	0.00720637	1.44479	2.9702e-82	B9J08_004844	orf19.4284	BUR2	Protein with similarity to S. cerevisiae Bur2p, contains a cyclin domain; not required for wild-type hyphal growth, adherence to buccal epithelial cells, or virulence in mouse systemic infection	#N/A	#N/A	#N/A	#N/A	#N/A
B9J08_000184	2905.05	2728.99	2798.9	2739.8	2891.65	2697.31	3372.86	3890.18	3606.11	3079.6	3174.88	3396.06	3401.64	3426.35	3266.01	-0.0406582	0.852994	0.371162	5.65298e-05	0.202683	0.00346277	0.246113	8.46409e-05	B9J08_000184	orf19.1699	BZZ1	Protein similar to <i>S. cerevisiae</i> Bzz1p, which is an SH3 domain protein involved in the regulation of actin polymerization	#N/A	#N/A	#N/A	#N/A	#N/A
B9J08_004693	2152.88	2386.22	2448.35	2512.6	2351.74	2474.44	2728.29	2455.74	2517.4	2331.34	2386.39	2513.57	4563.66	4922.39	4550.66	0.0477263	0.838414	0.145648	0.170748	0.0577009	0.513479	0.993531	2.5349e-50	B9J08_004693	orf19.6670	CAC2	Component of the chromatin assembly factor I (CAF-1); involved in regulation of white-opaque switching frequency; macrophage-induced	#N/A	#N/A	#N/A	#N/A	#N/A
B9J08_000818	1411.39	1473.77	1241.49	1260.31	1115.13	1184.14	1435.51	1423.87	1515.6	1356.92	1292.9	1297.21	1242.47	1392.6	1269.45	-0.236315	0.218222	0.0897907	0.478892	-0.0560924	0.611468	-0.0928591	0.352032	B9J08_000818	orf19.388	CAF16	ABC family protein, predicted not to be a transporter; Hap43, caspofungin repressed; rat catheter and Spider biofilm repressed	#N/A	#N/A	#N/A	#N/A	#N/A
B9J08_003972	5088.91	4520.44	4850.97	5120.09	5263.11	6084.24	3689.24	3748.95	3503.92	4014.92	3997.96	3491.7	3157.32	2828.79	2998.84	0.162767	0.31459	-0.396933	4.99266e-06	-0.321835	8.64315e-06	-0.699976	5.34271e-26	B9J08_003972	orf19.4015	CAG1	heterotrimeric G protein alpha subunit; positive role in mating pheromone response; opaque-enriched transcript; transcript repressed by MTLa1-MTLalpha2; regulated by hemoglobin-responsive Hbr1 via MTL genes; rat cathe	#N/A	#N/A	#N/A	#N/A	#N/A
B9J08_003735	474.381	520.717	514.056	477.127	570.023	522.244	484.565	529.387	549.129	693.352	465.26	503.41	471.76	549.687	536.736	0.0329483	0.931902	0.0556599	0.752688	0.146444	0.417063	0.033905	0.810714	B9J08_003735	orf19.793	CAK1	not required for activity; possibly essential gene (by UAU1 method)	#N/A	#N/A	#N/A	#N/A	#N/A
B9J08_001917	4888.05	5309.88	4733.2	4626.93	4594.45	5596.43	7476.66	6845.52	7406.08	8460.75	8344.64	8870.09	7948.42	8133.31	8177.43	-0.0362183	0.885078	0.546359	8.2475e-11	0.790119	1.5404e-43	0.687032	1.15578e-36	B9J08_001917	orf19.7382	CAM1	Putative translation elongation factor eEF1 gamma; protein level decreased in stationary phase cultures; Spider biofilm repressed	#N/A	#N/A	#N/A	#N/A	#N/A
B9J08_005360	10178.9	8925.04	9785.08	9895.37	9698.7	11823.2	12141.4	10628.1	11285.3	6688.75	7284.83	7017.3	12436.6	12314.5	13319.2	0.0960129	0.635014	0.242559	0.00746972	-0.452703	4.54185e-14	0.384539	1.93911e-11	B9J08_005360	orf19.111	CAN2	Basic amino acid permease; arginine metabolism; regulated by Nrg1/Tup1; caspofungin, flucytosine induced; colony morphology-related regulation by Ssn6; Hap43-repressed; rat catheter and Spider biofilm induced; promote	#N/A	#N/A	#N/A	#N/A	#N/A
B9J08_004292	980.815	1127.42	1090.46	1106.61	1295.79	1126.75	579.114	626.426	576.825	813.409	868.607	910.311	1532.48	1331.05	1460.63	0.119789	0.639329	-0.83851	5.92744e-12	-0.294949	0.00528821	0.422106	5.97226e-06	B9J08_004292	orf19.3934	CAR1	Arginase; arginine catabolism; transcript regulated by Nrg1, Mig1, Tup1; colony morphology-related regulation by Ssn6; alkaline induced; protein decreased in stationary phase; sumoylation target; flow model biofilm in	#N/A	#N/A	#N/A	#N/A	#N/A
B9J08_003517	14575.5	14735.3	15237.4	10424.6	11385.9	13151.8	10745	8413.51	8796.57	8064.28	8183.48	7818.93	7918.62	7777.68	8478.2	-0.374648	0.00212791	-0.666693	7.96009e-12	-0.88025	1.46264e-86	-0.895182	8.21472e-79	B9J08_003517	orf19.5641	CAR2	Ornithine aminotransferase; arginine metabolism; alkaline induced; mutant sensitivite to toxic ergosterol analog, to amphotericin B; exponential and stationary phase yeast; flow model biofilm induced; rat catheter, Sp	#N/A	#N/A	#N/A	#N/A	#N/A
B9J08_001236	1156.04	1090.4	1015.64	930.197	1191.96	557.635	1072.77	1216.34	1094.44	1001.4	1000.63	1031.16	866.053	927.543	899.094	-0.301398	0.45767	0.0576413	0.68371	-0.0970724	0.36879	-0.289875	0.00297476	B9J08_001236	orf19.1135	CAS1	Putative transcription factor with Ku70/Ku80 beta-barrel DNA-binding motif; involved in telomerase regulation and telomere protection; mutation causes marginal increase in caspofungin sensitivity	#N/A	#N/A	#N/A	#N/A	#N/A
B9J08_000765	2835.6	2723.01	3008.13	2374.94	2557.32	2723.13	2997.39	3240.7	2445.77	2313.65	2298.08	2241.43	2719.33	2845.89	2806.87	-0.186515	0.222372	0.0251869	0.860927	-0.31395	4.78727e-06	-0.0465221	0.512163	B9J08_000765	orf19.4670	CAS5	Transcription factor; cell wall damage response; required for adherence, response/resistance to caspofungin; repressed in core stress response; mutants have reduced CFU in mice, hyphal defect in C. elegans infection;	#N/A	#N/A	#N/A	#N/A	#N/A
B9J08_002298	6793.05	6913.83	6147.89	4282.11	3994.32	5182.27	11834.1	12761	10290.2	9110.36	8249.04	9285.69	12472.3	13067.7	13232.8	-0.586472	5.32627e-06	0.818488	9.98577e-18	0.432299	1.09999e-11	0.952282	1.29857e-69	B9J08_002298	orf19.6229	CAT1	Catalase; resistance to oxidative stress, neutrophils, peroxide; role in virulence; regulated by iron, ciclopirox, fluconazole, carbon source, pH, Rim101, Ssn6, Hog1, Hap43, Sfu1, Sef1, farnesol, core stress response;	#N/A	#N/A	#N/A	#N/A	#N/A
B9J08_000010	5771.64	6233.08	5865.23	6191.95	6365.78	6244.93	6355.71	6325.74	7083.29	7206.2	7458.73	7419.86	9812.61	9560.1	10034.8	0.0503094	0.7857	0.150272	0.0958129	0.313583	3.61061e-09	0.705489	1.04798e-46	B9J08_000010	orf19.4591	CAT2	Major carnitine acetyl transferase; intracellular acetyl-CoA transport; localized in peroxisomes and mitochondria; induced in macrophages; Hog1-repressed; stationary phase enriched; farnesol-upregulated in biofilm; Sp	#N/A	#N/A	#N/A	#N/A	#N/A
B9J08_002230	4950.02	4636.29	4645.9	4411.75	4834.3	6103.37	3562.87	4143.82	3593.69	3521.67	3712.98	3862.08	3352.97	3422.93	3402	0.0828673	0.747874	-0.327519	0.000510762	-0.350948	1.46597e-08	-0.497047	2.31966e-18	B9J08_002230	orf19.2876	CBF1	Transcription factor; binds ribosomal protein gene promoters and rDNA locus with Tbf1; regulates sulfur starvation-response, respiratory, glycolytic genes; does not bind to centromeres as does S. cerevisiae Cbf1; Spid	#N/A	#N/A	#N/A	#N/A	#N/A
B9J08_000822	2456.31	2898.58	2661.73	2239.96	2630	1557.17	2120.99	2366.39	2229.94	2527.71	2622.21	2490.1	2817.65	2781.77	2598.09	-0.33814	0.217424	-0.250196	0.0166741	-0.0614024	0.487873	0.0193953	0.814779	B9J08_000822	orf19.4909	CBK1	Ser/Thr kinase of cell wall integrity pathway; mutants show abnormal morphology and aggregation; Mob2p associated; required for wild-type hyphal growth and transcriptional regulation of cell-wall-associated genes	#N/A	#N/A	#N/A	#N/A	#N/A
B9J08_004507	12640.5	11350.7	13274	17247.4	15460.2	16770.2	10801.3	10070.8	9869.05	7963.77	7795.61	7633.74	4106.8	4132.48	4487.47	0.38575	0.00109107	-0.272333	0.00224177	-0.663612	7.20292e-30	-1.56367	2.18063e-138	B9J08_004507	orf19.7323	CBP1	Corticosteroid binding protein; transcription induced at late log-phase or upon adherence to polystyrene; not induced by corticosterone; contains a possible NAD/FAD binding region; regulated by Nrg1, Tup1; Spider biof	#N/A	#N/A	#N/A	#N/A	#N/A
B9J08_003215	5021.6	5185.67	5074.05	5304.53	5458.31	6273.63	5086.57	5481.22	5234.4	4908.37	5231.68	4928.02	4674.9	4814.67	5108.2	0.132116	0.403396	0.0533667	0.571216	-0.0122934	0.85985	-0.0793724	0.166635	B9J08_003215	orf19.1801	CBR1	Putative cytochrome B5 reductase; plasma membrane-localized	#N/A	#N/A	#N/A	#N/A	#N/A
B9J08_002258	962.651	759.578	647.073	772.491	821.291	861.799	910.945	825.306	936.862	666.362	663.747	792.935	792.557	866.846	716.715	0.0267844	0.953332	0.17847	0.297614	-0.151051	0.360528	-0.00917492	0.955214	B9J08_002258	orf19.6948	CCC1	Manganese transporter; required for normal filamentous growth; mRNA binds She3, localized to hyphal tips; repressed by NO, alkaline pH; colony morphology-related regulation by Ssn6; regulated by Sef1, Sfu1, Hap43; Spi	#N/A	#N/A	#N/A	#N/A	#N/A
B9J08_002491	16811.7	15990.5	15139	16327.9	16210.9	13894	12553.2	10784.7	11984.4	13438	14221.9	12976.5	10327.1	9959.33	10536.4	-0.0676907	0.762483	-0.435609	4.12436e-07	-0.230604	3.97569e-05	-0.650762	4.35257e-38	B9J08_002491	orf19.4328	CCC2	Copper-transporting P-type ATPase of Golgi; required for wild-type iron assimilation (indirect effect via Fet3p); induced by iron starvation, ciclopirox olamine; caspofungin repressed; not required for virulence in mo	#N/A	#N/A	#N/A	#N/A	#N/A
B9J08_003488	336.554	384.566	367.183	291.355	313.565	423.726	232.737	240.194	257.852	184.273	233.085	194.756	277.097	261.593	275.967	-0.108225	0.805501	-0.570114	0.0014585	-0.823278	2.56582e-06	-0.43121	0.0057358	B9J08_003488	orf19.3264	CCE1	Putative Holliday junction resolving enzyme; similar to S. cerevisiae Cce1p	#N/A	#N/A	#N/A	#N/A	#N/A
B9J08_003401	4631.62	4641.07	4950.73	5158.85	5053.38	4506.99	4301.08	4244.71	4193.44	3728.28	3916.02	4128.13	3789.97	3938.42	3929.93	0.0275309	0.912014	-0.153866	0.0720339	-0.264818	2.63935e-05	-0.300257	1.10861e-07	B9J08_003401	orf19.3298	CCH1	Voltage-gated Ca2+ channel of the high affinity calcium uptake system; roles in thigmotropism, establishment of galvanotropism; transcript regulated by Nrg1 and Mig1; flow model biofilm repressed	#N/A	#N/A	#N/A	#N/A	#N/A
B9J08_002366	284.201	357.097	260.492	294.028	253.344	394.074	736.393	645.641	691.425	478.366	508.964	424.29	690.26	683.902	656.722	0.0359419	0.953332	1.20719	4.97186e-14	0.655009	8.55064e-05	1.15979	2.71146e-16	B9J08_002366	orf19.238	CCP1	Cytochrome-c peroxidase N terminus; Rim101, alkaline pH repressed; induced in low iron or by macrophage interaction; oxygen-induced activity; regulated by Sef1, Sfu1, and Hap43; Spider biofilm induced; rat catheter bi	#N/A	#N/A	#N/A	#N/A	#N/A
B9J08_002888	7051.61	6425.36	6326.63	5590.53	6266.1	5783.9	6590.26	6747.53	7150.14	7005.18	7078.15	6611.27	6827.12	6740.71	6680.81	-0.189871	0.201718	0.0539234	0.588753	0.0713472	0.286365	0.0186622	0.763124	B9J08_002888	orf19.5101	CCR4	Component of the Ccr4-Pop2 mRNA deadenylase; transposon mutation affects filamentous growth	#N/A	#N/A	#N/A	#N/A	#N/A
B9J08_003869	4833.56	4328.16	4275.95	4020.16	4030.66	4414.21	4098.34	3716.28	3609.93	4010.27	4089.92	3850.78	2869.3	2979.25	2810.87	-0.13249	0.41901	-0.228931	0.0196706	-0.161265	0.0200029	-0.647417	1.37809e-22	B9J08_003869	orf19.4449	CCS1	Copper chaperone involved in activation and protection of superoxide dismutase Sod1p	#N/A	#N/A	#N/A	#N/A	#N/A
B9J08_004992	9972.68	9412.32	9575.85	9799.14	8797.47	9097.19	7568.48	7807.26	8255.08	8827.44	9112.18	8367.55	7396.21	7396.41	7552.71	-0.0873368	0.611708	-0.288538	0.000211845	-0.130669	0.0181204	-0.387548	2.91214e-16	B9J08_004992	orf19.1402	CCT2	Chaperonin of the cytosolic TCP1 ring complex; protein present in exponential and stationary-phase yeast cells, but higher amounts in stationary phase; GlcNAc-induced protein	#N/A	#N/A	#N/A	#N/A	#N/A
B9J08_004338	2827.05	3198.35	2976.26	3353.25	3250.9	3391.72	3649.24	3663.44	4347.19	3770.16	3922.39	3971.63	4665.96	4315.42	4473.87	0.127893	0.440057	0.378011	0.000210148	0.381994	7.45443e-09	0.566941	4.34314e-19	B9J08_004338	orf19.4004	CCT3	Putative cytosolic chaperonin Cct ring complex subunit; mutation confers hypersensitivity to cytochalasin D	#N/A	#N/A	#N/A	#N/A	#N/A
B9J08_001136	11665.1	11501.2	11533.7	11284	11602.9	12348.3	10044	7841.85	9085.94	10308.1	11006.9	10572.5	8075.54	8765.92	8490.99	-0.00184066	0.995042	-0.358238	0.000251481	-0.113922	0.0219228	-0.467173	1.31011e-22	B9J08_001136	orf19.2288	CCT5	T-complex protein 1, epsilon subunit; protein present in exponential and stationary growth phase yeast cultures; Spider biofilm repressed	#N/A	#N/A	#N/A	#N/A	#N/A
B9J08_003771	5417.99	6108.87	6020.41	5722.85	5215.35	5689.21	4457.45	4145.75	4567.8	5119.63	5143.36	5160.17	4471.29	4779.62	4975.41	-0.101091	0.573274	-0.408811	3.16539e-06	-0.178008	0.00411248	-0.315828	4.89939e-07	B9J08_003771	orf19.3126	CCT6	Putative cytosolic chaperonin Cct ring complex subunit; mutation confers hypersensitivity to cytochalasin D; GlcNAc-induced protein; Spider biofilm repressed	#N/A	#N/A	#N/A	#N/A	#N/A
B9J08_001461	5085.71	5030.41	4939.65	4994.46	4687.9	5355.4	4951.11	4269.69	4975.59	5584.97	5175.22	5384.48	5227.1	5189.11	4987.41	-0.0258875	0.900394	-0.0797199	0.439183	0.108661	0.0665154	0.0196862	0.735008	B9J08_001461	orf19.3206	CCT7	Cytosolic chaperonin Cct ring complex; protein is present in exponential and stationary growth phase yeast cultures; sumoylation target	#N/A	#N/A	#N/A	#N/A	#N/A
B9J08_001271	6881.73	7096.56	6747.85	5958.07	6031.45	6181.8	5898.42	5127.66	5826.5	7329.05	7032.62	7169.46	6023.63	6270.53	6507.23	-0.213329	0.0582372	-0.293445	0.000833733	0.0629125	0.265586	-0.153905	0.00328628	B9J08_001271	orf19.6099	CCT8	Chaperonin-containing T-complex subunit; role in hyphal morphogenesis, particularly starvation-induced; essential; expression in S. cerevisiae inhibits Ras2-mediated pathways; CCT8 and TRP1 overlap; Spider biofilm rep	#N/A	#N/A	#N/A	#N/A	#N/A
B9J08_003897	192.317	206.615	178.742	204.483	186.893	73.6498	229.1	204.645	256.897	285.717	207.592	211.276	275.111	233.382	281.567	-0.329452	0.638955	0.262409	0.255424	0.294414	0.192533	0.437429	0.0205726	B9J08_003897	orf19.5725	CCZ1	Protein involved in oxidative stress response and autophagy; mutants have fragmented mitochondria and attenuated virulence	#N/A	#N/A	#N/A	#N/A	#N/A
B9J08_002323	3515.12	3406.16	3602.55	3508.28	3413.91	3671.01	2906.48	3196.5	3268.99	3191.28	3550.91	3569.95	3258.62	3216.05	3244.42	-0.0142087	0.951998	-0.162453	0.0844119	-0.0212431	0.800456	-0.128103	0.0325322	B9J08_002323	orf19.3013	CDC12	Septin; essential for viability; forms ring at sites of cell division and also forms filaments in mature chlamydospore; filamentous growth induced; regulated by Nrg1, Tup1, tyrosol and cell density; rat catheter biofi	#N/A	#N/A	#N/A	#N/A	#N/A
B9J08_005538	477.586	457.419	462.789	535.932	498.381	457.203	546.385	663.896	577.78	525.83	589.997	522.537	1052.77	996.788	1012.68	0.0709476	0.844858	0.360087	0.0173437	0.237477	0.0826205	1.11828	2.93557e-27	B9J08_005538	orf19.6072	CDC13	Essential protein with similarity to S. cerevisiae Cdc13p, involved in telomere maintenance	#N/A	#N/A	#N/A	#N/A	#N/A
B9J08_002487	652.808	729.72	690.027	745.761	648.934	571.982	910.036	881.031	1069.61	844.121	826.725	782.502	1007.08	924.123	1091.87	-0.0969178	0.778895	0.469563	0.000374232	0.251467	0.0260097	0.530954	5.12509e-07	B9J08_002487	orf19.3545	CDC15	have protein serine/threonine kinase activity	#N/A	#N/A	#N/A	#N/A	#N/A
B9J08_003632	251638	210044	233896	230792	242152	281062	158946	122817	140621	104081	103908	112066	56864.5	58740.4	61987.9	0.0914211	0.660975	-0.71434	1.99845e-12	-1.11187	9.25441e-81	-1.98337	7.1104e-255	B9J08_003632	orf19.3575	CDC19	Pyruvate kinase at yeast cell surface; Gcn4/Hog1/GlcNAc regulated; Hap43/polystyrene adherence induced; repressed by phagocytosis/farnesol; hyphal growth role; stationary phase enriched; flow model biofilm induced; Sp	#N/A	#N/A	#N/A	#N/A	#N/A
B9J08_005018	535.281	509.968	491.887	572.017	507.726	660.936	1032.77	1113.54	1126.91	1101.92	949.641	1042.47	1473.88	1376.35	1402.23	0.154848	0.606607	1.0959	1.6782e-20	1.01731	5.76659e-21	1.45472	8.70886e-53	B9J08_005018	orf19.3549	CDC21	Putative thymidylate synthase; flucytosine induced; rat catheter biofilm repressed; Spider biofilm repressed	#N/A	#N/A	#N/A	#N/A	#N/A
B9J08_004910	595.113	650.896	630.446	740.415	770.414	761.367	1047.31	978.069	970.288	897.169	951.462	945.958	1122.29	1137.84	1084.67	0.252405	0.210788	0.680135	1.38277e-08	0.58277	2.3413e-08	0.821319	2.84769e-17	B9J08_004910	orf19.6437	CDC23	Similar to anaphase-promoting complex component; possibly transcriptionally regulated by Tac1p	#N/A	#N/A	#N/A	#N/A	#N/A
B9J08_000417	3070.66	2855.58	2805.83	2181.15	2377.69	1806.81	2752.84	2894.82	2688.35	2704.54	2703.24	2578.78	2750.11	2644.99	2627.69	-0.477122	0.00343772	-0.0619494	0.562291	-0.120872	0.0969121	-0.135677	0.0463442	B9J08_000417	orf19.3174	CDC24	GDP-GTP exchange factor for Cdc42p; phosphorylated; required for maintenance of hyphal growth; misexpression blocks hyphal growth and causes avirulence in a mouse model of systemic infection; antigenic during human or	#N/A	#N/A	#N/A	#N/A	#N/A
B9J08_005347	859.014	972.164	978.231	964.945	915.775	660.936	690.937	902.168	764.006	709.173	742.049	752.941	1070.65	988.239	1028.68	-0.163931	0.627411	-0.248023	0.0899437	-0.341767	0.00155837	0.123556	0.226461	B9J08_005347	orf19.3231	CDC27	Putative ubiquitin-protein ligase; periodic mRNA expression, peak at cell-cycle S/G2 phase	#N/A	#N/A	#N/A	#N/A	#N/A
B9J08_002497	1032.1	1016.35	1104.32	1047.81	1190.92	1009.1	1009.13	1011.7	1157.47	1228.49	1079.84	1173.75	1129.25	1125.02	1132.67	0.0210144	0.951998	0.0167475	0.909995	0.151745	0.139463	0.0904706	0.335996	B9J08_002497	orf19.3856	CDC28	Cyclin-dependent protein kinase; interacts with regulatory subunit Cyb1; determination of cell morphology during the cell cycle; phosphorylated mostly by Swe1 and phosphorylation is regulated by Hsl1; 5'-UTR intron; S	#N/A	#N/A	#N/A	#N/A	#N/A
B9J08_003359	5555.81	5645.48	5984.39	5832.44	5465.58	5560.08	5166.57	5465.85	5260.18	6229.93	6510.91	6400	5759.45	5841.38	5673.73	-0.050556	0.793043	-0.107607	0.216528	0.163647	0.00343449	-0.00571003	0.924728	B9J08_003359	orf19.1055	CDC3	Septin; essential for viability; functional homolog of S. cerevisiae Cdc3p; down-regulation associated with azole resistance; macrophage/pseudohyphal-repressed; virulence-group-correlated expression; gene has intron	#N/A	#N/A	#N/A	#N/A	#N/A
B9J08_001564	8325.17	7919.43	9340.3	10703.9	10117.1	11610.8	7999.41	7842.81	7514.95	6551.01	6912.44	6727.78	6956.23	6799.7	7219.95	0.318097	0.0138833	-0.126046	0.187113	-0.333332	1.69689e-07	-0.299923	1.64765e-06	B9J08_001564	orf19.6529	CDC34	Putative ubiquitin-protein ligase; transcript regulated by Nrg1 and Tup1, and by Gcn2 and Gcn4; rat catheter biofilm induced	#N/A	#N/A	#N/A	#N/A	#N/A
B9J08_001631	14705.8	15020.8	14087.4	13127	13443.8	14118.8	13921.5	12993.5	12171.6	16081.1	15985.5	15488.3	14826.2	15376.7	14957.4	-0.130505	0.297732	-0.159359	0.0685437	0.126154	0.00952994	0.0304805	0.530545	B9J08_001631	orf19.5531	CDC37	Chaperone for Crk1p; interacts with Crk1p kinase domain and with Sti1p; putative phosphorylation site at Ser14; functional homolog of S. cerevisiae Cdc37p; likely to be essential for growth; regulated by Gcn2p and Gcn	#N/A	#N/A	#N/A	#N/A	#N/A
B9J08_003008	15167.4	15602.4	15218	16043.2	15400	10295.7	12534.1	12135.6	13254.5	12327.7	12847.9	12880	10746.2	11085.2	10587.5	-0.158874	0.591581	-0.273101	0.00026071	-0.265045	2.9616e-09	-0.517507	4.17663e-33	B9J08_003008	orf19.1084	CDC39	Protein similar to S. cerevisiae Cdc39p, which is part of the CCR4-NOT transcription regulatory complex; transposon mutation affects filamentous growth	#N/A	#N/A	#N/A	#N/A	#N/A
B9J08_001764	4781.2	4686.45	4923.02	4646.97	5384.59	4617.94	5022.02	4832.7	4980.36	4297.85	4452.3	4428.09	3793.95	3684.52	4004.33	0.00338983	0.991834	0.049088	0.601029	-0.118845	0.0416724	-0.338974	2.77223e-09	B9J08_001764	orf19.2559	CDC4	ubiquitin ligase; functional homolog of S. cerevisiae Cdc4; mutation/depletion causes hyperfilamentation; Sol1 is a substrate of SCF-Cdc4; Spider biofilm induced	#N/A	#N/A	#N/A	#N/A	#N/A
B9J08_000269	5518.42	5361.23	5822.27	5769.62	5848.71	5979.03	4911.1	5688.75	5310.8	5608.24	5188.88	5081.05	4535.85	4291.49	4338.69	0.0521072	0.776217	-0.0648308	0.529618	-0.0648314	0.341715	-0.356392	2.86183e-10	B9J08_000269	orf19.390	CDC42	Rho-type GTPase; required for budding and maintenance of hyphal growth; GGTase I geranylgeranylated; misexpression blocks hyphal growth, causes avirulence in mouse IV infection; shows actin-dependent localization to h	#N/A	#N/A	#N/A	#N/A	#N/A
B9J08_001965	514.981	581.626	516.827	657.553	549.258	644.675	683.664	737.875	728.671	723.133	670.121	693.818	849.168	779.649	912.692	0.174834	0.53265	0.419357	0.00215193	0.378801	0.00186704	0.642048	2.14533e-08	B9J08_001965	orf19.1803	CDC43	Beta subunit of heterodimeric protein geranylgeranyltransferase type I; GGTase I enzyme binds zinc, is Mg-dependent; Cdc42p is GGTase I substrate	#N/A	#N/A	#N/A	#N/A	#N/A
B9J08_004262	1461.61	1406.89	1395.3	1383.27	1609.36	1908.2	1426.42	1158.7	1317.91	1092.61	1199.12	1135.5	1207.71	1098.52	1226.25	0.174824	0.449995	-0.122438	0.3361	-0.307242	0.000474261	-0.284755	0.000937425	B9J08_004262	orf19.1988	CDC45	Putative DNA replication initiation factor; transcriptionally regulated by interaction with macrophage	#N/A	#N/A	#N/A	#N/A	#N/A
B9J08_000087	203.001	391.732	296.518	414.312	332.254	304.164	932.764	1141.4	943.547	597.492	559.041	689.471	1042.84	1101.08	1015.88	0.214208	0.686839	1.7636	3.23643e-20	1.05679	5.30916e-08	1.81274	8.27526e-28	B9J08_000087	orf19.5487	CDC46	Putative hexameric MCM complex subunit; predicted role in control of cell division; periodic mRNA expression. peak at cell-cycle M/G1 phase; regulated by tyrosol, cell density, Plc1; repressed by alpha pheromone in Sp	#N/A	#N/A	#N/A	#N/A	#N/A
B9J08_002424	963.72	1022.32	1035.04	1190.81	1253.22	1129.62	1717.34	1609.3	1253.92	1434.17	1462.25	1451.98	1471.89	1536.22	1499.02	0.220063	0.234867	0.606055	4.91324e-06	0.53343	2.82213e-10	0.564015	1.11361e-11	B9J08_002424	orf19.202	CDC47	Phosphorylated protein described as having role in control of cell division; RNA abundance regulated by tyrosol and cell density; merged with orf19.201 in Assembly 20; unmerged from orf19.201 in a revision of Assembly	#N/A	#N/A	#N/A	#N/A	#N/A
B9J08_000932	2861.24	2650.16	3152.23	2806.63	2914.49	3084.68	2877.39	2985.13	2996.81	2766.89	2614.02	2936.99	2898.1	2662.95	2857.26	-0.000200371	0.999175	0.0374239	0.750974	-0.0504453	0.591608	-0.0548298	0.500866	B9J08_000932	orf19.5735	CDC50	Putative endosomal protein; induced by Mnl1p under weak acid stress	#N/A	#N/A	#N/A	#N/A	#N/A
B9J08_001897	7747.15	7598.17	7378.3	7676.79	7330.36	6051.72	7337.56	7847.61	7079.47	8221.57	7972.25	7618.09	7585.91	7796.49	7719.89	-0.130673	0.54572	-0.0241657	0.809225	0.0755053	0.189399	0.0105873	0.843728	B9J08_001897	orf19.1674	CDC53	Cullin, a scaffold subunit of the SCF ubiquitin-ligase complexes; depletion leads to increased filamentous growth and premature cell death	#N/A	#N/A	#N/A	#N/A	#N/A
B9J08_003467	290.612	334.405	367.183	462.425	391.437	505.984	1139.14	922.344	1098.26	582.602	572.698	579.921	979.275	989.094	866.297	0.429605	0.107295	1.67623	5.94761e-32	0.815581	3.83624e-09	1.50162	3.26127e-33	B9J08_003467	orf19.3761	CDC54	Putative pre-replication complex helicase subunit; transcript regulated by Nrg1 and Mig1; periodic mRNA expression, peak at cell-cycle M/G1 phase; Hap43-induced	#N/A	#N/A	#N/A	#N/A	#N/A
B9J08_000141	5581.46	4681.67	4449.15	3879.83	3528.12	3937.88	5869.32	5759.85	6274.4	5856.73	5927.29	5833.12	5575.71	5820.01	5472.15	-0.398464	0.00597792	0.288119	0.00533819	0.267804	0.0006218	0.183792	0.0184546	B9J08_000141	orf19.1468	CDC55	have protein phosphatase regulator activity, protein serine/threonine phosphatase activity	#N/A	#N/A	#N/A	#N/A	#N/A
B9J08_003937	85.474	31.0519	19.3983	26.7298	41.5318	70.7804	92.731	80.7051	103.141	74.4539	71.9287	99.9864	130.107	68.3902	125.585	0.0213473	0.991834	1.04145	0.0384011	0.872624	0.0868973	1.24703	0.0076119	B9J08_003937	orf19.5242	CDC6	Putative ATP-binding protein with a predicted role in DNA replication; member of conserved Mcm1p regulon; periodic mRNA expression, peak at cell-cycle M/G1 phase	#N/A	#N/A	#N/A	#N/A	#N/A
B9J08_001765	1770.38	1778.32	1968.93	2457.8	2171.07	2130.11	5855.69	5455.28	5704.26	3596.12	4196.45	3814.26	5247.96	5678.96	5732.92	0.270818	0.105862	1.63006	2.0687e-84	1.08109	3.58155e-47	1.58114	1.26673e-129	B9J08_001765	orf19.2560	CDC60	Cytosolic leucyl tRNA synthetase; conserved amino acid and ATP binding class I signature, tRNA binding, proofreading motifs; likely essential for growth; interacts with benzoxaborole antifungals; present in exponentia	#N/A	#N/A	#N/A	#N/A	#N/A
B9J08_002224	5497.05	5713.55	5819.5	5880.55	5577.72	4323.34	5598.4	5747.36	6138.79	6281.11	6577.38	6399.13	6633.45	6581.71	6609.62	-0.130187	0.606797	0.0428305	0.66033	0.185324	0.000580102	0.205985	3.42653e-05	B9J08_002224	orf19.2884	CDC68	Functional homolog of S. cerevisiae Cdc68, a transcription elongation factor; essential; possible drug target	#N/A	#N/A	#N/A	#N/A	#N/A
B9J08_005013	1477.63	1674.42	1359.27	1393.96	1430.77	1634.64	1328.23	1440.2	1407.68	1503.04	1406.71	1473.71	1437.13	1331.9	1504.62	-0.041096	0.890939	-0.10638	0.412365	-0.0332714	0.775741	-0.0910581	0.36227	B9J08_005013	orf19.3561	CDC7	Catalytic subunit of Dbf4p-regulated serine/threonine protein kinase; negative regulator of hyphal development; cell-cycle regulated periodic mRNA expression; S. cerevisiae ortholog is not cell-cycle regulated	#N/A	#N/A	#N/A	#N/A	#N/A
B9J08_003257	1825.94	1741.3	1813.75	1901.82	2100.47	2033.5	1910.08	1668.87	1738.11	2027.01	1990.33	1876.27	1731.11	2054.27	2011.76	0.142346	0.406128	-0.0119896	0.925584	0.139151	0.0809729	0.0940546	0.283118	B9J08_003257	orf19.2983	CDC73	Putative transcription elongation factor; cdc73 kap114 double transposon mutation affects filamentous growth; Spider biofilm repressed	#N/A	#N/A	#N/A	#N/A	#N/A
B9J08_003702	17786.1	24021.1	22105.8	18463.6	22445.8	25786.1	13194.2	10407.1	9177.62	17163.5	16833.1	17288.1	10417.5	10694.5	11573	0.0356731	0.916783	-0.957538	1.16435e-05	-0.309386	0.0252874	-0.980317	8.45604e-14	B9J08_003702	orf19.7314	CDG1	Putative cysteine dioxygenases; role in conversion of cysteine to sulfite; transcript regulated upon white-opaque switch; rat catheter, Spider and flow model biofilm induced	#N/A	#N/A	#N/A	#N/A	#N/A
B9J08_001647	2157.15	2033.9	2000.8	1919.2	1788.98	1166.92	1476.42	1461.34	1621.6	1508.62	1646.17	1527.62	1430.18	1230.17	1439.83	-0.363793	0.180031	-0.436777	9.91367e-06	-0.394986	4.1417e-07	-0.608318	3.39598e-13	B9J08_001647	orf19.2084	CDH1	Protein involved in regulation of mitosis; similar to S. cerevisiae Cdh1, which is an APC/C component; transcriptionally induced by Mnl1 under weak acid stress	#N/A	#N/A	#N/A	#N/A	#N/A
B9J08_004039	3988.43	4041.53	4206.67	4602.87	4336.95	4055.52	3312.86	3358.87	3095.18	3584.02	3625.57	3657.76	3172.22	3486.19	3190.02	0.0647563	0.757538	-0.319969	0.000197095	-0.16306	0.00612164	-0.326453	1.73453e-07	B9J08_004039	orf19.3773	CDL1	Putative RNAse III, ortholog of S. cerevisiae RNT1; merged with orf19.3772 in Assembly 21	#N/A	#N/A	#N/A	#N/A	#N/A
B9J08_000164	184993	187720	174762	154851	144943	123813	139172	119252	133582	158606	168878	162118	187361	194974	185534	-0.391207	0.00444655	-0.476815	4.43512e-09	-0.153198	0.00104338	0.0396231	0.386922	B9J08_000164	orf19.6000	CDR1	Multidrug transporter of ABC superfamily; transports phospholipids in an in-to-out direction; induced by beta-estradiol, progesterone, corticosteroid, or cholesterol; Spider biofilm induced	#N/A	#N/A	#N/A	#N/A	#N/A
B9J08_000479	45457.2	47349.4	41358.7	52582.8	46232.1	35609.2	43106.3	36058.9	39869.7	45662.6	44152.4	43548.8	70323.1	74729.2	69302.2	-0.0170354	0.966109	-0.167482	0.0837195	-0.000728084	0.993106	0.662933	1.34834e-36	B9J08_000479	orf19.5079	CDR4	Putative ABC transporter superfamily; fluconazole, Sfu1, Hog1, core stress response induced; caspofungin repressed; fluconazole resistance not affected by mutation or correlated with expression; rat catheter and flow	#N/A	#N/A	#N/A	#N/A	#N/A
B9J08_002451	46329.1	40652.9	46327.4	50643.6	51787	42020.6	30478.5	29936.8	28181.3	22889.9	23935.9	24279.3	14883.8	14887.7	18117.1	0.0947203	0.684051	-0.584118	4.4785e-13	-0.898656	2.05465e-62	-1.4909	2.18398e-38	B9J08_002451	orf19.5079	CDR4	Putative ABC transporter superfamily; fluconazole, Sfu1, Hog1, core stress response induced; caspofungin repressed; fluconazole resistance not affected by mutation or correlated with expression; rat catheter and flow	#N/A	#N/A	#N/A	#N/A	#N/A
B9J08_003119	5865.66	6259.35	5909.57	5785.66	6214.19	5807.82	5962.96	6481.39	5724.31	5878.13	6204.99	5727.91	4753.36	4882.21	5034.6	-0.04117	0.839146	0.0158244	0.882711	-0.00999879	0.889562	-0.311127	4.76956e-09	B9J08_003119	orf19.1279	CDS1	Protein similar to S. cerevisiae Cds1p; transposon mutation affects filamentous growth	#N/A	#N/A	#N/A	#N/A	#N/A
B9J08_003198	1794.95	1656.5	1755.55	1674.62	1524.22	1737.94	1691.89	1834.12	1670.31	1859.49	2054.07	1936.26	1860.23	1988.45	1850.98	-0.10089	0.627411	0.00187677	0.988809	0.175514	0.0332174	0.116695	0.140902	B9J08_003198	orf19.4799	CEF1	Putative mRNA splicing factor; ortholog is essential in S. cerevisiae; Spider biofilm induced	#N/A	#N/A	#N/A	#N/A	#N/A
B9J08_002813	26386.9	31564.3	29499.3	28607.6	27118.2	29945.8	30344.8	25494.2	29813.4	31862.5	36435.1	31724.4	34383.9	34404.6	36946	-0.053444	0.799346	-0.0249023	0.837199	0.201918	0.00407052	0.260886	7.39496e-06	B9J08_002813	orf19.4152	CEF3	Translation elongation factor 3; antigenic in humans; predicted C-term nucleotide-binding active site; protein on surface of yeast, not hyphae; polystyrene adherence induced; higher protein amount in stationary phase;	#N/A	#N/A	#N/A	#N/A	#N/A
B9J08_000458	1253.26	1363.9	1522.77	1257.64	1435.96	1388.83	1222.78	1172.15	1095.39	1103.78	1147.22	1016.38	1314.97	1251.54	1161.46	-0.0435013	0.881811	-0.241004	0.0511679	-0.333458	0.00107996	-0.164159	0.099895	B9J08_000458	orf19.2886	CEK1	ERK-family protein kinase; required for wild-type yeast-hypha switch, mating efficiency, virulence in mice; Cst20-Hst7-Cek1-Cph1 MAPK pathway regulates mating, and invasive hyphal growth under some conditions; Spider	#N/A	#N/A	#N/A	#N/A	#N/A
B9J08_002264	2339.85	2113.92	2063.15	2235.95	2284.25	2661.92	2361.91	2281.84	2647.28	2426.27	2277.14	2299.69	1948.62	1861.92	2256.53	0.115375	0.58516	0.166745	0.128066	0.111681	0.178952	-0.116753	0.197888	B9J08_002264	orf19.5977	CEM1	Protein similar to S. cerevisiae Cem1p, an acyl carrier protein involved in fatty acid biosynthesis; likely to be essential for growth, based on an insertional mutagenesis strategy	#N/A	#N/A	#N/A	#N/A	#N/A
B9J08_000979	4441.45	4587.32	4594.64	4315.52	4478.16	2923.04	4099.25	4341.74	4601.23	4959.56	4679.92	4963.67	4120.7	4147.01	3877.94	-0.236754	0.36458	-0.0579634	0.558153	0.10839	0.0705315	-0.17863	0.0018507	B9J08_000979	orf19.2609	CET1	mRNA 5'-triphosphatase; large subunit of mRNA capping enzyme; positively regulates Ceg1 activity; functional homolog of S. cerevisiae Cet1; Cet1 and Cgt1 form a 2:1 complex; flow model biofilm induced	#N/A	#N/A	#N/A	#N/A	#N/A
B9J08_004480	1210.53	1197.89	1021.18	1164.08	1150.43	666.675	1081.86	1004.97	1174.66	693.352	851.308	785.98	1264.32	1190.85	1281.45	-0.220681	0.573598	-0.0676188	0.646158	-0.549962	1.44279e-06	0.10992	0.274395	B9J08_004480	orf19.3744	CEX1	have tRNA binding activity, role in tRNA export from nucleus and cytoplasm, nuclear pore localization	#N/A	#N/A	#N/A	#N/A	#N/A
B9J08_005064	8998.28	10432.3	11458.9	12989.3	13725.2	12386.6	26380.1	23875.3	23556.2	19318.9	20611.7	19779	15939.5	16335	16838.8	0.317772	0.0397564	1.26215	1.01956e-40	0.959173	1.06186e-44	0.656006	3.4423e-22	B9J08_005064	orf19.1932	CFL4	C-terminus similar to ferric reductases; induced in low iron; Sfu1-repressed; ciclopirox olamine induced; colony morphology-related gene regulation by Ssn6; Hap43-repressed; Sef1-regulated	#N/A	#N/A	#N/A	#N/A	#N/A
B9J08_000418	446.602	705.834	648.459	592.065	713.308	739.368	650.026	623.543	824.171	792.934	712.914	668.604	959.411	883.089	1035.08	0.158023	0.688854	0.224828	0.262104	0.280463	0.0935181	0.663043	4.61891e-06	B9J08_000418	orf19.1932	CFL4	C-terminus similar to ferric reductases; induced in low iron; Sfu1-repressed; ciclopirox olamine induced; colony morphology-related gene regulation by Ssn6; Hap43-repressed; Sef1-regulated	#N/A	#N/A	#N/A	#N/A	#N/A
B9J08_001450	172.017	163.62	133.017	153.696	191.046	155.908	126.369	66.2935	134.656	120.988	92.87	113.028	152.95	108.57	119.186	0.0726191	0.903288	-0.515676	0.116768	-0.512513	0.0530243	-0.313089	0.220611	B9J08_001450	orf19.1932	CFL4	C-terminus similar to ferric reductases; induced in low iron; Sfu1-repressed; ciclopirox olamine induced; colony morphology-related gene regulation by Ssn6; Hap43-repressed; Sef1-regulated	#N/A	#N/A	#N/A	#N/A	#N/A
B9J08_004886	174.153	149.288	141.331	204.483	268.918	238.166	250.01	158.528	343.803	98.6514	111.08	160.848	256.24	318.015	299.165	0.592201	0.0760217	0.702681	0.0139419	-0.314692	0.280308	0.898362	3.45799e-06	B9J08_004886	orf19.1932	CFL4	C-terminus similar to ferric reductases; induced in low iron; Sfu1-repressed; ciclopirox olamine induced; colony morphology-related gene regulation by Ssn6; Hap43-repressed; Sef1-regulated	#N/A	#N/A	#N/A	#N/A	#N/A
B9J08_002214	5262	4803.49	4566.92	5281.81	4974.47	5671.04	5303.85	5059.44	5503.71	5291.81	5737.91	5367.96	5066.21	5048.06	4977.81	0.098252	0.60186	0.12188	0.206432	0.172311	0.013008	0.0312647	0.647236	B9J08_002214	orf19.2722	CGR1	Negative regulator of yeast-form growth; HSP70 family member; induced by growth cessation at yeast-hyphal transition or in planktonic growth; physically interacts with Msi3p; similar to rat anti-aging gene, SMP30, sta	#N/A	#N/A	#N/A	#N/A	#N/A
B9J08_004874	3507.64	3274.78	3254.77	3750.19	3616.38	3613.62	4123.8	4164	4464.66	3912.55	4184.61	4111.61	7413.09	7736.65	7664.69	0.106513	0.526999	0.350311	4.35466e-05	0.29059	4.3334e-06	1.17114	2.62226e-103	B9J08_004874	orf19.1261	CGT1	mRNA 5' guanylyltransferase; small subunit of mRNA capping enzyme; binds an RNA Pol II C-terminal domain peptide; Cet1p and Cgt1p form a 2:1 complex; functional homolog of S. cerevisiae Ceg1p	#N/A	#N/A	#N/A	#N/A	#N/A
B9J08_003046	370.744	378.595	313.145	418.321	638.551	510.766	850.034	647.563	619.8	858.081	976.045	1024.21	692.246	943.785	987.883	0.537411	0.0584645	1.00012	2.59406e-09	1.43482	1.57182e-30	1.29015	1.70004e-18	B9J08_003046	orf19.1996	CHA1	Similar to catabolic ser/thr dehydratases; repressed by Rim101; induced in low iron; regulated on white-opaque switch; filament induced; Tn mutation affects filamentation; flow model biofilm induced; Spider biofilm re	#N/A	#N/A	#N/A	#N/A	#N/A
B9J08_003069	19906.9	19161.4	19390	19802.8	19382.9	16556.9	16173.4	15543.4	17577.9	19417.6	18426.5	19039.1	14985.1	15358.7	15202.2	-0.0900015	0.663471	-0.241067	0.00229314	-0.0313887	0.550214	-0.373385	2.51183e-19	B9J08_003069	orf19.3496	CHC1	Clathrin heavy chain; subunit of the major coat protein; role in intracellular protein transport and endocytosis; flow model and rat catheter biofilm repressed	#N/A	#N/A	#N/A	#N/A	#N/A
B9J08_005295	4981	5198.81	4454.69	4779.29	4960.97	5129.66	5099.29	5718.53	5140.81	5030.29	5182.51	5375.79	5062.24	4955.73	5127.39	-0.000772065	0.998161	0.130026	0.205024	0.0990465	0.177753	0.0361985	0.598559	B9J08_005295	orf19.677	CHO1	Putative phosphatidylserine synthase; ortholog of S. cerevisiae CHO1; transposon mutation affects filamentous growth; regulated by Nrg1, Tup1	#N/A	#N/A	#N/A	#N/A	#N/A
B9J08_004182	289.543	378.595	310.374	453.07	335.369	394.074	502.747	428.506	598.79	524.9	673.763	717.294	871.018	1008.76	979.884	0.248966	0.491125	0.649707	0.000455743	0.976873	8.27582e-10	1.53377	9.46535e-33	B9J08_004182	orf19.169	CHO2	Putative phosphatidyl-ethanolamine N-methyltransferase; fungal-specific (no human or murine homolog); amphotericin B repressed; Hap43p-induced gene	#N/A	#N/A	#N/A	#N/A	#N/A
B9J08_003748	1032.1	1193.11	999.015	958.263	1123.43	830.235	1037.31	1246.13	1057.19	1141.01	1111.71	1089.42	1584.12	1322.5	1535.02	-0.168639	0.565784	0.0560891	0.721539	0.0598295	0.614902	0.448882	8.52932e-06	B9J08_003748	orf19.3756	CHR1	Predicted DEAD-box ATP-dependent RNA helicase; functional homolog of S. cerevisiae Rok1; Hap43-induced; Spider biofilm induced	#N/A	#N/A	#N/A	#N/A	#N/A
B9J08_004972	2881.54	2545.06	2949.93	2811.97	2847	2247.75	2283.73	2454.78	2648.24	2518.4	2358.17	2695.28	2810.7	2285.09	2459.71	-0.104154	0.7035	-0.176528	0.102194	-0.137834	0.108944	-0.162274	0.0677382	B9J08_004972	orf19.7349	CHS4	Activator of Chs3p chitin synthase; required for wild-type wall chitin content, but not for hyphal growth; mutant resistant to Calcofluor white; prenylation and 2 transmembrane segments predicted; functional homolog o	#N/A	#N/A	#N/A	#N/A	#N/A
B9J08_000868	4942.54	4547.91	4449.15	3990.76	4568.49	4467.77	4142.89	4435.9	4393.03	5506.79	4847.45	5196.68	4709.66	4982.23	4604.25	-0.121442	0.491479	-0.0988215	0.298261	0.1657	0.0181727	0.0230947	0.736645	B9J08_000868	orf19.807	CHS5	Putative chitin biosynthesis protein; fungal-specific; repressed upon yeast-to-hypha switch; rat catheter biofilm repressed	#N/A	#N/A	#N/A	#N/A	#N/A
B9J08_001816	1955.22	1907.3	1862.24	1935.24	2070.36	2358.71	2201.91	1590.08	2028.44	1531.89	1509.59	1599.78	1648.68	1586.65	1798.19	0.128077	0.513623	0.029141	0.852255	-0.294264	0.00012666	-0.198803	0.0112882	B9J08_001816	orf19.2444	CHS7	S. cerevisiae Chs7p, which effects ER export of Chs3p; induced cyr1 mutant hyphae and ras1 yeast-form cells; Spider biofilm induced	#N/A	#N/A	#N/A	#N/A	#N/A
B9J08_002183	1416.73	1449.89	1338.49	1372.57	1378.85	1552.39	1807.34	1792.81	1700.87	1784.1	1630.69	1720.63	1569.22	1679.84	1773.39	0.0092478	0.977472	0.339357	0.000796415	0.29651	0.000377306	0.242816	0.00350663	B9J08_002183	orf19.1515	CHT4	Chitinase; similar to S. cerevisiae sporulation-specific Cts2p; functionally complements A. gossypii cts2 mutant sporulation defect; homozygous null mutation causes no obvious defects; transcription decreases upon yea	#N/A	#N/A	#N/A	#N/A	#N/A
B9J08_001118	2562.08	2824.53	2611.85	2523.29	2622.73	3230.07	2561.01	2791.05	2990.13	3106.59	3566.39	3083.93	3605.24	3469.95	3489.19	0.0409187	0.881811	0.0653868	0.571216	0.294664	0.000155914	0.388203	7.61615e-10	B9J08_001118	orf19.124	CIC1	Putative proteasome-interacting protein; rat catheter biofilm induced	#N/A	#N/A	#N/A	#N/A	#N/A
B9J08_003024	1003.25	711.806	824.43	767.145	785.989	841.712	542.749	500.564	659.91	729.648	641.895	644.26	944.514	1145.54	971.885	-0.108122	0.744416	-0.570629	0.000550817	-0.324914	0.0213054	0.257031	0.0534299	B9J08_003024	orf19.113	CIP1	Possible oxidoreductase; transcript induced by cadmium but not other heavy metals, heat shock, yeast-hypha switch, oxidative stress (via Cap1), or macrophage interaction; stationary phase enriched protein; Spider biof	#N/A	#N/A	#N/A	#N/A	#N/A
B9J08_002652	30002.5	33179	30248.9	28548.7	29690	30141	33592.2	27537.7	29855.4	39000.8	39088.2	37974.8	43311.6	43215.8	45435.4	-0.103712	0.480748	-0.0330017	0.772929	0.320984	4.25291e-11	0.48503	2.61236e-25	B9J08_002652	orf19.4393	CIT1	Citrate synthase; induced by phagocytosis; induced in high iron; Hog1-repressed; Efg1-regulated under yeast, not hyphal growth conditions; present in exponential and stationary phase; Spider biofilm repressed; rat cat	#N/A	#N/A	#N/A	#N/A	#N/A
B9J08_004116	5408.37	4999.36	5362.26	5184.24	5323.33	5320.96	5046.56	5133.42	5330.85	5986.09	5248.06	5527.94	4739.45	4482.98	4741.04	-0.0178485	0.933961	-0.0187545	0.853411	0.0961227	0.168796	-0.188932	0.00112843	B9J08_004116	orf19.7652	CKA1	of protein kinase CK2; Cka1p and Cka2p have a common target with respect to fluconazole resistance; synthetically lethal with CKA2; flucytosine induced	#N/A	#N/A	#N/A	#N/A	#N/A
B9J08_005003	7113.58	6428.94	6937.68	6906.98	6857.93	7486.46	5597.5	5043.11	5038.62	4445.83	4314.81	4289.85	3322.19	3429.77	3818.75	0.0293245	0.887365	-0.380125	1.29161e-05	-0.6421	3.592e-30	-0.967823	1.03637e-50	B9J08_005003	orf19.3530	CKA2	Catalytic alpha-subunit of protein kinase CK2; interaction with calcineurin pathway affects fluconazole sensitivity; synthetically lethal with CKA1; attenuated virulence in a mouse oropharyngeal candidiasis but not in	#N/A	#N/A	#N/A	#N/A	#N/A
B9J08_001651	8035.63	7868.08	8015.67	8104.47	7801.74	8483.12	6389.34	5720.46	5715.72	6454.22	6776.78	6751.25	5157.58	5158.33	5440.16	0.00430635	0.984543	-0.418998	3.18512e-07	-0.251454	4.27455e-07	-0.615692	1.37021e-36	B9J08_001651	orf19.2102	CKB1	Regulatory subunit of protein kinase CK2 (casein kinase II), beta subunit; null mutants are hypersensitive to caspofungin and hydrogen peroxide medium	#N/A	#N/A	#N/A	#N/A	#N/A
B9J08_001094	2469.13	2199.91	2370.75	2173.13	2280.09	2394.1	2248.27	2759.35	2315.89	2581.69	2471.07	2559.65	2562.4	2499.66	2278.13	-0.0639537	0.766646	0.0620466	0.635419	0.120911	0.116961	0.0469415	0.569939	B9J08_001094	orf19.4297	CKB2	Regulatory subunit of protein kinase CK2 (casein kinase II), beta' subunit; null mutants are hypersensitive to caspofungin	#N/A	#N/A	#N/A	#N/A	#N/A
B9J08_003115	430.576	512.357	417.064	477.127	529.53	604.503	529.112	493.839	478.459	490.465	485.291	399.945	659.471	572.768	527.937	0.220163	0.456382	0.147519	0.400737	0.0237454	0.898771	0.359232	0.0113659	B9J08_003115	orf19.1282	CKS1	have cyclin-dependent protein serine/threonine kinase activator activity, histone binding, protein complex binding, ubiquitin binding, zinc ion binding activity	#N/A	#N/A	#N/A	#N/A	#N/A
B9J08_004028	1064.15	1392.56	1456.26	1510.23	1502.41	1584.91	1436.42	1144.28	1223.36	1246.17	1150.86	1145.93	1181.88	1116.47	1109.47	0.208848	0.375724	-0.0357039	0.841201	-0.135023	0.291471	-0.212502	0.0646606	B9J08_004028	orf19.4890	CLA4	Ste20p family Ser/Thr kinase required for wild-type filamentous growth, organ colonization and virulence in mouse systemic infection; role in chlamydospore formation; functional homolog of S. cerevisiae Cla4p; mutant	#N/A	#N/A	#N/A	#N/A	#N/A
B9J08_004162	274.585	260.358	275.734	273.98	227.386	304.164	336.377	378.545	412.563	329.458	316.85	330.39	361.517	370.162	373.556	-0.0354113	0.946589	0.480801	0.00741066	0.275237	0.106581	0.434226	0.00456202	B9J08_004162	orf19.7186	CLB4	B-type mitotic cyclin; nonessential; negative regulator of pseudohyphal growth; dispensible for mitotic exit, cytokinesis; Fkh2-represed; flow model biofilm repressed; farnesol-upregulated in biofilm; reduced total RN	#N/A	#N/A	#N/A	#N/A	#N/A
B9J08_002206	6656.29	5973.91	6278.14	5967.42	6216.27	6782.48	4602	5703.16	5069.18	5333.69	5109.67	5641.84	4644.11	4705.25	4658.65	-0.0198886	0.931256	-0.293461	0.00344652	-0.225172	0.000387876	-0.446176	3.90173e-15	B9J08_002206	orf19.4594	CLC1	Clathrin light chain; subunit of the major coat protein involved in intracellular protein transport and endocytosis; rat cathetr and Spider biofilm repressed	#N/A	#N/A	#N/A	#N/A	#N/A
B9J08_002220	16139.6	14848.8	15412	15865.5	16749.8	17193.9	10849.5	11788.7	11635.8	12216	12246.1	12245.3	9748.06	10030.3	10406.8	0.0785547	0.613973	-0.431975	1.56058e-08	-0.33009	3.07242e-12	-0.633813	4.35636e-38	B9J08_002220	orf19.6146	CLG1	Putative cyclin-like protein; transcription is regulated upon yeast-hyphal switch	#N/A	#N/A	#N/A	#N/A	#N/A
B9J08_002876	16911	14939.6	15784.7	16772.9	17335.4	22613.4	14746.9	9439.62	13585.9	15340.3	15065.9	15637	13817.1	13420.7	14226.3	0.225691	0.2178	-0.329565	0.0160751	-0.0410726	0.515314	-0.213769	7.25613e-05	B9J08_002876	orf19.4413	CMD1	Calmodulin; calmodulin inhibitors cause a defect in hyphal growth; transcript not regulated by yeast-hyphal transition; mutation confers hypersensitivity to cytochalasin D and high concentrations of tunicamycin; gene	#N/A	#N/A	#N/A	#N/A	#N/A
B9J08_000285	86708.1	75146.8	82793.5	83879.4	90228.8	105527	58307.8	55944	50083.5	37242.8	39609	41716.1	26751.3	26608.1	27551.9	0.167645	0.317722	-0.568608	7.28202e-11	-1.03694	6.18859e-75	-1.60989	4.7645e-213	B9J08_000285	orf19.5911	CMK1	Putative calcium/calmodulin-dependent protein kinase II; expression regulated upon white-opaque switching; biochemically purified Ca2+/CaM-dependent kinase is soluble, cytosolic, monomeric, and serine-autophosphorylat	#N/A	#N/A	#N/A	#N/A	#N/A
B9J08_003453	7094.35	6666.61	6171.44	6274.82	6355.4	6057.46	6032.97	6103.81	6011.77	6279.25	6700.3	6623.44	4966.89	5095.07	5133.79	-0.115801	0.495951	-0.130115	0.152192	-0.0161599	0.83787	-0.404793	1.41251e-11	B9J08_003453	orf19.1754	CMK2	Putative calmodulin-dependent protein kinase; involved in cell wall integrity and oxidative stress response	#N/A	#N/A	#N/A	#N/A	#N/A
B9J08_004950	2609.1	2625.08	2514.86	2483.2	2361.08	1912.98	2924.66	3040.85	2950.02	2539.81	2698.69	2805.7	3090.77	3050.21	3038.04	-0.218458	0.288662	0.207487	0.0193774	0.0621213	0.433732	0.231108	0.000168331	B9J08_004950	orf19.6033	CMP1	Catalytic subunit of calcineurin (Ca[2+]-calmodulin-regulated S/T protein phosphatase); required for wild-type virulence, resistance to high pH, Na(+), Li(+), Mn(2+), and fluconazole tolerance; micafungin is fungicida	#N/A	#N/A	#N/A	#N/A	#N/A
B9J08_001732	1275.7	1304.18	1342.64	1221.55	1313.44	1271.18	979.13	837.796	1036.18	1019.09	1025.21	1198.1	790.571	866.846	827.102	-0.0669014	0.777413	-0.454515	0.000147273	-0.266931	0.00738627	-0.671882	6.56885e-14	B9J08_001732	orf19.4009	CNB1	Regulatory subunit of calcineurin B (Ca[2+]-calmodulin-regulated S/T protein phosphatase); required for wild-type resistance to fluconazole or to SDS; micafungin is fungicidal to null mutant	#N/A	#N/A	#N/A	#N/A	#N/A
B9J08_003518	10197.1	10425.1	10703.7	11162.4	10932.2	10492.7	9972.21	9934.42	8928.36	9372.81	8625.07	8568.4	7101.23	7642.61	7628.7	0.0343917	0.856184	-0.114215	0.196705	-0.22972	1.64949e-05	-0.498838	4.30923e-24	B9J08_003518	orf19.367	CNH1	Na+/H+ antiporter; required for wild-type growth, cell morphology, and virulence in a mouse model of systemic infection; not transcriptionally regulated by NaCl; fungal-specific (no human or murine homolog)	#N/A	#N/A	#N/A	#N/A	#N/A
B9J08_003234	1882.57	1823.7	1770.79	2194.52	1794.17	2171.24	2096.45	2311.63	2143.04	1864.14	2034.03	1924.95	1953.58	2072.22	2214.94	0.145536	0.486352	0.263169	0.00746563	0.0961159	0.252348	0.174676	0.024002	B9J08_003234	orf19.6052	CNS1	Putative co-chaperone; Hap43p-induced gene; mutation confers hypersensitivity to radicicol	#N/A	#N/A	#N/A	#N/A	#N/A
B9J08_002954	12371.3	11632.5	12665.7	12012.4	12406.6	14026	12230.5	10449.4	11802	9762.76	10373.2	9463.93	5751.5	5855.91	6068.08	0.043655	0.830128	-0.0836272	0.39528	-0.300927	2.92966e-08	-1.06624	1.26494e-98	B9J08_002954	orf19.4118	CNT	CNT family H(+)/nucleoside symporter; transports adenosine, uridine, inosine, guanosine, tubercidin; variant alleles for high/low-affinity isoforms; S or G at residue 328 affects specificity; Spider, flow model biofil	#N/A	#N/A	#N/A	#N/A	#N/A
B9J08_000872	3083.48	3200.74	3178.56	3327.86	3565.5	2618.87	2849.2	3328.13	3055.07	3274.11	3197.64	3091.75	2939.81	2901.46	3076.44	-0.0129691	0.972671	-0.0305949	0.791579	0.023366	0.758736	-0.0990102	0.11311	B9J08_000872	orf19.6880	COG4	have role in CVT pathway, establishment of cell polarity, filamentous growth of a population of unicellular organisms, macroautophagy, pexophagy, retrograde transport, vesicle recycling within Golgi	#N/A	#N/A	#N/A	#N/A	#N/A
B9J08_005369	886.793	832.43	1018.41	811.249	850.363	995.708	959.129	1182.71	1052.42	1038.63	1099.87	1014.64	1364.63	1213.07	1243.85	-0.0676358	0.833168	0.227917	0.105511	0.212781	0.0576761	0.468427	5.02601e-06	B9J08_005369	orf19.3400	COQ3	Protein with a predicted role in coenzyme Q biosynthesis; transcriptionally induced by interaction with macrophages; possibly an essential gene, disruptants not obtained by UAU1 method	#N/A	#N/A	#N/A	#N/A	#N/A
B9J08_000619	5202.16	4983.83	5270.81	4209.94	4415.86	5312.35	4307.44	4805.8	4198.21	3999.1	3863.21	3827.3	3132.49	3359.67	3485.19	-0.174526	0.300518	-0.210387	0.0216653	-0.395056	1.05394e-12	-0.645004	3.38518e-27	B9J08_000619	orf19.3008	COQ4	Protein with a putative role in coenzyme Q biosynthesis; transcriptionally induced by interaction with macrophage; Hap43p-repressed gene	#N/A	#N/A	#N/A	#N/A	#N/A
B9J08_003631	3163.61	3111.16	3109.28	3604.51	3221.83	3735.1	3730.15	3335.81	3500.1	3298.31	3413.43	3416.06	3024.23	3487.05	3282.81	0.146723	0.354098	0.176358	0.0558448	0.117974	0.0639893	0.0484563	0.50474	B9J08_003631	orf19.3577	COQ5	Putative methyltransferase of ubiquinone biosynthesis; regulated by Gcn4; repressed by amino acid starvation (3-AT), Hap43; induced upon adherence to polystyrene; Spider biofilm repressed	#N/A	#N/A	#N/A	#N/A	#N/A
B9J08_001281	4246.99	4463.12	4734.58	5296.51	5282.84	4999.58	4818.37	5410.13	5604.94	3930.23	3626.48	3552.56	4370.98	4194.03	4353.08	0.190115	0.18607	0.240771	0.0107888	-0.267225	6.36931e-05	-0.0708784	0.255724	B9J08_001281	orf19.3058	COQ6	have oxidoreductase activity, acting on paired donors, with incorporation or reduction of molecular oxygen, reduced flavin or flavoprotein as one donor, and incorporation of one atom of oxygen activity	#N/A	#N/A	#N/A	#N/A	#N/A
B9J08_001993	6361.41	6090.95	6768.64	7170.27	7325.16	8454.43	6270.25	5351.52	5718.58	5960.03	6035.64	5825.29	5706.81	5331.87	5642.53	0.231079	0.0955238	-0.143188	0.144879	-0.10099	0.0966536	-0.217768	0.000176528	B9J08_001993	orf19.1416	COX11	Cytochrome oxidase assembly protein; transcript regulated by Nrg1; protein repressed during the mating process; Hap43-repressed gene; rat catheter biofilm induced	#N/A	#N/A	#N/A	#N/A	#N/A
B9J08_000140	9214.1	9128.07	9505.19	8167.29	9253.28	10243.1	8066.68	7239.44	7444.28	7838.13	7504.26	7805.89	5704.82	5804.62	6008.09	-0.0344772	0.881699	-0.286385	0.000412905	-0.258557	9.3332e-08	-0.682012	1.75918e-46	B9J08_000140	orf19.1467	COX13	Cytochrome c oxidase; flucytosine induced; repressed by nitric oxide	#N/A	#N/A	#N/A	#N/A	#N/A
B9J08_001863	9959.86	10008.3	9767.07	9959.52	9863.79	10671.6	9284.91	6579.39	8860.56	8835.81	8684.25	8307.56	7920.61	8000.8	7615.9	0.0125985	0.951998	-0.261129	0.0307323	-0.195225	7.24374e-05	-0.350319	5.59552e-14	B9J08_001863	orf19.3656	COX15	Cytochrome oxidase assembly protein; transcript regulated by Nrg1 and Tup1; alkaline repressed; Hap43-repressed; early-stage flow model biofilm induced; Spider biofilm repressed	#N/A	#N/A	#N/A	#N/A	#N/A
B9J08_004635	1825.94	1833.26	1898.27	2003.4	2166.92	2853.21	1831.89	1600.65	1931.03	1557.95	1643.43	1635.43	3112.62	2957.02	3043.64	0.311336	0.116801	-0.0460228	0.722131	-0.192394	0.0138921	0.700525	1.04078e-27	B9J08_004635	orf19.4967	COX19	Putative cytochrome c oxidase assembly protein; Plc1-regulated; rat catheter biofilm induced	#N/A	#N/A	#N/A	#N/A	#N/A
B9J08_000143	13204.7	12289.4	12571.5	11966.9	13282.9	16557.8	10147.7	8602.78	8902.58	9198.78	8867.26	8799.67	6710.91	6325.24	6797.6	0.109171	0.63429	-0.45568	1.90915e-07	-0.494733	1.60911e-24	-0.954005	8.00288e-80	B9J08_000143	orf19.1471	COX4	Putative cytochrome c oxidase subunit IV; Mig1-regulated; macrophage/pseudohyphal-induced gene; macrophage-induced protein; repressed by nitric oxide; 5'-UTR intron; Hap43-repressed	#N/A	#N/A	#N/A	#N/A	#N/A
B9J08_000339	6562.27	5993.02	6271.21	5942.03	5869.48	7658.63	5751.14	5495.63	4896.32	5255.51	5494.81	5594.02	4504.07	4792.45	4522.66	0.0227097	0.939402	-0.216368	0.0232829	-0.195842	0.000893643	-0.45941	1.25739e-15	B9J08_000339	orf19.4759	COX5	Cytochrome oxidase subunit V; putative upstream CCAAT box regulatory element; macrophage/pseudohyphal-induced; repressed by nitric oxide; intron in 5'-UTR; Hap43p-dependent repression in low iron medium	#N/A	#N/A	#N/A	#N/A	#N/A
B9J08_004273	10636.2	10099	9994.3	9807.16	10540.8	12240.2	8652.16	8911.19	8162.45	7892.11	8114.29	8115.42	7169.76	7394.7	6935.18	0.0596085	0.78223	-0.251185	0.00176252	-0.341314	3.23069e-12	-0.528505	1.52557e-25	B9J08_004273	orf19.873.1	COX6	Putative cytochrome c oxidase; flucytosine induced	#N/A	#N/A	#N/A	#N/A	#N/A
B9J08_003183	1528.92	2029.12	1906.58	1319.11	1716.3	2238.19	1603.7	1563.18	1397.18	1562.6	1463.16	1480.67	1119.31	1257.53	1283.05	-0.0791185	0.849331	-0.254527	0.0547334	-0.269866	0.0109072	-0.591212	1.307e-08	B9J08_003183	orf19.5213.1	COX8	Putative cytochrome c oxidase; flucytosine induced; caspofungin repressed	#N/A	#N/A	#N/A	#N/A	#N/A
B9J08_005231	9065.59	10348.7	10610.9	13176.4	12455.4	13299.1	12866	12769.7	13361.5	12827.5	15100.5	13058.2	10330.1	10176.5	10347.6	0.351281	0.00279045	0.382264	6.40445e-06	0.457086	1.11495e-10	0.0262316	0.681188	B9J08_005231	orf19.4630	CPA1	Putative carbamoyl-phosphate synthase subunit; alkaline repressed; rat catheter, Spider and flow model biofilm induced	#N/A	#N/A	#N/A	#N/A	#N/A
B9J08_002469	2582.38	3050.25	2714.38	3923.93	3676.6	3084.68	5122.02	4787.54	5748.19	5392.32	6143.99	5522.73	4530.89	5146.37	4188.3	0.335512	0.0680236	0.912538	2.27774e-20	1.03945	3.79268e-46	0.719674	1.02448e-18	B9J08_002469	orf19.3221	CPA2	Putative arginine-specific carbamoylphosphate synthetase; protein enriched in stationary phase yeast cultures; rat catheter biofilm induced; Spider biofilm induced	#N/A	#N/A	#N/A	#N/A	#N/A
B9J08_001679	136355	137630	135510	158313	165530	152927	129127	121372	114479	127993	135445	131034	99994.3	100611	106663	0.196872	0.0859238	-0.160687	0.0440841	-0.0458779	0.307809	-0.427694	2.24289e-28	B9J08_001679	orf19.1187	CPH2	Myc-bHLH transcription factor; promotes hyphal growth; directly regulates Tec1 to induce hypha-specific genes; probably homodimeric, phosphorylated; required for colonization of the mouse GI tract; rat catheter and Sp	#N/A	#N/A	#N/A	#N/A	#N/A
B9J08_004558	1825.94	1846.4	1903.81	1979.34	1823.24	1726.47	1968.26	2393.29	2165.96	1995.36	2046.78	2057.11	3868.43	4133.34	4012.32	-0.0345654	0.894968	0.232236	0.0327229	0.137436	0.0697008	1.09409	4.60737e-70	B9J08_004558	orf19.4866	CPP1	VH1 family MAPK phosphatase; regulates Cst20-Hst7-Cek1-Cph1 filamentation pathway; represses yeast-hyphal switch; required for virulence in mice; yeast-enriched; induced by alpha pheromone in SpiderM medium; Spider bi	#N/A	#N/A	#N/A	#N/A	#N/A
B9J08_003650	828.03	1115.48	799.489	994.348	940.694	1231	1283.69	1186.56	1376.17	1325.28	1487.74	1336.34	1415.28	1478.08	1514.22	0.181769	0.568394	0.493299	0.000699551	0.605489	9.38911e-07	0.671793	6.0118e-09	B9J08_003650	orf19.1552	CPR3	Putative peptidyl-prolyl cis-trans isomerase; macrophage-induced protein; protein levels decrease in stationary phase yeast cultures; predicted mitochondrial localization; overlaps orf19.1551	#N/A	#N/A	#N/A	#N/A	#N/A
B9J08_004115	14421.6	15921.3	15635.1	11755.8	11491.8	14019.3	15307.9	14231	14032.9	20540	18820.7	19720.8	18823.7	19771.6	19708.1	-0.328092	0.0110806	-0.0722589	0.432844	0.369869	2.27912e-12	0.329575	8.47804e-12	B9J08_004115	orf19.7654	CPR6	stress-induced; heterozygous null mutant displays sensitivity to virgineone; rat catheter biofilm induced	#N/A	#N/A	#N/A	#N/A	#N/A
B9J08_003793	24604.8	22715.7	23061.9	19194.7	19891.6	23016.1	16307	14638.4	15438.7	15906.1	16129.3	16972.5	7888.83	7640.9	8167.03	-0.205422	0.134005	-0.596411	8.9151e-15	-0.514229	3.67515e-26	-1.58403	3.38179e-236	B9J08_003793	orf19.1339	CPY1	Carboxypeptidase Y; transcript regulated at yeast-hypha transition or macrophage response; induced human neutrophils; regulated by Gcn2 and Gcn4; putative N-glycosylation	#N/A	#N/A	#N/A	#N/A	#N/A
B9J08_001889	3652.95	4586.13	4123.53	4196.58	4659.86	4995.75	7687.58	5414.93	7997.23	7584.06	8076.96	7758.07	15106.3	14622.7	15541.4	0.139662	0.502743	0.776057	5.26251e-09	0.92978	8.64335e-39	1.8596	1.49644e-176	B9J08_001889	orf19.2599	CRC1	Mitochondrial carnitine carrier protein	#N/A	#N/A	#N/A	#N/A	#N/A
B9J08_004308	699.819	796.601	655.387	755.116	709.155	737.455	770.94	751.326	776.421	894.377	830.367	749.463	911.739	789.907	795.106	0.00926529	0.982166	0.0997127	0.513555	0.208484	0.105695	0.201566	0.0924078	B9J08_004308	orf19.3966	CRH12	CRH family cell wall protein; transcript regulated by Nrg1 and Tup1; alkaline induced by Rim101; repressed during cell wall regeneration; flow model biofilm induced	#N/A	#N/A	#N/A	#N/A	#N/A
B9J08_000171	2070.61	1988.52	1948.15	1709.37	1810.78	1937.85	1895.53	2113.71	2028.44	1979.54	1967.57	2009.29	2171.09	2092.74	1882.98	-0.16264	0.319584	0.0122082	0.920405	-0.00430274	0.962756	0.019887	0.818621	B9J08_000171	orf19.3523	CRK1	Protein kinase of the Cdc2 subfamily involved in hyphal development, virulence; promotes hyphal development independently of Cph1 and Efg1; functionally complements pheromone hypersensitivity of S. cerevisiae sgv1 mut	#N/A	#N/A	#N/A	#N/A	#N/A
B9J08_001001	627.166	567.295	493.272	511.875	643.742	784.323	1451.88	1325.87	1254.88	839.467	776.648	705.121	1130.24	1216.49	1230.25	0.175104	0.627411	1.26269	3.5371e-23	0.468063	0.000364933	1.0704	1.95383e-22	B9J08_001001	orf19.3330	CRL1	Predicted GTPase of RHO family; CAAX motif geranylgeranylated; expression in S. cerevisiae causes dominant-negative inhibition of pheromone response	#N/A	#N/A	#N/A	#N/A	#N/A
B9J08_000693	8781.39	7975.57	8098.81	7916.03	7344.89	6771.96	9367.65	9045.7	9373.4	9352.34	9354.37	9392.63	8224.52	8447.05	8208.63	-0.195752	0.216016	0.165915	0.0445152	0.184902	0.0006888	-0.0119354	0.842294	B9J08_000693	orf19.7483	CRM1	Functional homolog of S. cerevisiae Crm1, which acts in protein nuclear export; predicted to be resistant to antifungal drug leptomycin B; partially suppresses signal transduction defects of S. cerevisiae ste20 mutant	#N/A	#N/A	#N/A	#N/A	#N/A
B9J08_004936	2241.56	2190.35	2147.67	2881.47	2736.94	2826.43	2281	2346.21	2530.77	2654.28	2499.29	2535.31	3049.06	3036.53	2868.46	0.33671	0.00376186	0.126378	0.20711	0.232511	0.000803169	0.431266	3.3015e-11	B9J08_004936	orf19.6534.2	CRN1	Coronin; cortical actin cytoskeletal component; predicted role in regulation of actin patch assembly; rat catheter and Spider biofilm repressed	#N/A	#N/A	#N/A	#N/A	#N/A
B9J08_002096	10238.7	9653.57	9735.2	10554.3	11045.4	11924.6	8853.99	9373.32	8590.29	8869.32	9952.57	9660.42	7824.27	7892.23	7721.49	0.154057	0.23453	-0.138604	0.0970545	-0.048878	0.458714	-0.35149	2.32718e-13	B9J08_002096	orf19.7359	CRZ1	Calcineurin-regulated C2H2 transcription factor; role in maintenance of membrane integrity, azole tolerance; not required for mouse virulence; repressed by low iron; regulates Ca++ influx during alkaline pH response;	#N/A	#N/A	#N/A	#N/A	#N/A
B9J08_001196	681.656	605.512	594.421	636.169	781.835	1190.83	430.017	359.33	472.729	372.269	362.375	346.04	377.408	406.067	435.948	0.442399	0.161845	-0.571723	0.000307148	-0.793326	1.25873e-09	-0.640176	7.42271e-07	B9J08_001196	orf19.7114	CSA1	Surface antigen on elongating hyphae and buds; strain variation in repeat number; ciclopirox, filament induced, alkaline induced by Rim101; Efg1-, Cph1, Hap43-regulated; required for WT RPMI biofilm formation; Bcr1-in	#N/A	#N/A	#N/A	#N/A	#N/A
B9J08_001951	12628.8	12049.3	11745.7	11277.3	11748.3	13567.8	8438.52	8313.59	7215.08	8690.63	8772.57	8315.39	6013.7	6370.55	6789.6	-0.0182047	0.94016	-0.598359	4.96125e-12	-0.490733	3.87815e-23	-0.939155	4.1387e-66	B9J08_001951	orf19.7114	CSA1	Surface antigen on elongating hyphae and buds; strain variation in repeat number; ciclopirox, filament induced, alkaline induced by Rim101; Efg1-, Cph1, Hap43-regulated; required for WT RPMI biofilm formation; Bcr1-in	#N/A	#N/A	#N/A	#N/A	#N/A
B9J08_003305	10371.2	9566.38	9636.82	10336.4	10145.2	7221.51	7818.49	7514.22	7726.97	8220.64	8717.94	8150.19	6198.43	5719.99	6018.49	-0.114014	0.700301	-0.353878	4.18926e-06	-0.229295	3.26527e-05	-0.734915	3.77828e-42	B9J08_003305	orf19.6926	CSC25	Guanyl-nucleotide exchange factor; activator of Ras/adenylyl cyclase pathway; functional homolog of S. cerevisiae Cdc25p; commonly called Cdc25; transposon mutation affects filamentous growth	#N/A	#N/A	#N/A	#N/A	#N/A
B9J08_003568	1968.04	2253.65	2327.8	2864.1	2627.92	2749.91	1658.25	1256.69	1629.24	1610.06	1448.59	1383.29	675.362	829.232	811.104	0.308501	0.0416959	-0.522449	3.62351e-05	-0.552145	6.75664e-10	-1.51354	2.9849e-54	B9J08_003568	orf19.4477	CSH1	Aldo-keto reductase; role in fibronectin adhesion, cell surface hydrophobicity; regulated by temperature, growth phase, benomyl, macrophage interaction; azole resistance associated; Spider biofilm induced; rat catheter biofilm repressed	#N/A	#N/A	#N/A	#N/A	#N/A
B9J08_003598	6428.72	6107.67	5793.18	5653.35	5482.19	7178.47	5007.47	3449.18	4775.99	5253.65	5137.89	4971.5	4045.22	3813.61	4181.9	-0.0271175	0.924696	-0.465149	0.000223117	-0.246822	3.50243e-05	-0.619731	4.13108e-25	B9J08_003598	orf19.3366	CSH3	Functional homolog of S. cerevisiae Shr3p, which is a chaperone specific for amino acid permeases; localized to ER; required for wild-type amino-acid responsive hyphal growth and for mouse systemic virulence; regulate	#N/A	#N/A	#N/A	#N/A	#N/A
B9J08_003927	990.431	1151.31	1281.68	1079.88	1252.18	1413.69	1189.14	1592	1338.92	1226.63	1154.5	1161.58	1441.1	1444.74	1387.84	0.104949	0.73623	0.272506	0.0654942	0.0583758	0.645589	0.307414	0.00229808	B9J08_003927	orf19.5232	CSI2	Putative 66S pre-ribosomal particle component; Hap43-induced; essential for growth; transposon mutation affects filamentous growth; Spider biofilm induced	#N/A	#N/A	#N/A	#N/A	#N/A
B9J08_001262	764.993	752.412	652.616	783.183	709.155	641.806	667.299	636.033	772.601	684.045	681.046	628.61	759.782	824.102	790.306	-0.0458511	0.898519	-0.0591598	0.729038	-0.114158	0.390764	0.116374	0.318362	B9J08_001262	orf19.7663	CSM1	Putative component of the monopolin complex with role in rDNA silencing, homologous chromosome segregation, protein localization to nucleolar rDNA repeats	#N/A	#N/A	#N/A	#N/A	#N/A
B9J08_002226	542.76	623.427	450.319	559.989	580.406	743.194	720.938	905.05	838.497	920.436	1059.81	897.269	1575.18	1483.21	1671	0.19466	0.56716	0.613358	0.000107349	0.839982	2.02319e-10	1.5359	2.88523e-42	B9J08_002226	orf19.2883	CSO99	Protein of unknown function; Hap43-repressed gene; protein not conserved in S. cerevisiae	#N/A	#N/A	#N/A	#N/A	#N/A
B9J08_000984	3734.15	4024.81	3664.9	3406.71	3378.61	2883.82	4335.63	4117.88	4385.39	3719.9	3587.33	3749.05	4435.54	4562.48	4270.69	-0.262054	0.109583	0.173498	0.0538864	-0.0392275	0.600328	0.202987	0.000912556	B9J08_000984	orf19.4242	CST20	Protein kinase of Ste20p/p65PAK family, required for wild-type mating efficiency and virulence in a mouse model; Cst20p-Hst7p-Cek1p-Cph1p MAPK pathway regulates some hyphal growth; involved in Cdc42p growth regulation	#N/A	#N/A	#N/A	#N/A	#N/A
B9J08_000842	430.576	357.097	442.005	439.705	575.215	596.851	419.108	392.957	404.923	349.933	340.523	398.207	432.033	560.8	423.95	0.365306	0.189507	-0.0100858	0.964866	-0.167511	0.334324	0.191004	0.248754	B9J08_000842	orf19.2127	CST5	kinase cascade that regulates mating; required for opaque mating or white biofilm formation in response to mating pheromone; induced in response to pheromone; Hap43p-repressed	#N/A	#N/A	#N/A	#N/A	#N/A
B9J08_005493	1877.22	1513.18	1646.09	1912.52	1906.31	2114.8	1891.89	2669.99	1824.06	2320.17	2237.07	2270.13	1938.69	1965.36	2038.96	0.212627	0.255834	0.348011	0.0222318	0.446912	2.68721e-07	0.225213	0.0117339	B9J08_005493	orf19.3401	CTA1	Protein similar to S. cerevisiae Mos10p, which affects S. cerevisiae filamentous growth; activates transcription in 1-hybrid assay in S. cerevisiae; protein levels increase under weak acid stress; nonessential	#N/A	#N/A	#N/A	#N/A	#N/A
B9J08_001249	1366.52	1330.46	1283.06	1289.71	1483.72	1252.05	1355.51	1576.63	1280.66	1117.74	1244.64	1307.65	1290.14	1371.22	1436.63	-0.00576821	0.987665	0.0876986	0.515398	-0.108559	0.291913	0.028746	0.755278	B9J08_001249	orf19.7680	CTA26	Putative transcription factor/activator; Med2 mediator complex ddomain; transcript is upregulated in an RHE model of oral candidiasis; member of a family of telomere-proximal genes; Efg1, Hap43-repressed	#N/A	#N/A	#N/A	#N/A	#N/A
B9J08_001572	10260.1	9197.34	10028.9	10484.8	10035.1	8867.63	9315.82	9739.38	9430.7	9563.6	9727.67	9732.59	7443.88	7398.97	8277.42	-0.0263614	0.918381	-0.0446243	0.640208	-0.0146858	0.827671	-0.364548	1.29363e-09	B9J08_001572	orf19.1166	CTA3	Protein similar to <i>S. cerevisiae</i> Ede1p, which is involved in endocytosis; activates transcription in 1-hybrid assay in S. cerevisiae	#N/A	#N/A	#N/A	#N/A	#N/A
B9J08_003781	260.696	209.003	234.166	200.473	288.646	391.205	269.102	296.88	235.887	265.242	339.613	259.095	251.274	272.706	219.974	0.293738	0.543784	0.193447	0.395888	0.303435	0.139108	0.0664379	0.745259	B9J08_003781	orf19.3102	CTA6	Protein that activates transcription in 1-hybrid assay in S. cerevisiae	#N/A	#N/A	#N/A	#N/A	#N/A
B9J08_002217	2814.23	2522.37	2646.49	2465.82	2410.92	2004.81	2427.37	2522.04	2358.87	2738.04	2868.04	2640.51	1770.84	1959.38	1772.59	-0.235122	0.215679	-0.122067	0.226016	0.0551115	0.509176	-0.549849	3.67603e-13	B9J08_002217	orf19.4288	CTA7	Zn(II)2Cys6 transcription factor; activates transcription in 1-hybrid assay in S. cerevisiae; has similarity to S. cerevisiae Stb4	#N/A	#N/A	#N/A	#N/A	#N/A
B9J08_001120	45660.2	49173.1	46172.2	40168.2	43681	42719.8	42858.1	41979.2	35679.1	57980	55158.4	56978.3	49920.2	49451.3	50894	-0.179246	0.137084	-0.221044	0.0178152	0.278804	5.92825e-10	0.0786135	0.0662592	B9J08_001120	orf19.4775	CTA8	Essential transcription factor, mediates heat shock transcriptional induction; in the absence of heat stress, Cta8p levels are modulated by growth temperature to regulate basal expression of genes involved in protein	#N/A	#N/A	#N/A	#N/A	#N/A
[truncated: 4,609 more rows]

## Sheet: WT&CHS1
62 differentially expressed genes between the evolved aggregative CHS1 p.Q826* mutant and yeast-form (wild type) strain
	Wild type			CHS1 p.Q826*			WT&CHS1 p.Q826*
ID	WT-1	WT-2	WT-3	CHS1-1	CHS1-2	CHS1-3	log2FoldChange	FDR	ORF	GENE	ANNOTATION
[truncated: 68 more rows]

## Sheet: WT&LRG1
833 differentially expressed genes between the evolved aggregative LRG1 p.K427* mutant and yeast-form (wild type) strain
[truncated: 841 more rows]

[truncated: 5 more sheets: WT&BNI1, WT&CAS4, Common and mutant-specific DEGs, Interaction analysis, Counts for pathways]
