# Supplementary material for: Rapid evolution of an adaptive multicellular morphology of Candida auris during systemic infection
Source: Nat Commun. 2024 Mar 16;15:2381. doi: 10.1038/s41467-024-46786-8 (PMC10944540; doi:10.1038/s41467-024-46786-8)
Supplement: Supplementary file 7 — Dataset S4 [file 41467_2024_46786_MOESM7_ESM.xlsx]

## Sheet: Primers for mutated site verifi
Primers used for gene mutation verifiection.
Primer name	Purpose	Primer sequence (5'-3')
auris-19.1666F	PCR and sequence of DIG2	GACCACCCTCGTTGAAGCTC
auris-19.1666R	PCR and sequence of DIG2	CATGTAGTCTCGCATATCTG
auris-ace2F	PCR and sequence of ACE2	TTCCTATAAGTGATTGCAGCT
auris-ace2R	PCR and sequence of ACE2	CCTCTCTTCAGCTTGATGG
auris-apl2F	PCR and sequence of APL2	GACTACCACACAGATGATCC
auris-apl2R	PCR and sequence of APL2	GATATGAGTGGAACGATCAA
auris-apl4F	PCR and sequence of APL4	TTCGTCGTAGAGCTTTGGAG
auris-apl4R	PCR and sequence of APL4	CAAGATTGCCAGCTCTGAAG
auris-APM1F	PCR and sequence of APM1	TGTTGATTAATGCGAGCGGG
auris-APM1F2	PCR and sequence of APM1	TCATAACGTGGTGGTGCTGT
auris-APM1R	PCR and sequence of APM1	AGTCCAAGCTCTGCCTTCAT
auris-arc19F	PCR and sequence of ARC19	ATGGTATGTCAATTGTCAAC
auris-arc19R	PCR and sequence of ARC19	CTAATCAAATGGGGTCAAGT
auris-arc40F	PCR and sequence of ARC40	GTCACTTCTGTGGACATTTC
auris-arc40R	PCR and sequence of ARC40	CTGGTGCAACGTCATGGATC
auris-arv1F	PCR and sequence of ARV1	TGGCTGACAAGTATATCGAG
auris-arv1R	PCR and sequence of ARV1	ACCAACGTTGCAACTATGAC
auris-BNI1F	PCR and sequence of BNI1	CCAGGCACTAAGCAACGACG
auris-BNI1R	PCR and sequence of BNI1	AGCGATCGTGTGCAGCTGAG
auris-BSP1F	PCR and sequence of BSP1	ACGGTCAAAGTCTCCAGAGG
auris-BSP1R	PCR and sequence of BSP1	AGGCTTGGTTGGAGAGAGTC
auris-CAS4F	PCR and sequence of CAS4	TCTTGAGGAGCTGGGACACT
auris-CAS4R	PCR and sequence of CAS4	AACACGACTCCAATCAGCTT
auris-CAS4S1	PCR and sequence of CAS4	GACACATCGCAACAGGCAT
auris-CAS4S2	PCR and sequence of CAS4	CTATTAGCTCATGGTGTTG
auris-CAS4S3	PCR and sequence of CAS4	GTGTCAGTCCATTGAAGCT
auris-CBK1F	PCR and sequence of CBK1	CCTCATGTTCAGCTCCAGAT
auris-CBK1R	PCR and sequence of CBK1	GTTTTCAAGCTCGTCGGTAG
auris-CHS1F	PCR and sequence of CHS1	CGTCATAGTGCTTCTTGATG
auris-CHS1F2	PCR and sequence of CHS1	AGGGTTACAAAGCGCAAGGTC
auris-CHS1R	PCR and sequence of CHS1	CAAGAGCTGCGACCATCCAC
auris-CHS3F	PCR and sequence of CHS3	CGATTCCATACAACGGTGAC
auris-CHS3R	PCR and sequence of CHS3	CAGCCTGCGTCGACATGGTT
auris-CHS4F	PCR and sequence of CHS4	CCACCAGTACCAAGCACTAG
auris-CHS4R	PCR and sequence of CHS4	GAGCTGTACGCATCACCGAG
auris-CHS6F	PCR and sequence of CHS6	GTCAATCGTCTGTTTCCTCG
auris-CHS6R	PCR and sequence of CHS6	GAACAATCGTAGCATCAGCAG
auris-ENG1F	PCR and sequence of ENG1	ACCTGGGAGCTGAGTGGTTG
auris-ENG1R	PCR and sequence of ENG1	TGATAACCGTAGTGGAAGTG
auris-ENO1F	PCR and sequence of ENO1	AGGCCTTGGAGTTGAGAGAC
auris-ENO1R	PCR and sequence of ENO1	TGTCGGAGTCTGGGTTCTTG
auris-HOF1F	PCR and sequence of HOF1	TTGACCACCCTTCAAGAGCT
auris-HOF1R	PCR and sequence of HOF1	TCTCGGCGCATTTATGAACG
auris-HSL1F	PCR and sequence of HSL1	TGGAGCTGAATGGACAAGAC
auris-HSL1R	PCR and sequence of HSL1	GCAAACTCCTCGTCAACATC
auris-HYM1F	PCR and sequence of HYM1	TGGCCTTCCTTCTCAAACGA
auris-HYM1R	PCR and sequence of HYM1	CTAATGCGGACGTTCTATCTC
auris-INP52F	PCR and sequence of INP52	CGGAGTCTGTCACATCGTTA
auris-INP52R	PCR and sequence of INP52	AAAGTCATCATTCGCCGCAG
auris-IQG1F	PCR and sequence of IQG1	GAGTTCGTTCCATCAAGCGG
auris-IQG1R	PCR and sequence of IQG1	TCACGACGGAATCTCACCAA
auris-KIC1F	PCR and sequence of KIC1	ACAGATTCCTTCAGACGCAC
auris-KIC1R	PCR and sequence of KIC1	AAGCATCTAAACCCTGGCTA
auris-KIC1S1	PCR and sequence of KIC1	GTGTATTGCTCTCTGTCTTG
auris-KIN3F	PCR and sequence of KIN3	CCTGATATGCGTCCCACTTG
auris-KIN3R	PCR and sequence of KIN3	AGACGACGCTGATGATCCAC
auris-KRE5F	PCR and sequence of KRE5	ACGCACCTTCTGTCATAGTC
auris-KRE5R	PCR and sequence of KRE5	ACGAACGCTAGAACATCCAC
auris-KTR2F	PCR and sequence of KTR2	TCCTCAATGATGTTCCTTTC
auris-KTR2R	PCR and sequence of KTR2	TGTAAGGAGCATGGTAGTAG
auris-LAA1F	PCR and sequence of LAA1	GCTGGGCAGTATTCAAGAGC
auris-LAA1R	PCR and sequence of LAA1	TCCGAGACTTGATTGTGGCT
auris-LAA1S1	PCR and sequence of LAA1	CTTCCTCATTGGATCGACAGTC
auris-LAA1S2	PCR and sequence of LAA1	TCGACCAAGTTGTTTGAGCT
auris-LMO1F	PCR and sequence of LMO1	CGGAGTCGTGGAAGATTAATCG
auris-LMO1R	PCR and sequence of LMO1	GCCAACGTGATGATTTTGTCG
auris-LRG1F	PCR and sequence of LRG1	AGTTCTCCCAAACGGTTCCT
auris-LRG1R	PCR and sequence of LRG1	GGTAGCAAGTATGCCATCTG
auris-MNN11F	PCR and sequence of MNN11	ATGCTAACCCTTCGATTGAG
auris-MNN11R	PCR and sequence of MNN11	GTTCTCCAGTTTCATGATTG
auris-MOB2F	PCR and sequence of MOB2	TCACCAGCATATCCACCTGA
auris-MOB2R	PCR and sequence of MOB2	GTACATACACGAAGCATCCA
auris-MYO5F	PCR and sequence of MYO5	CTCATTCACAAGCTCAACTC
auris-MYO5R	PCR and sequence of MYO5	TGCCAACAATGCGTCAGCTAG
auris-NIP100F	PCR and sequence of NIP100	GTTACCCTCGAAAAGTCCG
auris-NIP100R	PCR and sequence of NIP100	TCGCTGACATCATCTTCATC
auris-OCH1F	PCR and sequence of OCH1	ACGTACACTGAGCACAATAG
auris-OCH1R	PCR and sequence of OCH1	TCGTTCTTCCATGATCCCAG
auris-orf19.3456F	PCR and sequence of orf19.3456 (KIC1)	CCCATTACAGATGAGAGGCTAGT
auris-orf19.3456R	PCR and sequence of orf19.3456 (KIC1)	CGTAACAATCGAGTGGCAGA
auris-PAN1F	PCR and sequence of PAN1	ACTTGGAGTCTATCTGGAAC
auris-PAN1R	PCR and sequence of PAN1	CCTGTTGACTTGGATTGCTG
auris-SAC6F	PCR and sequence of SAC6	CGAGGCCAGAGTCTTCACAT
auris-SAC6F	PCR and sequence of SAC6	GCGTTCGCATACTTCTCGTC
auris-SGS1F	PCR and sequence of SGS1	CACCGTTGATCTCCTTGATG
auris-SGS1R	PCR and sequence of SGS1	CTTTGGAGACTTCTTGCATC
auris-SLA2F	PCR and sequence of SLA2	TCAAGAGTCGATCACCAAGA
auris-SLA2R	PCR and sequence of SLA2	GCGTCAGAATCATCATCGTC
auris-SOG2F	PCR and sequence of SOG2	CAGCTGACGTTGAGGACACA
auris-SOG2R	PCR and sequence of SOG2	CTGAGAAACATCATTCGTTG
auris-SPA2F	PCR and sequence of SPA2	GAGCAGCTTGAGAAGACCAAC
auris-SPA2R	PCR and sequence of SPA2	CATAGTATCTCGTAGCAGTC
auris-VAN1F	PCR and sequence of VAN1	TCATCAGGAGACACTAACCA
auris-VAN1R	PCR and sequence of VAN1	TCTTCAAGTCATCCTCGCTC
auris-VRG4F	PCR and sequence of VGR4	TCCAGCATTAACTCCATCAC
auris-VRG4R	PCR and sequence of VGR4	TTGGAAGTAGTTGGCAAGGT

## Sheet: Primers for gene K.O.
Primers used for gene deletion in this study
Primer name	Purpose	Primer sequence (5'-3')
FDBJpr1	C.auris HIS1 upstream forward primer with ApaI	TTATATGGGCCCACGTTGCTCTATTGCCGTCT
FDBJpr2	C.auris HIS1 upstream reverse primer with XhoI	AATCATCTCGAGCCCAGATTTAGCGATACTCGA
FDBJpr3	C.auris HIS1 downstream forward primer with SacII	TAATATCCGCGGTGTATATGCCATTTTGATGCG
FDBJpr4	C.auris HIS1 downstream reverse primer with SacI	ATATACGAGCTCGTTTCTTTGACAAAGGCGTG
FDBJpr5	Forward primer of ORF check for HIS1 Knockout	GCTTGATGTTTGCTGTTCCA
FDBJpr6	Reverse primer of ORF check for HIS1 Knockout	TCCGCACTTCTTCAATTCGT
FDBJpr7	Upstream check primer of for HIS1 Knockout	TCGAGTGGTTGATGGACTTAG
FDBJpr8	Downstream check primer of for HIS1 Knockout	TGCACAGGCTTGTCGTTATC
FDBJpr9	Upstream check primer in SAT1 flipper	CAATGAAATCCAGACAGTCGAG
FDBJpr10	Downstream check primer in SAT1 flipper	CGATTAGAGACACAAACGAAC
FDBJpr11	Forward primer of HIS1 marker from plasmid PSN52-Cauris	CCGCTGCTAGGCGCGCCGTGaccagtgtgatggatatctgc
FDBJpr12	Reverse primer of HIS1 marker from plasmid PSN52-Cauris	GCAGGGATGCGGCCGCTGACagctcggatccactagtaacg
FDBJpr13	Downstream check primer in HIS1 marker	AGATGAGAGCGATGGGCAAG
FDBJpr14	Upstream check primer in HIS1 marker	TGCTGGATGAGCCATGGGTTG
FDBJpr15	Forward primer of downstream fragment for ACE2 Knockout	GTCAGCGGCCGCATCCCTGCTGGTATACGGCCAGGATTGC
FDBJpr16	Reverse primer of downstream fragment for ACE2 Knockout	ACTGTGAACGGCCAGATTGT
FDBJpr17	Downstream check primer of for ACE2 Knockout	CATGGCCGGTGGTACTTTCA
FDBJpr18	Forward primer of ORF check for ACE2 Knockout	CGAAACGGCAGCGAATGAAA
FDBJpr19	Reverse primer of ORF check for ACE2 Knockout	CCCTCAGTGAGCCAACCAAT
FDBJpr20	Forward primer of upstream fragment for ACE2 Knockout	TCACGTCTGGCAAGAAGCAT
FDBJpr21	Reverse primer of upstream fragment for ACE2 Knockout	cacggcgcgcctagcagcggACATTCGCCATTGCTTGAACT
FDBJpr22	Upstream check primer of for ACE2 Knockout	GCCACCACAAGAACCAGACT
FDBJpr23	Forward primer of downstream fragment for APL2 Knockout	GTCAGCGGCCGCATCCCTGCATATCCACGGCGGGCCTATG
FDBJpr24	Reverse primer of downstream fragment for APL2 Knockout	TACCTCCTGCGCTGACTACT
FDBJpr25	Downstream check primer of for APL2 Knockout	TGCTTGCTACGGGTGAAATCT
FDBJpr26	Forward primer of ORF check for APL2 Knockout	ACGCGGACCTCTTTGGTAAG
FDBJpr27	Reverse primer of ORF check for APL2 Knockout	GTGCGTTGAGTTCGGCTTTT
FDBJpr28	Forward primer of upstream fragment for APL2 Knockout	TCGGAGGTTGCATCTGCATAA
FDBJpr29	Reverse primer of upstream fragment for APL2 Knockout	cacggcgcgcctagcagcggGCGACCGATTCCCTTATCCT
FDBJpr30	Upstream check primer of for APL2 Knockout	TGCGATATGGCATGGGTAGT
FDBJpr31	Forward primer of downstream fragment for APM1 Knockout	GTCAGCGGCCGCATCCCTGCCCCGTGCACCCTACTAAAGG
FDBJpr32	Reverse primer of downstream fragment for APM1 Knockout	CTCTGCCGCACCCTCATATC
FDBJpr33	Downstream check primer of for APM1 Knockout	AAGGCACGGTGGAAACTCAA
FDBJpr34	Forward primer of ORF check for APM1 Knockout	ATCACCAACTGCGGGAAGTC
FDBJpr35	Reverse primer of ORF check for APM1 Knockout	CTGCGACAGAGTCAGCTTCA
FDBJpr36	Forward primer of upstream fragment for APM1 Knockout	GCGCATTGGCTCTTCATTCC
FDBJpr37	Reverse primer of upstream fragment for APM1 Knockout	cacggcgcgcctagcagcggGGCACCCCCAACTGTCTAAG
FDBJpr38	Upstream check primer of for APM1 Knockout	TGACGTTTTGGCAGAGTTGA
FDBJpr39	Forward primer of downstream fragment for BNI1 Knockout	GTCAGCGGCCGCATCCCTGCGAGATACCCCCGACGCATTA
FDBJpr40	Reverse primer of downstream fragment for BNI1 Knockout	ACGGAACAAGGCAGGAAAAGA
FDBJpr41	Downstream check primer of for BNI1 Knockout	TGGGAGATCGAGAGGAACGA
FDBJpr42	Forward primer of ORF check for BNI1 Knockout	CCAACAGAGCCAGGCACTAA
FDBJpr43	Reverse primer of ORF check for BNI1 Knockout	ACTGGGTTTTGCGGTTTTCG
FDBJpr44	Forward primer of upstream fragment for BNI1 Knockout	CGGGAGCAGCAGAAAAAGGA
FDBJpr45	Reverse primer of upstream fragment for BNI1 Knockout	cacggcgcgcctagcagcggAAGGAACGCGGTGGTTGTAT
FDBJpr46	Upstream check primer of for BNI1 Knockout	AGGGTTCAGGAGACGAGGAA
FDBJpr47	Forward primer of downstream fragment for CAS4 Knockout	GTCAGCGGCCGCATCCCTGCGGAAGTGGCTCGTGACTGAA
FDBJpr48	Reverse primer of downstream fragment for CAS4 Knockout	CGGTACCACCATTGGGACAA
FDBJpr49	Downstream check primer of for CAS4 Knockout	TTCTGGCTCCGACTCTTTCG
FDBJpr50	Forward primer of ORF check for CAS4 Knockout	CTTGCGCTTGGTCAATTGCT
FDBJpr51	Reverse primer of ORF check for CAS4 Knockout	TCCGTTACCCTCGACCTCTT
FDBJpr52	Forward primer of upstream fragment for CAS4 Knockout	GTCGTCTGCGGACATTGTTG
FDBJpr53	Reverse primer of upstream fragment for CAS4 Knockout	cacggcgcgcctagcagcggGCGCCAACAGACAGCTTTTA
FDBJpr54	Upstream check primer of for CAS4 Knockout	CGTAGTGCTGAGGCAGTGTA
FDBJpr55	Forward primer of downstream fragment for HOF1 Knockout	GTCAGCGGCCGCATCCCTGCTGTTCGAGGAGTGGTTGGTT
FDBJpr56	Reverse primer of downstream fragment for HOF1 Knockout	TGCGCTCATGACTTCATCGT
FDBJpr57	Downstream check primer of for HOF1 Knockout	TTCATGCAGTGCCGGTAGAG
FDBJpr58	Forward primer of ORF check for HOF1 Knockout	GCTGCTCCACCAGTACCATT
FDBJpr59	Reverse primer of ORF check for HOF1 Knockout	AAATGCGCCGAGATCCATGA
FDBJpr60	Forward primer of upstream fragment for HOF1 Knockout	AATCGCAGCCGTACACTTGA
FDBJpr61	Reverse primer of upstream fragment for HOF1 Knockout	cacggcgcgcctagcagcggGCGCGAAATCAAGGCATACA
FDBJpr62	Upstream check primer of for HOF1 Knockout	CCTTTTCAGCCGGAGTTCCT
FDBJpr63	Forward primer of downstream fragment for IQG1 Knockout	GTCAGCGGCCGCATCCCTGCGCGTTAGCCTCGGTCAACTT
FDBJpr64	Reverse primer of downstream fragment for IQG1 Knockout	CCGCCAAGGAGAAGGAGAAG
FDBJpr65	Downstream check primer of for IQG1 Knockout	GCCGAGTGGTTCTCTGGAAA
FDBJpr66	Forward primer of ORF check for IQG1 Knockout	AGCCCTCTCACTTGGAGCTA
FDBJpr67	Reverse primer of ORF check for IQG1 Knockout	GGGCTTCCACTACCCTTTCC
FDBJpr68	Forward primer of upstream fragment for IQG1 Knockout	TGCCCTTCGATACCGAGTTG
FDBJpr69	Reverse primer of upstream fragment for IQG1 Knockout	cacggcgcgcctagcagcggGGAAGCTGCGCAGAACAAAA
FDBJpr70	Upstream check primer of for IQG1 Knockout	GAGGCTGCGCAAAGCAAATA
FDBJpr71	Forward primer of downstream fragment for LRG1 Knockout	GTCAGCGGCCGCATCCCTGCGTTGGAGCACCAGGACAGAA
FDBJpr72	Reverse primer of downstream fragment for LRG1 Knockout	ACTTGTCTCCCTCGCCAATG
FDBJpr73	Downstream check primer of for LRG1 Knockout	GAGCGACTGGGGAGCTTTAG
FDBJpr74	Forward primer of ORF check for LRG1 Knockout	GTACCACTAGGCCGCATCTC
FDBJpr75	Reverse primer of ORF check for LRG1 Knockout	TTCCCAGTTACGCCCTCAAC
FDBJpr76	Forward primer of upstream fragment for LRG1 Knockout	TTTGCCACCGTGAACTGGAT
FDBJpr77	Reverse primer of upstream fragment for LRG1 Knockout	cacggcgcgcctagcagcggACACGAGTCGACACTTTGTGA
FDBJpr78	Upstream check primer of for LRG1 Knockout	GCGGTGAAGTTGCATTTGGT
FDBJpr79	Forward primer of upstream fragment for LRG1 point mutation	TTGAGGATAAACTTTGCAAGCTC
FDBJpr80	Reverse primer of upstream fragment for LRG1 point mutation	CACGGCGCGCCTAGCAGCGGAAGACACGATTGATTGATGGAAC
FDBJpr81	Forward primer of downstream fragment for LRG1 point mutation	GTCAGCGGCCGCATCCCTGCACAGAACAATCTCGAATGAAATGTC
FDBJpr82	Reverse primer of downstream fragment for LRG1 point mutation	ACTCAGAGCATTAGAAATGTTCGAC
FDBJpr83	Test primer of upstream for LRG1 point mutation	TTCATATGTCTGTCTGCAACC
FDBJpr84	Forward check primer for LRG1 point mutations	ACGTCGAATGCTTTACTTGTC
FDBJpr85	Reverse check primer for LRG1 point mutations	ATACCAACCAACATCTCATCAC
FDBJpr86	Forward primer of downstream fragment for NIP100 Knockout	GTCAGCGGCCGCATCCCTGCTCAGGTCTTTATTGCGTTCT
FDBJpr87	Reverse primer of downstream fragment for NIP100 Knockout	CTGCGGACCCAAACGTAGAT
FDBJpr88	Downstream check primer of for NIP100 Knockout	AAGAGAACACCACGCTACGA
FDBJpr89	Forward primer of ORF check for NIP100 Knockout	GGTGGCTCACAGCAAAACTG
FDBJpr90	Reverse primer of ORF check for NIP100 Knockout	GCTTCTCGAAGTCGGAACCA
FDBJpr91	Forward primer of upstream fragment for NIP100 Knockout	TCACCGACTTACTCTGTGCAT
FDBJpr92	Reverse primer of upstream fragment for NIP100 Knockout	cacggcgcgcctagcagcggCTCAGGAGAACGTTATGGTC
FDBJpr93	Upstream check primer of for NIP100 Knockout	TGTTGCCTGGAGAGGTGAAC
FDBJpr94	Forward primer of downstream fragment for OCH1 Knockout	GTCAGCGGCCGCATCCCTGCTGTGGTCCAAGGACGATGTG
FDBJpr95	Reverse primer of downstream fragment for OCH1 Knockout	GGGCAAGGCGAAAGAGGATA
FDBJpr96	Downstream check primer of for OCH1 Knockout	CCCAGAGTCACACGGATACA
FDBJpr97	Forward primer of ORF check for OCH1 Knockout	GCTGGCCATACACAGACTCA
FDBJpr98	Reverse primer of ORF check for OCH1 Knockout	AGCAGGAGCAGCATGTCAAT
FDBJpr99	Forward primer of upstream fragment for OCH1 Knockout	AAGCTCCACCCGGAAGAAAG
FDBJpr100	Reverse primer of upstream fragment for OCH1 Knockout	cacggcgcgcctagcagcggTGTCAACGTCCCCAGACCAT
FDBJpr101	Upstream check primer of for OCH1 Knockout	CTGGCCATACAGTCTGAAGGT
FDBJpr102	Forward primer of downstream fragment for SGS1 Knockout	GTCAGCGGCCGCATCCCTGCGTGTTTACGCGAAGCTGCAA
FDBJpr103	Reverse primer of downstream fragment for SGS1 Knockout	GCACTCCAAGTGCCCTTTTG
FDBJpr104	Downstream check primer of for SGS1 Knockout	AGCTCCTGACTGCCTGAGT
FDBJpr105	Forward primer of ORF check for SGS1 Knockout	CTTGACTTCCGTCGCCTTCT
FDBJpr106	Reverse primer of ORF check for SGS1 Knockout	GTGGGTGGAAACGCTGAAAC
FDBJpr107	Forward primer of upstream fragment for SGS1 Knockout	CGTGTGGTGGTGTGATTGTG
FDBJpr108	Reverse primer of upstream fragment for SGS1 Knockout	cacggcgcgcctagcagcggGAAGCGACACCTGCAACAAA
FDBJpr109	Upstream check primer of for SGS1 Knockout	CCCGGCTGATACCCACAAAA
FDBJpr110	Forward primer of downstream fragment for VAN1 Knockout	GTCAGCGGCCGCATCCCTGCAGGACACACCACCAAAAGCA
FDBJpr111	Reverse primer of downstream fragment for VAN1 Knockout	TCGACGACAAGGATGGCATT
FDBJpr112	Downstream check primer of for VAN1 Knockout	GGCTCCATGGCAGACAAGTT
FDBJpr113	Forward primer of ORF check for VAN1 Knockout	GCCAGGAGAACAGTCGGAAA
FDBJpr114	Reverse primer of ORF check for VAN1 Knockout	AAAGCGTCGGACCTTCCAAT
FDBJpr115	Forward primer of upstream fragment for VAN1 Knockout	GCCATGTGAGCTCAACAGACT
FDBJpr116	Reverse primer of upstream fragment for VAN1 Knockout	cacggcgcgcctagcagcggGCCCAATTTTGCAGCCAGAA
FDBJpr117	Upstream check primer of for VAN1 Knockout	TGCGCAAGGTCTGTCAAAAC
FDBJpr118	Forward primer of downstream fragment for CHS1 Knockout	GTCAGCGGCCGCATCCCTGCTCTGCTCAAGCTCGACAATG
FDBJpr119	Reverse primer of downstream fragment for CHS1 Knockout	GCGGTAGACACATGGGAAGA
FDBJpr120	Downstream check primer of for CHS1 Knockout	AGCTTGCAGGCATCGTAAGT
FDBJpr121	Forward primer of ORF check for CHS1 Knockout	TGCGCTTGTGTGACCATTTG
FDBJpr122	Reverse primer of ORF check for CHS1 Knockout	GACCTGCCTGGTGCAGTATT
FDBJpr123	Forward primer of upstream fragment for CHS1 Knockout	CGTCACCCGCCATCTTCATT
FDBJpr124	Reverse primer of upstream fragment for CHS1 Knockout	cacggcgcgcctagcagcggAAGCACAAGTTCGACAACGA
FDBJpr125	Upstream check primer of for CHS1 Knockout	GGCGTGAGGTGTGTAGTTGA
FDBJpr126	Forward primer of downstream fragment for SSD1 Knockout	GTCCTCGTACCCTTTGGTGAA
FDBJpr127	Reverse primer of downstream fragment for SSD1 Knockout	cacggcgcgcctagcagcggGCAACCATGCAACCGTACAC
FDBJpr128	Downstream check primer of for SSD1 Knockout	GGGCTTCAAGATCTCGCTCAA
FDBJpr129	Forward primer of ORF check for SSD1 Knockout	GTCAGCGGCCGCATCCCTGCACGAGCCGAAGAACGAAGAA
FDBJpr130	Reverse primer of ORF check for SSD1 Knockout	GCGGACGAGATGCATCAAAG
FDBJpr131	Forward primer of upstream fragment for SSD1 Knockout	TGGCCGTCCTTGTGAACTTT
FDBJpr132	Reverse primer of upstream fragment for SSD1 Knockout	ATCCGGGTTGCACAAAATGC
FDBJpr133	Upstream check primer of for SSD1 Knockout	ACCCCTAAGGCTCCCAAGAT
FDBJpr134	Forward primer of downstream fragment for HIS1 complementary	TTATATGGGCCCACGTTGCTCTATTGCCGTCT
FDBJpr135	Reverse primer of downstream fragment for HIS1 complementary	AATCATCTCGAGCCCAGATTTAGCGATACTCGA
FDBJpr136	Downstream check primer of for HIS1 complementary	TAATATCCGCGGTGTATATGCCATTTTGATGCG
FDBJpr137	Forward primer of ORF check for HIS1 complementary	ATATACGAGCTCGTTTCTTTGACAAAGGCGTG
FDBJpr138	Reverse primer of ORF check for HIS1 complementary	GCTTGATGTTTGCTGTTCCA
FDBJpr139	Forward primer of upstream fragment for HIS1 complementary	TCCGCACTTCTTCAATTCGT
FDBJpr140	Reverse primer of upstream fragment for HIS1 complementary	TCGAGTGGTTGATGGACTTAG
FDBJpr141	Upstream check primer of for HIS1 complementary	CAATGAAATCCAGACAGTCGAG

## Sheet: Primers for plasmid construc
Primers for plasmid construction
Primer name	Purpose	Primer sequence (5'-3')
Cau-GFP-XhoI-R	Amplified the GFP fragment, forward, using XhoI for enzyme cutting	atatatCTCGAGttatttgtatagttcatcca
Cau-GFP-EcoRV-F	Amplified the GFP fragment, reverse, using EcoRV for enzyme cutting	atatatGATATCatgagtaagggagaagaact
C.a GFP ORF 3'R for check	C.a GFP ORF 3'R for check integrate into the plasmid	gtaatcccagcagctgttac
pTDH3-test2	C.a GFP ORF 5'F for check integrate into the plasmid	CCGTCCATCCTGTCCAGTAG
FSP240	Amplified theTEF promoter, forward, using BamHI site	AAAAAAGGATCCACTAGTAACGGACATGGAGGCCCAGAATAC
FSP241	Amplified theTEF promoter, reverse	GGTTGTTTATGTTCGGATGT
FSP242	Amplified theTEF terminator, forward	ACTGACAATAAAAAGATTCTTG
FSP243	Amplified theTEF terminator, reverse, using NotI site	AAAAAAGCGGCCGCCAGTGTGATGGATATCTGCCAGTATAGCGACCAGCATTC
FSP296	Amplified the CauHIS1 ORF, forward	ACATCCGAACATAAACAACCATGGACTTGGTAAATCACCT
FSP297	Amplified the CauHIS1 ORF, reverse	AGAATCTTTTTATTGTCAGTCTATACTCTACAGTTATTGATGTCG
