# Supplementary material for: Rapid evolution of an adaptive multicellular morphology of Candida auris during systemic infection
Source: Nat Commun. 2024 Mar 16;15:2381. doi: 10.1038/s41467-024-46786-8 (PMC10944540; doi:10.1038/s41467-024-46786-8)
Supplement: Supplementary file 9 — Source Data [file 41467_2024_46786_MOESM9_ESM.xlsx]

## Sheet: Fig.5-single
Fig.5b
brain	AR0386				SSD1 p.R549K				T-Test
1d	8132.94	16255.2	3138.73	3684.02	3.34372e+06	2.91863e+06	4.45467e+06	2.50314e+06	0.00433269	**
3d	55741.6	104354	96327.1	92447.9	1.56871e+07	1.45754e+07	2.41459e+07	4.56051e+07	0.040475	*
7d	62456.8	55089.8	77297	45212.6	1.44114e+06	1.31884e+06	1.38868e+06	1.49242e+06	5.71605e-05	***
liver	AR0386				SSD1 p.R549K
1d	327685	242828	283105	214369	63623	86421.6	81259.6	63910.3	0.00519222	**
3d	14529.7	8947.16	17772	20938.5	4480.17	6329.29	6921.26	4153.55	0.0403756	*
7d	108.072	287.853	98.6436	161.747	328.317	255.242	103.761	466.844	0.226415	ns
spleen	AR0386				SSD1 p.R549K
1d	826831	1.3381e+06	1.43826e+06	1.12847e+06	638812	440129	465950	618519	0.0387822	*
3d	56874.7	16643	49670.2	29349.3	17660.4	4715.45	23758.7	55306.3	0.430598	ns
7d	3250.6	3811.7	1925.2	1636.1	4296	7070	2646.2	6119.3	0.0776585	ns
lung	AR0386				SSD1 p.R549K
1d	163604	179563	131201	100588	323218	226232	195729	541550	0.145835	ns
3d	21892.6	3575.01	12668.4	19309.3	19503.5	32147.7	53222.7	82213.2	0.0974559	ns
7d	983.452	281.36	1547.93	1451.25	3798.99	3572.88	2141.73	7505.89	0.0654824	ns
kidney	AR0386				SSD1 p.R549K
1d	798389	852755	804734	542411	3.01975e+06	1.90631e+06	2248318	6.78032e+06	0.105052	ns
3d	1025279	676888	1837496	863006	1847786	2580360	2741155	3993255	0.0519302	ns
7d	93893.4	143757	214152	292741	1037288	1917849	944812	1636782	0.0138026	*
Fig.5c
brain	BJCA001				CHS1 p.Q826*				T-Test
1d	41336.4	29724	26280.2	39778.1	2.35373e+06	1.1034e+06	992414	2.44994e+06	0.0223941	*
3d	42532	157672	120576	135109	8.83582e+06	4.67543e+06	7.34769e+06	1.04341e+07	0.00829084	**
7d	12335	28117	21427	15326	209359	241051	254468	94825.2	0.0135663	*
liver	BJCA001				CHS1 p.Q826*
1d	33868.3	37158.1	51998.8	33630.9	17906.6	22238.7	8701.5	24528.1	0.0722941	ns
3d	4767.09	12305.7	3685.97	5514.27	2217.23	2811.92	3603.6	7763.71	0.402417	ns
7d	42.91	46.87	71.88	63.39	235.3	141.2	27.46	27.07	0.430827	ns
spleen	BJCA001				CHS1 p.Q826*
1d	366272	354377	293365	508990	218693	174589	168502	213333	0.0160154	*
3d	16900.8	13285.4	11119.6	31888.6	7886.58	7402.9	13653.8	30573.6	0.27048	ns
7d	392.2	547.7	359.5	661	512.8	320.3	310.4	293.4	0.305509	ns
lung	BJCA001				CHS1 p.Q826*
1d	63182.2	69221.7	36347.3	49690.3	34622.1	32228.7	12997.2	97254.9	0.632899	ns
3d	13989.1	11625.1	8509.12	11937.6	12276.4	7239.26	20529.1	72931.1	0.351096	ns
7d	59.13	1681	360.4	159.4	857.7	514.6	2736	228.3	0.533386	ns
kidney	BJCA001				CHS1 p.Q826*
1d	239585	225352	250335	126435	7.74024e+06	2.19857e+06	1.37634e+06	3.9305e+06	0.0843088	ns
3d	493419	553468	259636	564144	20831269	12254020	26323907	34146341	0.0157218	*
7d	508061	1417764	407782	1174667	602078	684564	980100	358942	0.556875	ns
Fig.5d
brain	BJCA001				BNI1 p.206fs
1d	41336.4	29724	26280.2	39778.1	747082	959221	915445	1159690	0.0017331	**
3d	42532	157672	120576	135109	7.74674e+06	5.06329e+06	6.1742e+06	4.08964e+06	0.00596564	**
7d	12335	28117	21427	15326	345953	198001	196296	274269	0.00916557	**
liver	BJCA001				BNI1 p.206fs
1d	33868.3	37158.1	51998.8	33630.9	112440	109609	130327	128747	0.00047291	***
3d	4767.09	12305.7	3685.97	5514.27	9316.8	12703.1	8045.27	10554	0.0442698	*
7d	42.91	46.87	71.88	63.39	47.3149	125.984	125.196	89.5606	0.0869402	ns
spleen	BJCA001				BNI1 p.206fs
1d	366272	354377	293365	508990	523611	470871	536709	449091	0.171103	ns
3d	16900.8	13285.4	11119.6	31888.6	14729.4	46355.5	33478.7	23458.7	0.338333	ns
7d	392.2	547.7	359.5	661	551.847	466.102	118.519	512.539	0.430372	ns
lung	BJCA001				BNI1 p.206fs
1d	63182.2	69221.7	36347.3	49690.3	274860	265324	253428	268259	3.18047e-05	***
3d	13989.1	11625.1	8509.12	11937.6	42960.9	67451	49357	71927.3	0.00733229	**
7d	59.13	1681	360.4	159.4	1018.52	649.417	905.543	984.237	0.531585	ns
kidney	BJCA001				BNI1 p.206fs
1d	239585	225352	250335	126435	1.08783e+06	1.63534e+06	804482	1.48083e+06	0.0148956	*
3d	493419	553468	259636	564144	565947	1.44782e+06	737864	877514	0.0845466	ns
7d	508061	1417764	407782	1174667	290699	383291	279249	584851	0.0970928	ns
Fig.5e
brain	BJCA001				LRG1 p.K427*
1d	41336.4	29724	26280.2	39778.1	134438	138803	113567	133557	0.000251006	***
3d	42532	157672	120576	135109	512530	628622	486714	488115	0.00100135	**
7d	12335	28117	21427	15326	389448	279294	231583	218847	0.00750046	**
liver	BJCA001				LRG1 p.K427*
1d	33868.3	37158.1	51998.8	33630.9	24930	26122.9	21668.1	17701	0.0413478	*
3d	4767.09	12305.7	3685.97	5514.27	1326.4	771.44	1020	1610	0.0798119	ns
7d	42.91	46.87	71.88	63.39	13.68	27.03	43.41	47.9	0.00614105	**
spleen	BJCA001				LRG1 p.K427*
1d	366272	354377	293365	508990	54435.3	92635.9	93996.3	91175.7	0.00757009	**
3d	16900.8	13285.4	11119.6	31888.6	7131.8	8964.4	8396.6	8451.1	0.122079	ns
7d	392.2	547.7	359.5	661	964.33	887.097	415.982	537.364	0.262778	ns
lung	BJCA001				LRG1 p.K427*
1d	63182.2	69221.7	36347.3	49690.3	39264.1	42944.2	42056.4	48016.2	0.244187	ns
3d	13989.1	11625.1	8509.12	11937.6	11989	9393.2	7496.9	14328	0.551872	ns
7d	59.13	1681	360.4	159.4	346.77	391.11	485.44	707.07	0.854228	ns
kidney	BJCA001				LRG1 p.K427*
1d	239585	225352	250335	126435	50911.9	85147.2	108093	73650.8	0.0191158	*
3d	493419	553468	259636	564144	88971.7	93152.3	40012.7	52678.3	0.00819619	**
7d	508061	1417764	407782	1174667	152349	156764	122714	64315.2	0.0582598	ns
Fig.5f
brain	BJCA001				CAS4 p.1288fs
1d	41336.4	29724	26280.2	39778.1	268186	191146	182825	204487	0.00174412	**
3d	42532	157672	120576	135109	1032051	1605425	836478	1981705	0.0153422	*
7d	12335	28117	21427	15326	25971	12745	24572	22730	0.747449	ns
liver	BJCA001				CAS4 p.1288fs
1d	33868.3	37158.1	51998.8	33630.9	9499.39	16049.8	11628.5	12307.7	0.00999772	**
3d	4767.09	12305.7	3685.97	5514.27	589.32	436.54	211.45	507.53	0.0506996	ns
7d	42.91	46.87	71.88	63.39	0	0	0	0	0.0037593	**
spleen	BJCA001				CAS4 p.1288fs
1d	366272	354377	293365	508990	42107.2	41944.8	38279.6	25584.4	0.00592356	**
3d	16900.8	13285.4	11119.6	31888.6	4388.5	2720.4	1238.3	2627.8	0.0431028	*
7d	392.2	547.7	359.5	661	132.013	40.3429	90.8265	55.4977	0.0178456	*
lung	BJCA001				CAS4 p.1288fs
1d	63182.2	69221.7	36347.3	49690.3	35128.9	35071.5	31234.4	32492.1	0.0454502	*
3d	13989.1	11625.1	8509.12	11937.6	1230.8	2250.4	1059.3	1863.2	0.00287174	**
7d	59.13	1681	360.4	159.4	45.819	31.784	58.48	35.414	0.263488	ns
kidney	BJCA001				CAS4 p.1288fs
1d	239585	225352	250335	126435	37321.9	88329.8	39710.1	43153.5	0.0131888	*
3d	493419	553468	259636	564144	39573.2	36579.4	82981.7	175928	0.01386	*
7d	508061	1417764	407782	1174667	21424.9	19986.8	33087.3	77481.3	0.0415756	*

## Sheet: Fig.6-competation
Fig.6b
brain	SSD1 p.R549K				AR0386
0d	34.16	33.89	36.98		65.84	66.11	63.02
1d	87.33	95.26	98.21	96.96	12.67	4.74	1.79	3.04
3d	94.36	95.11	95.75	94.78	5.64	4.89	4.25	5.22
7d	85.93	83.91	89.8	91.92	14.07	16.09	10.2	8.08
liver	SSD1 p.R549K				AR0386
0d	34.16	33.89	36.98		65.84	66.11	63.02
1d	11.69	12.54	12.51	20.94	88.31	87.46	87.49	79.06
3d	12.81	19.42	8.32	10.53	87.19	80.58	91.68	89.47
7d	41.18	27.27	14.29	21.74	58.82	72.73	85.71	78.26
spleen	SSD1 p.R549K				AR0386
0d	34.16	33.89	36.98		65.84	66.11	63.02
1d	13.52	14.14	14.37	16.02	86.48	85.86	85.63	83.98
3d	22.65	17.43	17.55	19.03	77.35	82.57	82.45	80.97
7d	12.83	8.3	9.01	6.88	87.17	91.7	90.99	93.12
lung	SSD1 p.R549K				AR0386
0d	34.16	33.89	36.98		65.84	66.11	63.02
1d	29.35	32.66	25.25	33.33	70.65	67.34	74.75	66.67
3d	34.86	33.72	43.03	38.93	65.14	66.28	56.97	61.07
7d	23.08	28.26	46.55	20.99	76.92	71.74	53.45	79.01
kidney	SSD1 p.R549K				AR0386
0d	34.16	33.89	36.98		65.84	66.11	63.02
1d	39.06	41.8	34.45	34.1	60.94	58.2	65.55	65.9
3d	72.94	72.06	60.4	69.69	27.06	27.94	39.6	30.31
7d	15.85	41.91	34.27	17.18	84.15	58.09	65.73	82.82
Fig.6c
brain	CHS1 p.Q826*				BJCA001
0d	60.19	42.86	53.23		39.81	57.14	46.77
1d	95.51	94.27	93.64	92.73	4.49	5.73	6.36	7.27
3d	96.65	96.55	95.92	96.81	3.35	3.45	4.08	3.19
7d	80.6	91.72	88.74	76.41	19.4	8.28	11.26	23.59
liver	CHS1 p.Q826*				BJCA001
0d	60.19	42.86	53.23		39.81	57.14	46.77
1d	20.73	13.81	26.29	23.81	79.27	86.19	73.71	76.19
3d	66.29	64.69	35.59	49.18	33.71	35.31	64.41	50.82
7d	18.42	8.33	27.27	17.39	81.58	91.67	72.73	82.61
spleen	CHS1 p.Q826*				BJCA001
0d	60.19	42.86	53.23		39.81	57.14	46.77
1d	16.95	13.47	17.55	13.34	83.05	86.53	82.45	86.66
3d	30.65	30.2	27.49	36.56	69.35	69.8	72.51	63.44
7d	19.93	21.05	8.22	27.27	80.07	78.95	91.78	72.73
lung	CHS1 p.Q826*				BJCA001
0d	60.19	42.86	53.23		39.81	57.14	46.77
1d	15.98	18.29	30.05	19.33	84.02	81.71	69.95	80.67
3d	36.49	35.14	31.1	50.62	63.51	64.86	68.9	49.38
7d	37.29	89.47	38.64	57.14	62.71	10.53	61.36	42.86
kidney	CHS1 p.Q826*				BJCA001
0d	60.19	42.86	53.23		39.81	57.14	46.77
1d	80.12	74.76	70.31	69.86	19.88	25.24	29.69	30.14
3d	94.83	90.06	79.57	91.6	5.17	9.94	20.43	8.4
7d	42.5	25.11	40.51	53.48	57.5	74.89	59.49	46.52
Fig.6d
brain	BNI1 p.206fs				BJCA001
0d	35	38.58	34.35		65	61.42	65.65
1d	85.21	87.09	81.48	84.33	14.79	12.91	18.52	15.67
3d	83.24	87.41	80.19	85.88	16.76	12.59	19.81	14.12
7d	83.36	69.9	68.63	70.38	16.64	30.1	31.37	29.62
liver	BNI1 p.206fs				BJCA001
0d	35	38.58	34.35		65	61.42	65.65
1d	59.2	60.33	58.81	61.29	40.8	39.67	41.19	38.71
3d	67.24	68.27	63.09	69.05	32.76	31.73	36.91	30.95
7d	78.57	41.67	36.36	25	21.43	58.33	63.64	75
spleen	BNI1 p.206fs				BJCA001
0d	35	38.58	34.35		65	61.42	65.65
1d	75.36	67.88	67.71	71.06	24.64	32.12	32.29	28.94
3d	72.37	54.85	68.33	65.25	27.63	45.15	31.67	34.75
7d	66.67	75	72.6	74.55	33.33	25	27.4	25.45
lung	BNI1 p.206fs				BJCA001
0d	35	38.58	34.35		65	61.42	65.65
1d	50.14	47.81	43.07	52.21	49.86	52.19	56.93	47.79
3d	64.84	68.03	61.64	63.98	35.16	31.97	38.36	36.02
7d	37.93	12.9	29.17	25.42	62.07	87.1	70.83	74.58
kidney	BNI1 p.206fs				BJCA001
0d	35	38.58	34.35		65	61.42	65.65
1d	61.73	47.48	57.84	55.85	38.27	52.52	42.16	44.15
3d	73.54	55.61	66.05	37.57	26.46	44.39	33.95	62.43
7d	65.24	56.1	59.93	60.34	34.76	43.9	40.07	39.66
Fig.6e
brain	LRG1 p.K427*				BJCA001
0d	40.83	46.71	47.73		59.17	53.29	52.27
1d	71.37	81.45	84.47	85.87	28.63	18.55	15.53	14.13
3d	78.06	71.93	75.9	76.64	21.94	28.07	24.1	23.36
7d	77.57	79.29	80.98	75.43	22.43	20.71	19.02	24.57
liver	LRG1 p.K427*				BJCA001
0d	40.83	46.71	47.73		59.17	53.29	52.27
1d	35.95	33.96	33.81	34.08	64.05	66.04	66.19	65.92
3d	29.76	20.2	30.3	28.57	70.24	79.8	69.7	71.43
7d	50	80	16.67	2.41	50	20	83.33	97.59
spleen	LRG1 p.K427*				BJCA001
0d	40.83	46.71	47.73		59.17	53.29	52.27
1d	21.51	21.4	28.16	20.3	78.49	78.6	71.84	79.7
3d	31.25	30.25	26.17	30.1	68.75	69.75	73.83	69.9
7d	16.67	20	19.05	10	83.33	80	80.95	90
lung	LRG1 p.K427*				BJCA001
0d	40.83	46.71	47.73		59.17	53.29	52.27
1d	42.72	40.36	40.67	39.78	57.28	59.64	59.33	60.22
3d	35.75	33.58	29.16	31.76	64.25	66.42	70.84	68.24
7d	43.9	42.86	7.69	6	56.1	57.14	92.31	94
kidney	LRG1 p.K427*				BJCA001
0d	40.83	46.71	47.73		59.17	53.29	52.27
1d	30.84	28.83	30.29	31.85	69.16	71.17	69.71	68.15
3d	23.36	32.26	21.05	26.67	76.64	67.74	78.95	73.33
7d	28.18	36.14	24.36	6.6	71.82	63.86	75.64	93.4
Fig.5f
brain	CAS4 p.1288fs				BJCA001
0d	38.29	39.57	40.6		61.71	60.43	59.4
1d	81.5	80.63	81.14	83.21	18.5	19.37	18.86	16.79
3d	90.83	89.87	82.66	87.26	9.17	10.13	17.34	12.74
7d	52.09	73.32	44.08	48.37	47.91	26.68	55.92	51.63
liver	CAS4 p.1288fs				BJCA001
0d	38.29	39.57	40.6		61.71	60.43	59.4
1d	13.29	13.81	7.84	13.48	86.71	86.19	92.16	86.52
3d	3.85	3.57	0.68	8.62	96.15	96.43	99.32	91.38
7d	25	0	0	0	75	100	100	100
spleen	CAS4 p.1288fs				BJCA001
0d	38.29	39.57	40.6		61.71	60.43	59.4
1d	7.76	8.37	6.23	11.5	92.24	91.63	93.77	88.5
3d	8.18	4.59	6.27	7.03	91.82	95.41	93.73	92.97
7d	0	1.06	3.03	0	100	98.94	96.97	100
lung	CAS4 p.1288fs				BJCA001
0d	38.29	39.57	40.6		61.71	60.43	59.4
1d	22.14	25.26	16.76	22.5	77.86	74.74	83.24	77.5
3d	3.1	4.3	2.1	4.02	96.9	95.7	97.9	95.98
7d	44.44	4.55	0	0	55.56	95.45	100	100
kidney	CAS4 p.1288fs				BJCA001
0d	38.29	39.57	40.6		61.71	60.43	59.4
1d	33.84	34.44	34.19	26.09	66.16	65.56	65.81	73.91
3d	4.66	7.46	20.51	13.23	95.34	92.54	79.49	86.77
7d	8.48	3.68	1.22	4.01	91.52	96.32	98.78	95.99

## Sheet: Fig.7-ko
Fig.7a
brain	chs1∆				BJCA001
0d	57.03	51.69	48.51		42.97	48.31	51.49
1d	98.67	98.6	96.98	95.32	1.33	1.4	3.02	4.68
3d	97.96	97	98.5	97.23	2.04	3	1.5	2.77
7d	94.72	95.74	94.31	93.15	5.28	4.26	5.69	6.85
liver	chs1∆				BJCA001
0d	57.03	51.69	48.51		42.97	48.31	51.49
1d	52.36	52.92	36.99	49.24	47.64	47.08	63.01	50.76
3d	82.08	59.1	65.83	71.38	17.92	40.9	34.17	28.62
7d	63.7	65.07	82.45	84.29	36.3	34.93	17.55	15.71
spleen	chs1∆				BJCA001
0d	57.03	51.69	48.51		42.97	48.31	51.49
1d	37.62	46.06	40.3	42.64	62.38	53.94	59.7	57.36
3d	69.83	62.09	69.49	67.11	30.17	37.91	30.51	32.89
7d	75.24	72.73	70.78	77.7	24.76	27.27	29.22	22.3
lung	chs1∆				BJCA001
0d	57.03	51.69	48.51		42.97	48.31	51.49
1d	47.06	51.95	38.17	47.89	52.94	48.05	61.83	52.11
3d	63.88	61.22	58.44	56.2	36.12	38.78	41.56	43.8
7d	87.24	78.45	83.35	83.85	12.76	21.55	16.65	16.15
kidney	chs1∆				BJCA001
0d	57.03	51.69	48.51		42.97	48.31	51.49
1d	84.65	86.45	90.26	83.12	15.35	13.55	9.74	16.88
3d	96.5	95.74	94.93	97.8	3.5	4.26	5.07	2.2
7d	83.38	73.59	82.93	81.63	16.62	26.41	17.07	18.37
Fig.7b
brain	bni1∆				BJCA001
0d	29.09	36.79	33.88		70.91	63.21	66.12
1d	92.88	95.59	95.5	94.71	7.12	4.41	4.5	5.29
3d	89.24	93.44	92.67	89.85	10.76	6.56	7.33	10.15
7d	89.5	87.52	88.95	91.79	10.5	12.48	11.05	8.21
liver	bni1∆				BJCA001
0d	29.09	36.79	33.88		70.91	63.21	66.12
1d	20.91	18.71	21.93	16.67	79.09	81.29	78.07	83.33
3d	31.42	16.38	45.69	37.84	68.58	83.62	54.31	62.16
7d	11.11	15.38	16.67	26.67	88.89	84.62	83.33	73.33
spleen	bni1∆				BJCA001
0d	29.09	36.79	33.88		70.91	63.21	66.12
1d	11.38	9.75	10.04	9.33	88.62	90.25	89.96	90.67
3d	27.62	24.77	26.29	27.21	72.38	75.23	73.71	72.79
7d	8.11	19.23	14.29	10.71	91.89	80.77	85.71	89.29
lung	bni1∆				BJCA001
0d	29.09	36.79	33.88		70.91	63.21	66.12
1d	40.41	38.42	18.61	33.43	59.59	61.58	81.39	66.57
3d	66.39	61.28	60.76	67.7	33.61	38.72	39.24	32.3
7d	35.14	25	43.75	39.53	64.86	75	56.25	60.47
kidney	bni1∆				BJCA001
0d	29.09	36.79	33.88		70.91	63.21	66.12
1d	43.63	41.55	40.49	45.3	56.37	58.45	59.51	54.7
3d	49.79	49.35	43.07	45.45	50.21	50.65	56.93	54.55
7d	22.58	11.34	18.24	22.71	77.42	88.66	81.76	77.29
Fig.7c
brain	lrg1∆				BJCA001
0d	38.46	47.25	38.96		61.54	52.75	61.04
1d	65.16	55.95	63.9	58.17	34.84	44.05	36.1	41.83
3d	65.19	64.41	67.67	68.29	34.81	35.59	32.33	31.71
7d	67.48	59.04	66.28	59.97	32.52	40.96	33.72	40.03
liver	lrg1∆				BJCA001
0d	38.46	47.25	38.96		61.54	52.75	61.04
1d	36.74	39.26	43.02	41.45	63.26	60.74	56.98	58.55
3d	29.13	16.8	23.9	21.36	70.87	83.2	76.1	78.64
7d	0	0	0	11.11	100	100	100	88.89
spleen	lrg1∆				BJCA001
0d	38.46	47.25	38.96		61.54	52.75	61.04
1d	28.31	26.16	27.31	25	71.69	73.84	72.69	75
3d	36.18	36.51	29.37	26.67	63.82	63.49	70.63	73.33
7d	25	7.41	25	8.82	75	92.59	75	91.18
lung	lrg1∆				BJCA001
0d	38.46	47.25	38.96		61.54	52.75	61.04
1d	46.98	19.91	37.71	43.34	53.02	80.09	62.29	56.66
3d	27.11	25.71	25.96	22.08	72.89	74.29	74.04	77.92
7d	78.57	27.27	35	13.14	21.43	72.73	65	86.86
kidney	lrg1∆				BJCA001
0d	38.46	47.25	38.96		61.54	52.75	61.04
1d	7.75	7.21	4.63	2.34	92.25	92.79	95.37	97.66
3d	24.77	17.31	32.98	15.18	75.23	82.69	67.02	84.82
7d	30.77	24.42	27.31	25	69.23	75.58	72.69	75
Fig.7d
brain	cas4∆				BJCA001
0d	37.86	46.79	49.54		62.14	53.21	50.46
1d	71.19	71.21	63.89	76.53	28.81	28.79	36.11	23.47
3d	80.07	84.45	76.93	82.39	19.93	15.55	23.07	17.61
7d	61.54	60.75	62.71	65.63	38.46	39.25	37.29	34.38
liver	cas4∆				BJCA001
0d	37.86	46.79	49.54		62.14	53.21	50.46
1d	36.13	28.51	24.67	30.24	63.87	71.49	75.33	69.76
3d	16.05	13.16	7.86	22.22	83.95	86.84	92.14	77.78
7d	0	22.22	0	0	100	77.78	100	100
spleen	cas4∆				BJCA001
0d	37.86	46.79	49.54		62.14	53.21	50.46
1d	22.4	18.83	15.31	14.89	77.6	81.17	84.69	85.11
3d	16.47	24.38	7.4	21.08	83.53	75.62	92.6	78.92
7d	3.51	6.93	1.69	13.11	96.49	93.07	98.31	86.89
lung	cas4∆				BJCA001
0d	37.86	46.79	49.54		62.14	53.21	50.46
1d	44.1	39.5	27.94	37.53	55.9	60.5	72.06	62.47
3d	4.23	8.23	5.62	7.69	95.77	91.77	94.38	92.31
7d	8.33	20	22.73	14.29	91.67	80	77.27	85.71
kidney	cas4∆				BJCA001
0d	37.86	46.79	49.54		62.14	53.21	50.46
1d	23.18	28.31	16.84	42.76	76.82	71.69	83.16	57.24
3d	6.78	9.15	5.88	8.77	93.22	90.85	94.12	91.23
7d	2.95	5.6	3.81	5.81	97.05	94.4	96.19	94.19

## Sheet: Fig.8b-AP killing
Fig.8b
Antimicrobial peptide	Strains	Survival rate			Average survival rate	STDEV	P-VALUE
LL-37	BJCA001 (WT)	0.00285276	0.00285276	0.00377301	0.00315951	0.000531304
	CHS1 p.Q826*	0.105621	0.112722	0.136686	0.118343	0.0162776	0.00618214	**
	LRG1 p.K427*	0.0529851	0.0485075	0.0671642	0.0376923	0.00615385	0.00992284	**
	BNI1 p.206fs	0.0315385	0.0376923	0.0438462	0.0562189	0.00973969	0.00895953	**
	CAS4 p.1288fs	0.108117	0.106169	0.0857143	0.1	0.0124101	0.00589881	**
	AR0386 (WT)	0.00109195	0.00143678	0.000977011	0.00116858	0.000239272
	SSD1 p.R549K	0.00708525	0.00950461	0.00656682	0.00771889	0.00156805	0.0134574	*
Antimicrobial peptide	Strains	Survival rate			Average survival rate	STDEV
PACAP	BJCA001 (WT)	0.000496689	0.000347682	0.000546358	0.000463576	0.000103394
	CHS1 p.Q826*	0.140875	0.151711	0.172243	0.154943	0.0159322	0.00350846	**
	LRG1 p.K427*	0.0527228	0.0564356	0.0564356	0.0400631	0.00238165	0.00052573	***
	BNI1 p.206fs	0.0378549	0.0425868	0.0397476	0.055198	0.00214363	0.00128879	**
	CAS4 p.1288fs	0.12877	0.155916	0.154176	0.146288	0.0151954	0.00361629	**
	AR0386 (WT)	0.000172414	0.000114943	0.000114943	0.0001341	3.3181e-05
	SSD1 p.R549K	0.0799539	0.0642857	0.0967742	0.0803379	0.0162476	0.0134062	*

## Sheet: Fig S8-single
	Fig. S8a
	brain	CBS10913				KIN3 p.K334*				T-Test
	1d	4969.83	6072.61	5659.08	8314.77	505020	477449	434744	429655	0.000146612	***
	3d	46131.7	60821.6	146764	98753.1	2.54189e+06	3.01325e+06	2.45637e+06	2.5098e+06	0.000379525	***
	7d	123121	102331	110883	195284	773714	476336	721826	1.24743e+06	0.0174427	*
	liver	CBS10913				KIN3 p.K334*
	1d	100507	63405.8	100080	50210.2	30502.2	20769.7	28108.1	29228.2	0.0241651	*
	3d	4170.4	3602.57	4510.6	5554.76	4632.52	2933.33	2758.62	2564.44	0.192532	ns
	7d	81.3008	156.978	75.8869	75.7146	57.6888	83.5422	89.6359	93.3053	0.494014	ns
	spleen	CBS10913				KIN3 p.K334*
	1d	193241	99289.7	99337.7	71348.1	86620.3	77208.9	75065.5	102947	0.365385	ns
	3d	18300.1	7486.3	10485	13288.8	16415.2	21948.9	13464.6	17020.6	0.256179	ns
	7d	1915.29	1383.42	1316.87	3345.37	1266.29	310.278	173.048	1727.82	0.0109707	*
	lung	CBS10913				KIN3 p.K334*
	1d	78013.8	29290.1	17481.5	30995.9	29223.3	43915.9	28323.7	47282.9	0.917971	ns
	3d	6138.89	7774.61	12514.4	12524.1	25236.7	30679.9	25915	25906	0.00514551	**
	7d	745.447	501.882	178.253	458.078	717.618	1232.49	159.8	478.469	0.411423	ns
	kidney	CBS10913				KIN3 p.K334*
	1d	159607	139661	191660	215072	141466	178755	210321	200939	0.672996	ns
	3d	148418	205980	233303	143040	1.05424e+06	715193	692910	454847	0.023017	*
	7d	471102	438436	503376	1.33939e+06	481185	745133	894995	1.32863e+06	0.187263	ns
	Fig. S8b
	brain	SJ2				NIP100 p.L464*
	1d	19016.5	11955	19196.4	10849.1	70191.2	71101.3	54984.6	98383.2	0.0125568	*
	3d	107198	66804.7	84037.1	69060.6	314298	421118	338218	328706	0.00318032	**
	7d	67281.6	66419.9	64761.9	49099.6	164807	245420	239560	109005	0.0224309	*
	liver	SJ2				NIP100 p.L464*
	1d	226415	184946	261527	110624	58455.1	72029.5	100000	59601.4	0.0197913	*
	3d	11895.8	10736.3	11387.5	9482.24	11646.6	2732.49	1679.5	782.07	0.0543198	ns
	7d	303.972	146.176	290.727	118.397	36.513	57.3682	87.4317	133.572	0.117661	ns
	spleen	SJ2				NIP100 p.L464*
	1d	1.24076e+06	1.03296e+06	751011	1.21251e+06	488330	530818	591265	687045	0.0286038	*
	3d	37791.4	25014.2	51494.2	29860.2	21056.9	17235.6	17790.8	15457.1	0.0460947	*
	7d	2323.23	541.667	3302.26	1550.76	701.754	243.632	1775.98	1300.81	0.0910228	ns
	lung	SJ2				NIP100 p.L464*
	1d	167901	83158.4	106909	112146	57464.8	84774.7	77808.2	127554	0.356646	ns
	3d	15739.4	16675.2	10198.3	3793.43	17857.5	12124.1	6200.15	8690.62	0.879219	ns
	7d	135.536	501.567	188.624	1216.37	185.701	253.968	502.513	309.677	0.506698	ns
	kidney	SJ2				NIP100 p.L464*
	1d	174871	288483	179834	364045	114425	147530	138517	193131	0.0451801	*
	3d	142683	103333	123362	126478	116999	79181.7	79919.3	90124.5	0.00577093	**
	7d	19956.2	23019.7	1670.73	23667.4	172351	10540.2	184934	354311	0.102814	ns
	Fig. S8c
	brain	AR0386				APL2 p.388fs				T-Test
	1d	5564.5	15504	4954	7547.2	1.04431e+06	1.19741e+06	609099	828260	0.00551177	**
	3d	198599	109105	182072	133472	1.06474e+07	7.84276e+06	1.06911e+07	8.22359e+06	0.00114432	**
	7d	47148.8	35893.1	34830.5	45369.7	739289	702058	716470	671211	2.29017e-05	***
	liver	AR0386				APL2 p.388fs
	1d	522908	417600	266934	194494	161984	167278	116177	151106	0.0593505	ns
	3d	12646.9	20890.3	11903.7	24773.2	4222.5	9157.6	7439.9	7880.6	0.0290485	*
	7d	124	41.1	113	79.3	77.1828	153.819	57.5022	137.008	0.705663	ns
	spleen	AR0386				APL2 p.388fs
	1d	733464	841869	760260	705274	258734	277312	283769	210423	0.000162749	***
	3d	31569.2	38463.6	39485.1	31433.4	27413	22229.7	33043.1	24446.2	0.050361	ns
	7d	2493.3	5098.9	6429.4	3139.9	3966.5	3162.3	2332.8	896.36	0.239029	ns
	lung	AR0386				APL2 p.388fs
	1d	48000	48317.3	66125	114278	168691	192548	117172	136559	0.0600788	ns
	3d	21706.6	16675.4	29487.9	15531.1	118946	93392.6	175765	95842.9	0.00825815	**
	7d	567	135	245	165	776.699	611.02	1260.74	1170.21	0.0431228	*
	kidney	AR0386				APL2 p.388fs
	1d	370409	333833	595204	389235	558618	299507	466102	528082	0.619283	ns
	3d	477591	395598	509933	615419	1.35685e+07	5.61678e+06	1.01036e+07	8.28956e+06	0.0127255	*
	7d	573948	31290.1	372660	145937	1718799	1596477	1153752	1153033	0.00645067	**
	Fig. S8d
	brain	AR0386				VAN1 p.410fs
	1d	5564.5	15504	4954	7547.2	600000	518560	654397	516821	0.000532115	***
	3d	198599	109105	182072	133472	2.09343e+06	1.67658e+06	1.89711e+06	1.68794e+06	0.000230249	***
	7d	47148.8	35893.1	34830.5	45369.7	288332	352776	260753	356667	0.00135529	**
	liver	AR0386				VAN1 p.410fs
	1d	522908	417600	266934	194494	70993.1	62687.3	65122.8	59678.9	0.0285671	*
	3d	12646.9	20890.3	11903.7	24773.2	2838.6	1738.4	1476.5	1257.7	0.0184361	*
	7d	124	41.1	113	79.3	24.7486	38.3325	26.9633	54.3109	0.106762	ns
	spleen	AR0386				VAN1 p.410fs
	1d	733464	841869	760260	705274	162549	161361	150117	120696	0.000139032	***
	3d	31569.2	38463.6	39485.1	31433.4	23104.8	17604.1	3777.98	11100.2	0.0314545	*
	7d	2493.3	5098.9	6429.4	3139.9	283.31	837.16	246.75	579.11	0.0250009	*
	lung	AR0386				VAN1 p.410fs
	1d	48000	48317.3	66125	114278	93761.8	146405	142385	102128	0.118083	ns
	3d	21706.6	16675.4	29487.9	15531.1	36016.1	26236.6	33701.7	38792.4	0.0502169	ns
	7d	567	135	245	165	279.023	666.667	436.508	898.876	0.28208	ns
	kidney	AR0386				VAN1 p.410fs
	1d	370409	333833	595204	389235	313003	507937	364103	307806	0.599664	ns
	3d	477591	395598	509933	615419	730280	862595	992481	623510	0.0726241	ns
	7d	573948	31290.1	372660	145937	126680	124844	97954.3	313696	0.490566	ns
	Fig. S8e
	brain	AR0386				ACE2 p.1-94loss
	1d	5564.5	15504	4954	7547.2	1.7209e+07	1.77454e+07	1.49669e+07	1.7396e+07	0.000114835	***
	3d	198599	109105	182072	133472	274639008	243501684	255377129	301897302	0.000233412	***
	7d	47148.8	35893.1	34830.5	45369.7
	liver	AR0386				ACE2 p.1-94loss
	1d	522908	417600	266934	194494	73985.8	29915.3	79686.7	83441.7	0.0384491	*
	3d	12646.9	20890.3	11903.7	24773.2	83414	60016	66170	73656	0.00401657	**
	7d	124	41.1	113	79.3
	spleen	AR0386				ACE2 p.1-94loss
	1d	733464	841869	760260	705274	620756	216481	623720	485429	0.105954	ns
	3d	31569.2	38463.6	39485.1	31433.4	167909	274918	196047	272169	0.00563719	**
	7d	2493.3	5098.9	6429.4	3139.9
	lung	AR0386				ACE2 p.1-94loss
	1d	48000	48317.3	66125	114278	300606	697649	169240	285851	0.0953762	ns
	3d	21706.6	16675.4	29487.9	15531.1	1345888	1320920	814509	2514701	0.0266301	*
	7d	567	135	245	165
	kidney	AR0386				ACE2 p.1-94loss
	1d	370409	333833	595204	389235	14270724	8.54888e+06	1.84653e+07	1.79656e+07	0.0077207	**
	3d	477591	395598	509933	615419	6.10305e+06	5.75478e+06	3.42917e+06	1.04495e+07	0.0256795	*
	7d	573948	31290.1	372660	145937

## Sheet: Fig S10-competation
Fig. S10a
brain	KIN3 p.K334*				CBS10913
0d	40.48	38.46	37.93		59.52	61.54	62.07
1d	96.77	97.51	98.3	97.32	3.23	2.49	1.7	2.68
3d	98.21	97.35	96.78	98.55	1.79	2.65	3.22	1.45
7d	97.56	97.63	94.82	97.08	2.44	2.37	5.18	2.92
liver	KIN3 p.K334*				CBS10913
0d	40.48	38.46	37.93		59.52	61.54	62.07
1d	34.93	31.23	35.37	31.65	65.07	68.77	64.63	68.35
3d	59.13	53.76	55.36	78.81	40.87	46.24	44.64	21.19
7d	33.33	77.78	25	85.71	66.67	22.22	75	14.29
spleen	KIN3 p.K334*				CBS10913
0d	40.48	38.46	37.93		59.52	61.54	62.07
1d	25.3	26.39	28.92	28.31	74.7	73.61	71.08	71.69
3d	44.86	49.36	50.7	50.79	55.14	50.64	49.3	49.21
7d	58.7	38.6	51.02	44.17	41.3	61.4	48.98	55.83
lung	KIN3 p.K334*				CBS10913
0d	40.48	38.46	37.93		59.52	61.54	62.07
1d	57.66	58.99	69.7	65.05	42.34	41.01	30.3	34.95
3d	77.78	81.31	84.9	81.82	22.22	18.69	15.1	18.18
7d	66.67	45.9	100	64.86	33.33	54.1	0	35.14
kidney	KIN3 p.K334*				CBS10913
0d	40.48	38.46	37.93		59.52	61.54	62.07
1d	69.61	67.38	67.69	78.16	30.39	32.62	32.31	21.84
3d	91.22	94.39	94.35	96.67	8.78	5.61	5.65	3.33
7d	56.84	66.82	80.49	57.17	43.16	33.18	19.51	42.83
Fig. S10b
brain	NIP100 p.L464*				SJ2
0d	43.02	47.06	41.24		56.98	52.94	58.76
1d	73.43	78.18	85.56	79.27	26.57	21.82	14.44	20.73
3d	79.74	59.53	59.77	68.97	20.26	40.47	40.23	31.03
7d	44.22	78.67	52.53	56.34	55.78	21.33	47.47	43.66
liver	NIP100 p.L464*				SJ2
0d	43.02	47.06	41.24		56.98	52.94	58.76
1d	28.39	28.47	33.33	25.06	71.61	71.53	66.67	74.94
3d	14.38	21.79	9.28	15.54	85.62	78.21	90.72	84.46
7d	25	20	20	20	75	80	80	80
spleen	NIP100 p.L464*				SJ2
0d	43.02	47.06	41.24		56.98	52.94	58.76
1d	41.02	37.21	37.32	43.18	58.98	62.79	62.68	56.82
3d	30.36	34.12	33.2	35.93	69.64	65.88	66.8	64.07
7d	31.93	31.25	32	24.41	68.07	68.75	68	75.59
lung	NIP100 p.L464*				SJ2
0d	43.02	47.06	41.24		56.98	52.94	58.76
1d	45.65	37.33	39.64	42.25	54.35	62.67	60.36	57.75
3d	53.04	39.18	40.32	48.16	46.96	60.82	59.68	51.84
7d	77.78	45.45	60	66.67	22.22	54.55	40	33.33
kidney	NIP100 p.L464*				SJ2
0d	43.02	47.06	41.24		56.98	52.94	58.76
1d	41.16	42.59	37.1	39.68	58.84	57.41	62.9	60.32
3d	77.72	28.89	39.35	71.27	22.28	71.11	60.65	28.73
7d	86.73	92.92	32.05	56.3	13.27	7.08	67.95	43.7
Fig. S10c
brain	APL2 p.388fs				AR0386
0d	34.07	43.82	40.38		65.93	56.18	59.62
1d	92.55	87.07	92.96	97.08	7.45	12.93	7.04	2.92
3d	90.89	93.98	95.65	89.07	9.11	6.02	4.35	10.93
7d	88.92	85.89	92.25	89.03	11.08	14.11	7.75	10.97
liver	APL2 p.388fs				AR0386
0d	34.07	43.82	40.38		65.93	56.18	59.62
1d	17.78	18.74	21.92	22.14	82.22	81.26	78.08	77.86
3d	8.94	13.85	18.22	9.38	91.06	86.15	81.78	90.62
7d	8.33	50	25	37.5	91.67	50	75	62.5
spleen	APL2 p.388fs				AR0386
0d	34.07	43.82	40.38		65.93	56.18	59.62
1d	14.35	13.76	14.66	12.93	85.65	86.24	85.34	87.07
3d	10.45	16.44	17.61	15.91	89.55	83.56	82.39	84.09
7d	10.88	8.82	6.15	10.98	89.12	91.18	93.85	89.02
lung	APL2 p.388fs				AR0386
0d	34.07	43.82	40.38		65.93	56.18	59.62
1d	33.69	40.87	33.33	39.78	66.31	59.13	66.67	60.22
3d	49.53	50.57	52.29	57.23	50.47	49.43	47.71	42.77
7d	25	70	42.86	68.57	75	30	57.14	31.43
kidney	APL2 p.388fs				AR0386
0d	34.07	43.82	40.38		65.93	56.18	59.62
1d	25.27	25.78	30.2	27.33	74.73	74.22	69.8	72.67
3d	70.38	80.21	62.78	82.58	29.62	19.79	37.22	17.42
7d	49.86	93.7	76.99	72.4	50.14	6.3	23.01	27.6
Fig. S10d
brain	VAN1 p.410fs				AR0386
0d	32.2	24.66	30.06		67.8	75.34	69.94
1d	89.28	88.36	87.05	85.45	10.72	11.64	12.95	14.55
3d	76.64	77.09	72.49	51.74	23.36	22.91	27.51	48.26
7d	71.6	43.1	57.32	39.06	28.4	56.9	42.68	60.94
liver	VAN1 p.410fs				AR0386
0d	32.2	24.66	30.06		67.8	75.34	69.94
1d	9.3	7.93	9.79	10.91	90.7	92.07	90.21	89.09
3d	2.96	4.24	4.49	2.87	97.04	95.76	95.51	97.13
7d	3.33	10	14.29	20	96.67	90	85.71	80
spleen	VAN1 p.410fs				AR0386
0d	32.2	24.66	30.06		67.8	75.34	69.94
1d	9.12	11.95	10.29	9.48	90.88	88.05	89.71	90.52
3d	8.77	6.9	6.64	9.73	91.23	93.1	93.36	90.27
7d	3.07	1.8	5.05	4.76	96.93	98.2	94.95	95.24
lung	VAN1 p.410fs				AR0386
0d	32.2	24.66	30.06		67.8	75.34	69.94
1d	30.89	28.26	28.35	25.11	69.11	71.74	71.65	74.89
3d	22.55	9.45	20.65	19.13	77.45	90.55	79.35	80.87
7d	10	12.5	25	14.81	90	87.5	75	85.19
kidney	VAN1 p.410fs				AR0386
0d	32.2	24.66	30.06		67.8	75.34	69.94
1d	38.18	41.32	35	42.61	61.82	58.68	65	57.39
3d	24.12	12.48	37.5	14.07	75.88	87.52	62.5	85.93
7d	5.86	4.02	19.62	16.16	94.14	95.98	80.38	83.84
Fig. S10e
brain	ACE2 p.1-94loss				AR0386
0d	43.37	35.66	40.71		56.63	64.34	59.29
1d	98.17	97.87	98.71	98.09	1.83	2.13	1.29	1.91
3d	97.27	98.8	98.79	94.94	2.73	1.2	1.21	5.06
7d	85.79	84.84	74.95	95.64	14.21	15.16	25.05	4.36
liver	ACE2 p.1-94loss				AR0386
0d	43.37	35.66	40.71			56.63	64.34	59.29
1d	14.82	19.5	17.23	9.42	85.18	80.5	82.77	90.58
3d	50.8	22.49	21.18	45.12	49.2	77.51	78.82	54.88
7d	26.98	36.36	20	27.27	73.02	63.64	80	72.73
spleen	ACE2 p.1-94loss				AR0386
0d	43.37	35.66	40.71			56.63	64.34	59.29
1d	19.52	13.91	15.46	13.97	80.48	86.09	84.54	86.03
3d	4.83	4.4	4.27	8.87	95.17	95.6	95.73	91.13
7d	13.18	18.48	20	11.48	86.82	81.52	80	88.52
lung	ACE2 p.1-94loss				AR0386
0d	43.37	35.66	40.71			56.63	64.34	59.29
1d	27.65	22.7	26.67	27.98	72.35	77.3	73.33	72.02
3d	16.48	24.64	27.9	13.93	83.52	75.36	72.1	86.07
7d	63.62	39.61	19.3	45.1	36.38	60.39	80.7	54.9
kidney	ACE2 p.1-94loss				AR0386
0d	43.37	35.66	40.71			56.63	64.34	59.29
1d	86.47	89.66	82.79	81.37	13.53	10.34	17.21	18.63
3d	75.92	91.82	84.74	77.98	24.08	8.18	15.26	22.02
7d	46.86	11.22	13.21	48.06	53.14	88.78	86.79	51.94

## Sheet: Fig S13
Fig. S13
	Day1
Isolates	Brain	Liver	Lung	Spleen	Kidney
CHS1 p.Q826*	0.94038	0.211592	0.209097	0.153275	0.737636
BNI1 p.S1189*	0.984608	0.560474	0.81986	0.536535	0.894106
LRG1 p.K427*	0.807925	0.344489	0.408804	0.228431	0.304537
CAS4 p.1288fs	0.816212	0.121057	0.216635	0.0846359	0.321422
KIN3 p.K334*	0.974747	0.332963	0.628496	0.272299	0.707107
NIP100 p.L464*	0.791089	0.288128	0.412197	0.396817	0.40131
APL2 p.388fs	0.924143	0.20147	0.369169	0.139245	0.271466
VAN1 p.410fs	0.875338	0.0948394	0.281524	0.102109	0.392772
ACE2 p.1-94loss	0.982086	0.152433	0.262506	0.15716	0.850707
BNI1 p.206fs	0.845265	0.400912	0.483089	0.294996	0.442726
SSD1 p.R549K	0.944419	0.144196	0.301501	0.145112	0.373508
	Day3
Isolates	Brain	Liver	Lung	Spleen	Kidney
CHS1 p.Q826*	0.964829	0.565989	0.342172	0.312263	0.890144
BNI1 p.S1189*	0.984524	0.814212	0.840161	0.804424	0.944279
LRG1 p.K427*	0.756321	0.272084	0.325621	0.294436	0.258355
CAS4 p.1288fs	0.876564	0.0417964	0.0338104	0.0651532	0.114636
KIN3 p.K334*	0.977236	0.617647	0.814506	0.489276	0.941582
NIP100 p.L464*	0.670036	0.152473	0.451746	0.334011	0.543085
APL2 p.388fs	0.923966	0.12597	0.524043	0.151039	0.739865
VAN1 p.410fs	0.694893	0.0363915	0.179425	0.080093	0.22043
ACE2 p.1-94loss	0.974521	0.348944	0.20739	0.0559369	0.826146
BNI1 p.206fs	0.841786	0.330884	0.646234	0.348	0.418067
SSD1 p.R549K	0.949993	0.127697	0.376349	0.191639	0.687726
	Day7
Isolates	Brain	Liver	Lung	Spleen	Kidney
CHS1 p.Q826*	0.843677	0.178546	0.443558	0.191183	0.404005
BNI1 p.S1189*	0.979754	0.644846	0.854028	0.759818	0.766652
LRG1 p.K427*	0.783157	0.372691	0.25113	0.164286	0.238222
CAS4 p.1288fs	0.544641	0.0625	0.122475	0.0102353	0.0434666
KIN3 p.K334*	0.967715	0.554563	0.693583	0.481198	0.653297
NIP100 p.L464*	0.579379	0.2125	0.624747	0.298981	0.669997
APL2 p.388fs	0.890235	0.302083	0.516071	0.0920967	0.732367
VAN1 p.410fs	0.527681	0.119048	0.155787	0.0367029	0.114124
ACE2 p.1-94loss	0.853038	0.276551	0.419056	0.157845	0.298373
BNI1 p.206fs	0.730663	0.545996	0.263562	0.277963	0.395969
SSD1 p.R549K	0.878874	0.261185	0.297193	0.0925743	0.273022
